# Supplementary material for: β-Carotene Impacts the Liver MicroRNA Profile in a Sex-Specific Manner in Mouse Offspring of Western Diet-Fed Mothers: Results from Microarray Analysis by Direct Hybridization
Source: Int J Mol Sci. 2024 Nov 30;25(23):12899. doi: 10.3390/ijms252312899 (PMC11641259; doi:10.3390/ijms252312899)
Supplement: Supplementary file 1 [file ijms-25-12899-s001.zip]

Archive with 2 entries (2 files):
- a. ijms-3198844 supplementary material.pdf
- c. miRNA-gene interactions.xlsx
