# Supplementary material for: β-Carotene Impacts the Liver MicroRNA Profile in a Sex-Specific Manner in Mouse Offspring of Western Diet-Fed Mothers: Results from Microarray Analysis by Direct Hybridization
Source: Int J Mol Sci. 2024 Nov 30;25(23):12899. doi: 10.3390/ijms252312899 (PMC11641259; doi:10.3390/ijms252312899)
Supplement: Supplementary file 1 [file ijms-25-12899-s001.zip › c. miRNA-gene interactions.xlsx]

## Sheet: UP BC-F
miRNA targets predicted by miRWalk for up WDBC-F_vs_WDCO-F Column A: mirnaid, mature miRNA name Column B-C: refseqid and genesymbol. Column D-R: predicted results, including location, au, me and so on. Column S: validated, miRTarBase id. Column T: predicted by Targetscan. Column U: predicted by miRDB.
mirnaid	refseqid	genesymbol	duplex	start	end	bindingp	validated	TargetScan	miRDB
mmu-miR-103-3p	NM_008379	Kpnb1	AGCAGCATTGTACAGGGCTATGA#TTGTGGTCTTGGTGCCTTGCTGTTC#(((((((..((((((((((((((#))))))))))).)))..))))))).	5205	5230	0.961538		1	1
mmu-miR-103-3p	NM_011578	Tgfbr3	AGCAGCATTGTACAGGGCTATGA#CATGGTCCCCTGTGTAGCTTGCTAGCC#.(((((((((((((((((((((.#)))))..))))))))))..)))).)).	3543	3570	0.961538		1	1
mmu-miR-103-3p	NM_001310066	Atf7	AGCAGCATTGTACAGGGCTATGA#TCATCCCTGGCCCTGATGCATGTGTGCCTGTC#.(((((((((((((((((((...#.)))))))).))))...)))).))).	2183	2215	0.961538		1	1
mmu-miR-103-3p	NM_001037298	Piezo1	AGCAGCATTGTACAGGGCTATGA#CGTAAGCCCTGATGATGCTGCTG#(((((((((((.((((((((((.#)))).))))))))))))))))).	8058	8081	0.969231		1	1
mmu-miR-103-3p	NM_001357349	Piezo1	AGCAGCATTGTACAGGGCTATGA#CGTAAGCCCTGATGATGCTGCTG#(((((((((((.((((((((((.#)))).))))))))))))))))).	8061	8084	0.969231		1	1
mmu-miR-103-3p	XM_006529376	Nav1	AGCAGCATTGTACAGGGCTATGA#CATAGTCCTGTGCACTAGCTAAATCGAAGCTG#((((((..((((((((((((((.#))))))))))))))...)))........))).	11167	11199	0.969231		1	1
mmu-miR-103-3p	NM_001359092	Nsg1	AGCAGCATTGTACAGGGCTATGA#GCTTCTGTTTGCTAATGCTGCTT#((((((((((((((((((.....#))).))))..)).))))))))).	1144	1167	1		1	1
mmu-miR-103-3p	NM_001359978	Sbno1	AGCAGCATTGTACAGGGCTATGA#GTCCAGAATGCAGTGCTGCC#.(((((((((((..((((.....#))))....))))))))))).	9918	9938	1		1	1
mmu-miR-103-3p	NM_001364364	Traf3	AGCAGCATTGTACAGGGCTATGA#CCCTGTGCACTGCCATGCA#.((((((.(((((((((......#))))))))).)))..))).	5767	5786	1		1	1
mmu-miR-103-3p	NM_001364956	Htr4	AGCAGCATTGTACAGGGCTATGA#AGCTCTGTGCTAAGAAATATTGATGCTGA#..(((((((((((((((((....#))))))))))...........))))))).	2950	2979	1		1	1
mmu-miR-103-3p	NM_001364973	Rnf125	AGCAGCATTGTACAGGGCTATGA#TCGTACCATTTAAGATGCTGCTT#(((((((((......((.(((((#)))))))......))))))))).	1003	1026	1		1	1
mmu-miR-103-3p	NM_001368850	Agfg1	AGCAGCATTGTACAGGGCTATGA#CATAGCCCTGGCTGTC#.(((((......((((((((((.#))))))))))))))).	5415	5431	1		1	1
mmu-miR-103-3p	NM_001368850	Agfg1	AGCAGCATTGTACAGGGCTATGA#CATAGCCCTGGTGTGTGACCCCAGAACTGACTAGGTTTACTGCTC#((((((((....((((((((((.#))))))))))....)))......................))))).	5917	5962	1		1	1
mmu-miR-103-3p	NM_001370960	Npas3	AGCAGCATTGTACAGGGCTATGA#CAAAGCCCTCATTAACATTTGCTGCA#.((((((.(((..((((((.((.#)).)))))).....)))..)))))).	3759	3785	1		1	1
mmu-miR-103-3p	NM_001379315	Strbp	AGCAGCATTGTACAGGGCTATGA#GGCCTTGTACATAGTAGGCTGTTA#((((((..(((((((((((....#)))))))))))......)))))).	13133	13157	1		1	1
mmu-miR-103-3p	NM_001379577	Rnf38	AGCAGCATTGTACAGGGCTATGA#AGTCCTGAGCTGCTCTGCTGCC#.((((((..((((((((((....#)))))))...)))..)))))).	3077	3099	1		1	1
mmu-miR-103-3p	NM_001379577	Rnf38	AGCAGCATTGTACAGGGCTATGA#AGTCCTGCTGTGCAGATGACTGCTG#(((((((((((((((((((....#))))))...)))))).)).))))).	4276	4301	1		1	1
mmu-miR-103-3p	NM_001381900	Zfp711	AGCAGCATTGTACAGGGCTATGA#CAACGCTTTGTGTTAGCATGCTGCA#.((((((.((((((((((.....#.)))))))....))))))))).	3553	3578	1		1	1
mmu-miR-103-3p	NM_007604	Capza2	AGCAGCATTGTACAGGGCTATGA#TAGCCATGTATGCTGCTA#(((((((...((((.(((((...#))))).))))))))))).	1433	1451	1		1	1
mmu-miR-103-3p	NM_007865	Dll1	AGCAGCATTGTACAGGGCTATGA#TCCAAGGATATAGCCCCGATGAATGCTGCTG#(((((((((...(.((((((((.#.)))))))).)...))))))))).	2796	2827	1		1	1
mmu-miR-103-3p	NM_008313	Htr4	AGCAGCATTGTACAGGGCTATGA#AGCTCTGTGCTAAGAAATATTGATGCTGA#..(((((((((((((((((....#))))))))))...........))))))).	3057	3086	1		1	1
mmu-miR-103-3p	NM_008465	Kpna1	AGCAGCATTGTACAGGGCTATGA#CGTCTGTCCTGTTGTTTTCTAGTGCTGCTT#((((((((((.(((((((.(((.#)))..))))))).......)))))))))).	3654	3684	1		1	1
mmu-miR-103-3p	NM_008465	Kpna1	AGCAGCATTGTACAGGGCTATGA#TCTGCTCTGGGATGGATGCTGTC#.((((((((...((((((...((#)).)))))).....)))))))).	3584	3607	1		1	1
mmu-miR-103-3p	NM_009124	Atxn1	AGCAGCATTGTACAGGGCTATGA#GTGGCCCTGAATGTGGCTT#(((.(((((...(((((((((..#)))))))))))))).))).	3533	3552	1		1	1
mmu-miR-103-3p	NM_009316	Map3k7	AGCAGCATTGTACAGGGCTATGA#CATGGTCTCTGCTGTGCAGCATGCTGA#..((((((((((((((((((((.#)))))))....)))))))..)))))).	3653	3680	1		1	1
mmu-miR-103-3p	NM_009522	Wnt3a	AGCAGCATTGTACAGGGCTATGA#CGTTCGCGCTTGTAACTTTATTTTCAATGCTGCTA#((((((((((((((((((.(((.#)))..)).))))))..........)))))))))).	2588	2623	1		1	1
mmu-miR-103-3p	NM_009572	Zhx1	AGCAGCATTGTACAGGGCTATGA#AGCCTTGACTATGCATGCTGCTT#(((((((.(((((((((((....#)))))))....))))))))))).	4525	4548	1		1	1
mmu-miR-103-3p	NM_009709	Arnt	AGCAGCATTGTACAGGGCTATGA#TCAGAAATCCCAGACTTGCCCACAAGGATAATGCTGCA#.((((((((((...((((.....#.))))......)))))))))).	3402	3440	1		1	1
mmu-miR-103-3p	NM_009771	Btrc	AGCAGCATTGTACAGGGCTATGA#AGCCCTGTGGCTGCA#.(((((....(((((((((....#)))))))))))))).	5346	5361	1		1	1
mmu-miR-103-3p	NM_009784	Cacna2d1	AGCAGCATTGTACAGGGCTATGA#GGTCTTTTGCATGATGCTGCTG#((((((((((((.((((((....#)))))).))))..)))))))).	4466	4488	1		1	1
mmu-miR-103-3p	NM_010472	Agfg1	AGCAGCATTGTACAGGGCTATGA#CATAGCCCTGGCTGTC#.(((((......((((((((((.#))))))))))))))).	5409	5425	1		1	1
mmu-miR-103-3p	NM_010472	Agfg1	AGCAGCATTGTACAGGGCTATGA#CATAGCCCTGGTGTGTGACCCCAGAACTGACTAGGTTTACTGCTC#((((((((....((((((((((.#))))))))))....)))......................))))).	5911	5956	1		1	1
mmu-miR-103-3p	NM_010544	Ihh	AGCAGCATTGTACAGGGCTATGA#GCCCGTAGATGGGCTTGCACCTCAGTCGATGCTGCTA#(((((((((((((.((((.....#)))))))...................)))))))))).	2060	2097	1		1	1
mmu-miR-103-3p	NM_010690	Lats1	AGCAGCATTGTACAGGGCTATGA#GGCCCTGTTGCTGTA#.((((((....((((((((....#)))))))))))))).	6582	6597	1		1	1
mmu-miR-103-3p	NM_011198	Ptgs2	AGCAGCATTGTACAGGGCTATGA#GGCCCTGTAAGTGTTT#...((((((.(((((((((....#))))))))))))))).	3960	3976	1		1	1
mmu-miR-103-3p	NM_011221	Purb	AGCAGCATTGTACAGGGCTATGA#CATGTCTATAATGGCAGTTCTTGTCAGCAAGTCCTTCAGTGCATATGCTGCA#.((((((((((((((((((....#.))))))...))))).))))))).	4577	4629	1		1	1
mmu-miR-103-3p	NM_011406	Slc8a1	AGCAGCATTGTACAGGGCTATGA#CATAGCCCTCTCTGCTGG#..(((((..(...(((((((((.#))))))))))..))))).	8980	8998	1		1	1
mmu-miR-103-3p	NM_011406	Slc8a1	AGCAGCATTGTACAGGGCTATGA#AGCCCTTAGCTCATGCTGTG#.(((((((.((..((((((....#))))))..))..))))))).	6181	6201	1		1	1
mmu-miR-103-3p	NM_011600	Tle4	AGCAGCATTGTACAGGGCTATGA#TCATAGCACTTTGCGCTGTTGTA#.((((((.((((.((.(((((((#))))))).)).)))).)))))).	3124	3147	1		1	1
mmu-miR-103-3p	NM_011632	Traf3	AGCAGCATTGTACAGGGCTATGA#CCCTGTGCACTGCCATGCA#.((((((.(((((((((......#))))))))).)))..))).	5842	5861	1		1	1
mmu-miR-103-3p	NM_011821	Gpc6	AGCAGCATTGTACAGGGCTATGA#GTCTTGTTCTGTGCTGCTC#((((((((...(((((((.....#)))))))...)))))))).	3542	3561	1		1	1
mmu-miR-103-3p	NM_011821	Gpc6	AGCAGCATTGTACAGGGCTATGA#GTAGTCCTGTATTGGCAGCC#.((.((...((((((((((((..#))))))))))))..)).)).	5699	5719	1		1	1
mmu-miR-103-3p	NM_012051	Etv3	AGCAGCATTGTACAGGGCTATGA#TGATAGCTCTGTATTTTGTTA#...((((..((((((((((((.(#).))))))))))))..)))).	5052	5073	1		1	1
mmu-miR-103-3p	NM_013646	Rora	AGCAGCATTGTACAGGGCTATGA#TATGGCCCTGCACAGCCCTGG#..(((..((((.((((((((((.#)))))))))).))))..))).	1710	1731	1		1	1
mmu-miR-103-3p	NM_013780	Npas3	AGCAGCATTGTACAGGGCTATGA#CAAAGCCCTCATTAACATTTGCTGCA#.((((((.(((..((((((.((.#)).)))))).....)))..)))))).	3852	3878	1		1	1
mmu-miR-103-3p	NM_013845	Ror1	AGCAGCATTGTACAGGGCTATGA#AGTGCTGTGATGCTGCC#.((((((((..((((.(((....#))).)))))))))))).	5296	5313	1		1	1
mmu-miR-103-3p	NM_015743	Nr4a3	AGCAGCATTGTACAGGGCTATGA#CGGTGCTCTGGGAAATGCTGTTC#(((((((((...((((((..((.#))..))))))...))))))))).	5039	5062	1		1	1
mmu-miR-103-3p	NM_015771	Lats2	AGCAGCATTGTACAGGGCTATGA#CGTAGTCCTGTCTGCTGTC#.((((((..(.(((((((((((.#)))))))))))))))))).	4425	4444	1		1	1
mmu-miR-103-3p	NM_016782	Cntnap1	AGCAGCATTGTACAGGGCTATGA#ATAGCCTTGGTGCCTGTGCGCA#.((.((((.((((((((((((..#))))))))).)))..)))))).	5002	5024	1		1	1
mmu-miR-103-3p	NM_016782	Cntnap1	AGCAGCATTGTACAGGGCTATGA#GTCCTGTGCTATGCC#....((((.(((((((((.....#))))))))).)))).	5203	5218	1		1	1
mmu-miR-103-3p	NM_016807	Sdcbp	AGCAGCATTGTACAGGGCTATGA#CCTTGTACAATGCA#....(((((((((((((......#))))))))))))).	994	1008	1		1	1
mmu-miR-103-3p	NM_017392	Celsr2	AGCAGCATTGTACAGGGCTATGA#TCATGGCCCCTGGACCCCCCAAATGCTGCA#.((((((((((.(((((((((((#))))))))).)).))......)))))))).	9514	9544	1		1	1
mmu-miR-103-3p	NM_017464	Nedd9	AGCAGCATTGTACAGGGCTATGA#AGCACCTTCTAATGCTGCA#.(((((((((...((((((....#))).)))..))))))))).	2975	2994	1		1	1
mmu-miR-103-3p	NM_019389	Vcan	AGCAGCATTGTACAGGGCTATGA#GTTCATGTATGAATGCTGCA#.(((((((((((((((((.....#)))).))))).)))))))).	8580	8600	1		1	1
mmu-miR-103-3p	NM_019571	Tspan5	AGCAGCATTGTACAGGGCTATGA#GTAGAACTGGGAAATGCTGCTC#(((((((((...(((..((((..#))))..)))...))))))))).	1332	1354	1		1	1
mmu-miR-103-3p	NM_019668	Ube2a	AGCAGCATTGTACAGGGCTATGA#TCAAATCCTGAGTTAATGCTGCA#.(((((((((..(((((......#.)))))...))))))))).	1485	1508	1		1	1
mmu-miR-103-3p	NM_019829	Stx5a	AGCAGCATTGTACAGGGCTATGA#TCTGAGCCCTACAGTTGCCTGCA#.((((((((((..((((((..((#))..))))))))))).)).))).	2000	2023	1		1	1
mmu-miR-103-3p	NM_020007	Mbnl1	AGCAGCATTGTACAGGGCTATGA#CATGGCTTTAAGTACCATGTTGTTA#((((((((.(((((((((((((.#)))))))))..)))).)))))))).	2881	2906	1		1	1
mmu-miR-103-3p	NM_020623	Pth	AGCAGCATTGTACAGGGCTATGA#TCTAGACAGTGCAGGGCACTGACATATGCTGCTA#(((((((((((.(((.(((.((.#.)).))).)))))).)))))))).	488	522	1		1	1
mmu-miR-103-3p	NM_021390	Sall1	AGCAGCATTGTACAGGGCTATGA#TGGCCTTGTAGGGTATATTCACAGTAGAAAACGTGTGCTGGAATTTCACAATGCTGCTA#(((((((((((.(((.((.(((.#.))))).))).......))))))))))).	4892	4951	1		1	1
mmu-miR-103-3p	NM_021424	Nectin1	AGCAGCATTGTACAGGGCTATGA#CCCTGTACAAACCTGCA#.((((..((((((((((......#))))))))))..)))).	4460	4477	1		1	1
mmu-miR-103-3p	NM_021424	Nectin1	AGCAGCATTGTACAGGGCTATGA#CGTGGCTTTGGTGTTGCTGTA#.((((((.....((((((((((.#))))))))))....)))))).	2469	2490	1		1	1
mmu-miR-103-3p	NM_021522	Usp14	AGCAGCATTGTACAGGGCTATGA#TCTGTATGTGGTTTTTGGAGCACCAGCCAACTGTACAATAGCTGTTA#(((((((((((((((((((....#.))))..))))))))).)))))).	4032	4079	1		1	1
mmu-miR-103-3p	NM_021522	Usp14	AGCAGCATTGTACAGGGCTATGA#TCGTGTAACTCAGTGCTGCTG#((((((((((((((.((......#)).))))...)))))))))).	2094	2115	1		1	1
mmu-miR-103-3p	NM_021899	Foxj2	AGCAGCATTGTACAGGGCTATGA#CATACTGCCCAGTCTGCTGCC#.((((((..(.((.((((((((.#))))..)))).))))))))).	2734	2755	1		1	1
mmu-miR-103-3p	NM_023668	Ndel1	AGCAGCATTGTACAGGGCTATGA#TCATAGCCCCCATCTTTGCTGTG#.((((((..(....(((((((((#)))))))))....)..)))))).	1558	1581	1		1	1
mmu-miR-103-3p	NM_027192	Ttl	AGCAGCATTGTACAGGGCTATGA#GCCCACAGTGCTGTG#.((((((((((...((((.....#)))))))))))))).	1488	1503	1		1	1
mmu-miR-103-3p	NM_028292	Ppme1	AGCAGCATTGTACAGGGCTATGA#GTGGCCCGTGCAGTCTGG#..(((.(((((((.(((((((..#))))))))))))))))).	1433	1451	1		1	1
mmu-miR-103-3p	NM_028758	Gga2	AGCAGCATTGTACAGGGCTATGA#ATGGCCTTGTCTTCATTTTTCATTAGCAAATGCTGCTT#(((((((((((((((((((((..#))))))))))...............)))).))))))).	2402	2440	1		1	1
mmu-miR-103-3p	NM_028758	Gga2	AGCAGCATTGTACAGGGCTATGA#TCACAGCCCTGTTCCCAGATGCAGCTT#(((.(((((..((((((((.(((#))).)))))))).....))))).))).	3804	3831	1		1	1
mmu-miR-103-3p	NM_028802	Gpcpd1	AGCAGCATTGTACAGGGCTATGA#GTAGCCTTGGCTGTC#.(((((......(((((((((..#)))))))))))))).	3596	3611	1		1	1
mmu-miR-103-3p	NM_028975	Tmem33	AGCAGCATTGTACAGGGCTATGA#TCCTAGCCATGTGCAGCAGCA#.((.((..((((((.(((((.((#)).))))).)))))))).)).	1805	1826	1		1	1
mmu-miR-103-3p	NM_029869	Zkscan1	AGCAGCATTGTACAGGGCTATGA#AGCTCTGTGAATATTATACTGGTTAAGCCACTTGCTGCA#.((((((...(((((((((....#))))))))).......................)))))).	2019	2058	1		1	1
mmu-miR-103-3p	NM_030108	Tmem33	AGCAGCATTGTACAGGGCTATGA#TCCTAGCCATGTGCAGCAGCA#.((.((..((((((.(((((.((#)).))))).)))))))).)).	1012	1033	1		1	1
mmu-miR-103-3p	NM_030563	N4bp1	AGCAGCATTGTACAGGGCTATGA#TCACTGCCCTGTGGATTGTTGTTC#(((((((.(.((((((((..(((#)))..)))))))).).))))))).	4013	4037	1		1	1
mmu-miR-103-3p	NM_030563	N4bp1	AGCAGCATTGTACAGGGCTATGA#TCATCCAAAGCTCTGTTGCTGCTA#(((((((....((((((((((((#))))....))))))))))))))).	4766	4790	1		1	1
mmu-miR-103-3p	NM_033324	Dgcr8	AGCAGCATTGTACAGGGCTATGA#AGTTCTGGACAAGCTGCTC#((((((.((((.(((((((....#))))))).)))))))))).	2835	2854	1		1	1
mmu-miR-103-3p	NM_001013380	Dync1li2	AGCAGCATTGTACAGGGCTATGA#GCTCTGTACATCACGACCTTAACAATGTTGATGCTGTA#.(((((((((((((((((.....#))))))))))....................))))))).	4385	4423	1		1	1
mmu-miR-103-3p	NM_001013833	Prkg1	AGCAGCATTGTACAGGGCTATGA#GTGTGTCTTGTGCATGTGCATGTG#.((((((((((((((((((((..#))).)))))))))).)))).))).	4487	4511	1		1	1
mmu-miR-103-3p	NM_001024955	Pik3r1	AGCAGCATTGTACAGGGCTATGA#CAGGGCCCTGATAAGCTTCAAAGCTGCTT#((((((.((((((((((((.((.#)).))))))).)).....))).)))))).	2852	2881	1	MIRT438455	1	1
mmu-miR-103-3p	NM_001024955	Pik3r1	AGCAGCATTGTACAGGGCTATGA#GCCCAGGATGCTGCTA#(((((((((.(...((((.....#))))).))))))))).	5487	5503	1	MIRT438455	1	1
mmu-miR-103-3p	NM_001031772	Lin28b	AGCAGCATTGTACAGGGCTATGA#TAGCACCAGCTTGCCATGGGGGAACTTAAAGTGCAGTGTTGCC#.((((((((((((((..(((((.#.))))).....))....)))))))))))).	3975	4018	1		1	1
mmu-miR-103-3p	NM_001031772	Lin28b	AGCAGCATTGTACAGGGCTATGA#ATAGACCTTGTAACATTCGCTGTA#.((((((.(((((((((((((..#)))).))))))).)).).))))).	4475	4499	1		1	1
mmu-miR-103-3p	NM_001033172	Rab11fip2	AGCAGCATTGTACAGGGCTATGA#CTGGGGCCAGGTACATTCTGTAGCCCTGTAGTGAGTTGCA#.(((((....(((((((((((..#.)))))))))))....))))).	2678	2718	1		1	1
mmu-miR-103-3p	NM_001033257	Phactr2	AGCAGCATTGTACAGGGCTATGA#GGACCCTGTGCATGCTCTGCTC#(((((((.(((((((((((....#)).)))))))))))))..))).	3828	3850	1		1	1
mmu-miR-103-3p	NM_001033257	Phactr2	AGCAGCATTGTACAGGGCTATGA#AGTCCTGTGGCTGCTA#((((((....(((((((((....#))))))))))))))).	6324	6340	1		1	1
mmu-miR-103-3p	NM_001033422	Thoc2	AGCAGCATTGTACAGGGCTATGA#TCTTTGCACCTGTAGAATGTACCTGTTA#(((((((((.((((((((...((#))...)).)))))).))))...))))).	6487	6515	1		1	1
mmu-miR-103-3p	NM_001033430	Kdm7a	AGCAGCATTGTACAGGGCTATGA#TCGGTGGGAATCATGATGGCCTAGTATACTGCTGCC#.((((((.(((((.(((((((.(#.).))))))).))))).)))))).	7248	7284	1		1	1
mmu-miR-103-3p	NM_001037737	Arnt	AGCAGCATTGTACAGGGCTATGA#TCAGAAATCCCAGACTTGCCCACAAGGATAATGCTGCA#.((((((((((...((((.....#.))))......)))))))))).	3447	3485	1		1	1
mmu-miR-103-3p	NM_001037758	Btrc	AGCAGCATTGTACAGGGCTATGA#AGCCCTGTGGCTGCA#.(((((....(((((((((....#)))))))))))))).	5454	5469	1		1	1
mmu-miR-103-3p	NM_001038589	Usp14	AGCAGCATTGTACAGGGCTATGA#TCTGTATGTGGTTTTTGGAGCACCAGCCAACTGTACAATAGCTGTTA#(((((((((((((((((((....#.))))..))))))))).)))))).	3927	3974	1		1	1
mmu-miR-103-3p	NM_001038589	Usp14	AGCAGCATTGTACAGGGCTATGA#TCGTGTAACTCAGTGCTGCTG#((((((((((((((.((......#)).))))...)))))))))).	1989	2010	1		1	1
mmu-miR-103-3p	NM_001040398	Setd1b	AGCAGCATTGTACAGGGCTATGA#TCATTTCCCCCACCCCTGAGAATGCTGCTC#(((((((((.(.(((((......#.)))))).))))))))).	6571	6601	1		1	1
mmu-miR-103-3p	NM_001040611	Peg10	AGCAGCATTGTACAGGGCTATGA#AGCCCGCATATGATGACTGCG#.(((((((((((..(((((....#)))))...))))))).)))).	3183	3204	1		1	1
mmu-miR-103-3p	NM_001042438	Zhx1	AGCAGCATTGTACAGGGCTATGA#AGCCTTGACTATGCATGCTGCTT#(((((((.(((((((((((....#)))))))....))))))))))).	4651	4674	1		1	1
mmu-miR-103-3p	NM_001077495	Pik3r1	AGCAGCATTGTACAGGGCTATGA#GCCCAGGATGCTGCTA#(((((((((.(...((((.....#))))).))))))))).	6576	6592	1	MIRT438455	1	1
mmu-miR-103-3p	NM_001079844	Gpc6	AGCAGCATTGTACAGGGCTATGA#GTCTTGTTCTGTGCTGCTC#((((((((...(((((((.....#)))))))...)))))))).	3572	3591	1		1	1
mmu-miR-103-3p	NM_001079844	Gpc6	AGCAGCATTGTACAGGGCTATGA#GTAGTCCTGTATTGGCAGCC#.((.((...((((((((((((..#))))))))))))..)).)).	5729	5749	1		1	1
mmu-miR-103-3p	NM_001080780	Ret	AGCAGCATTGTACAGGGCTATGA#GCCTTGTGCCTACAGTGCTGCG#.(((((((((((((((((.....#)))))))....)))))))))).	4629	4651	1		1	1
mmu-miR-103-3p	NM_001081164	Otud4	AGCAGCATTGTACAGGGCTATGA#TCGTAGCCTTAAGAAGTGTTTCAAACGATCTGAATGTATAAAACAAGTCAATGCCCTACATGGTGTGATGCTGCA#.(((((((((((((((((..(((#.)))..))))).....)))))))))))).	7120	7195	1		1	1
mmu-miR-103-3p	NM_001081164	Otud4	AGCAGCATTGTACAGGGCTATGA#GCCCTTTGCATGTTGCA#.((((((.((((.(((((.....#))))).)))))))))).	4712	4729	1		1	1
mmu-miR-103-3p	NM_001081191	Eml5	AGCAGCATTGTACAGGGCTATGA#TCAGAGTCCTTCCACTCAATGCTGCC#.(((((((((...((((((.(((#))).))))))......))))))))).	7296	7322	1		1	1
mmu-miR-103-3p	NM_001081203	Sbno1	AGCAGCATTGTACAGGGCTATGA#GTCCAGAATGCAGTGCTGCC#.(((((((((((..((((.....#))))....))))))))))).	9873	9893	1		1	1
mmu-miR-103-3p	NM_001081249	Vcan	AGCAGCATTGTACAGGGCTATGA#GTTCATGTATGAATGCTGCA#.(((((((((((((((((.....#)))).))))).)))))))).	11460	11480	1		1	1
mmu-miR-103-3p	NM_001081425	Rbm24	AGCAGCATTGTACAGGGCTATGA#CGTGGCTCTCCTGTGCAAATTATTTATTTGTTGTG#.(((((((((((((((((((((.#))))))...)))))))))..........)))))).	3119	3154	1		1	1
mmu-miR-103-3p	NM_001081436	Ino80d	AGCAGCATTGTACAGGGCTATGA#TTGTAGTCCAGTGTCATAGATGCTGCA#.((((((((((((.(((((((((#))))))))).))).))...))))))).	7669	7696	1		1	1
mmu-miR-103-3p	NM_001081436	Ino80d	AGCAGCATTGTACAGGGCTATGA#TCACAGCCCCGTGGTGTTGCG#.(((((((..(((.(((((.(((#))).))))).)))))))))).	8574	8595	1		1	1
mmu-miR-103-3p	NM_001082483	Efr3b	AGCAGCATTGTACAGGGCTATGA#CGTGGCTGTGTAGTAGGGACATGCTGCTT#((((((((..((((.(((((((.#))))))).))))........)))))))).	4947	4976	1		1	1
mmu-miR-103-3p	NM_001083318	Etv3	AGCAGCATTGTACAGGGCTATGA#TGATAGCTCTGTATTTTGTTA#...((((..((((((((((((.(#).))))))))))))..)))).	5055	5076	1		1	1
mmu-miR-103-3p	NM_001083587	Tns3	AGCAGCATTGTACAGGGCTATGA#CGTACCCATGTCAAATGCTGCA#.((((((((..((((((.((((.#))))))).)))..)))))))).	5398	5420	1		1	1
mmu-miR-103-3p	NM_001083901	Mfsd14b	AGCAGCATTGTACAGGGCTATGA#TCATGGTGCTGGAGGGGCGATGCTAGCA#.((((((((((.(((.(((((((#))))))).))).....)))))))).)).	1863	1891	1		1	1
mmu-miR-103-3p	NM_001097644	Ccnyl1	AGCAGCATTGTACAGGGCTATGA#CATGCTCGTCAGTGCTGCC#.(((((((((.((.((((.(((.#)))))))))))))))))).	2695	2714	1		1	1
mmu-miR-103-3p	NM_001098227	Sdcbp	AGCAGCATTGTACAGGGCTATGA#CCTTGTACAATGCA#....(((((((((((((......#))))))))))))).	997	1011	1		1	1
mmu-miR-103-3p	NM_001109661	Bach2	AGCAGCATTGTACAGGGCTATGA#TTATAGCTTTGGTTTAATGTTGTG#.(((((((((..(((((((((((#)))))))))))...))))))))).	7415	7439	1		1	1
mmu-miR-103-3p	NM_001109661	Bach2	AGCAGCATTGTACAGGGCTATGA#TCCCAGCCCGTGTGCAGCTGG#..((((..(((((((((((..((#))..))))).)))))))))).	5219	5240	1		1	1
mmu-miR-103-3p	NM_001110843	Cacna2d1	AGCAGCATTGTACAGGGCTATGA#GGTCTTTTGCATGATGCTGCTG#((((((((((((.((((((....#)))))).))))..)))))))).	4523	4545	1		1	1
mmu-miR-103-3p	NM_001110844	Cacna2d1	AGCAGCATTGTACAGGGCTATGA#GGTCTTTTGCATGATGCTGCTG#((((((((((((.((((((....#)))))).))))..)))))))).	4487	4509	1		1	1
mmu-miR-103-3p	NM_001110845	Cacna2d1	AGCAGCATTGTACAGGGCTATGA#GGTCTTTTGCATGATGCTGCTG#((((((((((((.((((((....#)))))).))))..)))))))).	4472	4494	1		1	1
mmu-miR-103-3p	NM_001110846	Cacna2d1	AGCAGCATTGTACAGGGCTATGA#GGTCTTTTGCATGATGCTGCTG#((((((((((((.((((((....#)))))).))))..)))))))).	4451	4473	1		1	1
mmu-miR-103-3p	NM_001111324	Nedd9	AGCAGCATTGTACAGGGCTATGA#AGCACCTTCTAATGCTGCA#.(((((((((...((((((....#))).)))..))))))))).	3194	3213	1		1	1
mmu-miR-103-3p	NM_001112798	Slc8a1	AGCAGCATTGTACAGGGCTATGA#CATAGCCCTCTCTGCTGG#..(((((..(...(((((((((.#))))))))))..))))).	8944	8962	1		1	1
mmu-miR-103-3p	NM_001114609	Ino80d	AGCAGCATTGTACAGGGCTATGA#TTGTAGTCCAGTGTCATAGATGCTGCA#.((((((((((((.(((((((((#))))))))).))).))...))))))).	7760	7787	1		1	1
mmu-miR-103-3p	NM_001123038	Eif4a2	AGCAGCATTGTACAGGGCTATGA#GTGGCTGACCTAATTTAATCCCTGGGATGAGATAGTTTTGAATGCAGTGCTCGCTG#(((((((((((((((((((((..#.)))))))))..))))))))).))).	2346	2402	1		1	1
mmu-miR-103-3p	NM_001134474	Vcan	AGCAGCATTGTACAGGGCTATGA#GTTCATGTATGAATGCTGCA#.(((((((((((((((((.....#)))).))))).)))))))).	6243	6263	1		1	1
mmu-miR-103-3p	NM_001134475	Vcan	AGCAGCATTGTACAGGGCTATGA#GTTCATGTATGAATGCTGCA#.(((((((((((((((((.....#)))).))))).)))))))).	3363	3383	1		1	1
mmu-miR-103-3p	NM_001160235	Fam168b	AGCAGCATTGTACAGGGCTATGA#ATGGAGCTGTGCAGTCACTTCATTGAGTTCCACAGCTGGTGCTGCA#.((((((((((((((..((((..#))))..))))))).........................))))))).	880	926	1		1	1
mmu-miR-103-3p	NM_001160236	Fam168b	AGCAGCATTGTACAGGGCTATGA#AGCCACACTGAGGCAGTGTTGTC#.((((((((((.(((((((....#))))...)))..)))))))))).	1752	1775	1		1	1
mmu-miR-103-3p	NM_001164367	Rab11fip2	AGCAGCATTGTACAGGGCTATGA#CTGGGGCCAGGTACATTCTGTAGCCCTGTAGTGAGTTGCA#.(((((....(((((((((((..#.)))))))))))....))))).	2747	2787	1		1	1
mmu-miR-103-3p	NM_001166138	Armc8	AGCAGCATTGTACAGGGCTATGA#CATGTCCTGTCATGAGTTGCTG#((((((.(((((((((((.(((.#)))))))))).)))))))))).	2144	2166	1		1	1
mmu-miR-103-3p	NM_001167799	Stx5a	AGCAGCATTGTACAGGGCTATGA#TCTGAGCCCTACAGTTGCCTGCA#.((((((((((..((((((..((#))..))))))))))).)).))).	1701	1724	1		1	1
mmu-miR-103-3p	NM_001195065	Phactr2	AGCAGCATTGTACAGGGCTATGA#CAAGGCCCTGGAACGTTGTGCTGTA#.((((((((((.(((((((.((.#)).)))))))..)))..))))))).	5612	5637	1		1	1
mmu-miR-103-3p	NM_001195065	Phactr2	AGCAGCATTGTACAGGGCTATGA#GGACCCTGTGCATGCTCTGCTC#(((((((.(((((((((((....#)).)))))))))))))..))).	3955	3977	1		1	1
mmu-miR-103-3p	NM_001195065	Phactr2	AGCAGCATTGTACAGGGCTATGA#AGTCCTGTGGCTGCTA#((((((....(((((((((....#))))))))))))))).	6451	6467	1		1	1
mmu-miR-103-3p	NM_001195066	Phactr2	AGCAGCATTGTACAGGGCTATGA#CAAGGCCCTGGAACGTTGTGCTGTA#.((((((((((.(((((((.((.#)).)))))))..)))..))))))).	5547	5572	1		1	1
mmu-miR-103-3p	NM_001195066	Phactr2	AGCAGCATTGTACAGGGCTATGA#GGACCCTGTGCATGCTCTGCTC#(((((((.(((((((((((....#)).)))))))))))))..))).	3890	3912	1		1	1
mmu-miR-103-3p	NM_001195066	Phactr2	AGCAGCATTGTACAGGGCTATGA#AGTCCTGTGGCTGCTA#((((((....(((((((((....#))))))))))))))).	6386	6402	1		1	1
mmu-miR-103-3p	NM_001199305	Atxn1	AGCAGCATTGTACAGGGCTATGA#GTGGCCCTGAATGTGGCTT#(((.(((((...(((((((((..#)))))))))))))).))).	3557	3576	1		1	1
mmu-miR-103-3p	NM_001205345	Sun2	AGCAGCATTGTACAGGGCTATGA#AGCCCCCTCGGGCTTGTTTTGTGCTCTCCTGTCACAAATGCTGCA#.((((((((((((((((......#.)))))).)))).)))))).	3676	3721	1		1	1
mmu-miR-103-3p	NM_001205346	Sun2	AGCAGCATTGTACAGGGCTATGA#AGCCCCCTCGGGCTTGTTTTGTGCTCTCCTGTCACAAATGCTGCA#.((((((((((((((((......#.)))))).)))).)))))).	3670	3715	1		1	1
mmu-miR-103-3p	NM_001253708	Mbnl1	AGCAGCATTGTACAGGGCTATGA#CATGGCTTTAAGTACCATGTTGTTA#((((((((.(((((((((((((.#)))))))))..)))).)))))))).	2786	2811	1		1	1
mmu-miR-103-3p	NM_001253709	Mbnl1	AGCAGCATTGTACAGGGCTATGA#CATGGCTTTAAGTACCATGTTGTTA#((((((((.(((((((((((((.#)))))))))..)))).)))))))).	1727	1752	1		1	1
mmu-miR-103-3p	NM_001253710	Mbnl1	AGCAGCATTGTACAGGGCTATGA#CATGGCTTTAAGTACCATGTTGTTA#((((((((.(((((((((((((.#)))))))))..)))).)))))))).	1737	1762	1		1	1
mmu-miR-103-3p	NM_001253713	Mbnl1	AGCAGCATTGTACAGGGCTATGA#CATGGCTTTAAGTACCATGTTGTTA#((((((((.(((((((((((((.#)))))))))..)))).)))))))).	1762	1787	1		1	1
mmu-miR-103-3p	NM_001256033	Otud4	AGCAGCATTGTACAGGGCTATGA#TCGTAGCCTTAAGAAGTGTTTCAAACGATCTGAATGTATAAAACAAGTCAATGCCCTACATGGTGTGATGCTGCA#.(((((((((((((((((..(((#.)))..))))).....)))))))))))).	7123	7198	1		1	1
mmu-miR-103-3p	NM_001256033	Otud4	AGCAGCATTGTACAGGGCTATGA#GCCCTTTGCATGTTGCA#.((((((.((((.(((((.....#))))).)))))))))).	4715	4732	1		1	1
mmu-miR-103-3p	NM_001285452	Tmem33	AGCAGCATTGTACAGGGCTATGA#TCCTAGCCATGTGCAGCAGCA#.((.((..((((((.(((((.((#)).))))).)))))))).)).	1962	1983	1		1	1
mmu-miR-103-3p	NM_001286122	Traf3	AGCAGCATTGTACAGGGCTATGA#CCCTGTGCACTGCCATGCA#.((((((.(((((((((......#))))))))).)))..))).	5656	5675	1		1	1
mmu-miR-103-3p	NM_001286684	Slc8a1	AGCAGCATTGTACAGGGCTATGA#CATAGCCCTCTCTGCTGG#..(((((..(...(((((((((.#))))))))))..))))).	6218	6236	1		1	1
mmu-miR-103-3p	NM_001289496	Egflam	AGCAGCATTGTACAGGGCTATGA#AGACCCTGCCTGATGCTGCA#.(((((((((..(((((((....#)).)))))..))))))))).	3417	3437	1		1	1
mmu-miR-103-3p	NM_001289916	Rora	AGCAGCATTGTACAGGGCTATGA#TATGGCCCTGCACAGCCCTGG#..(((..((((.((((((((((.#)))))))))).))))..))).	1701	1722	1		1	1
mmu-miR-103-3p	NM_001289917	Rora	AGCAGCATTGTACAGGGCTATGA#TCAGGAAACCAGTGGATGATGAAAAGGCCCTGATATAGTCTGTG#.((((.(((((((((((((....#.))))))).)))))))))).	492	536	1		1	1
mmu-miR-103-3p	NM_001290335	Cacna1c	AGCAGCATTGTACAGGGCTATGA#TCTTTGAAAAATGGATGGCAGAGCCCTGGAGTGAGTGCTGCA#.((((((((...(((((((.((.#.)).))))))).....)))))))).	12114	12156	1		1	1
mmu-miR-103-3p	NM_001290733	Osbpl6	AGCAGCATTGTACAGGGCTATGA#TCCTGTTTAATGCTGTTC#((((((((((.((((((......#)))))).)))))))))).	6980	6998	1		1	1
mmu-miR-103-3p	NM_001291051	Gpcpd1	AGCAGCATTGTACAGGGCTATGA#GTAGCCTTGGCTGTC#.(((((......(((((((((..#)))))))))))))).	3502	3517	1		1	1
mmu-miR-103-3p	NM_001310066	Atf7	AGCAGCATTGTACAGGGCTATGA#GTATGCCCTGGTCTGCTGTTG#(((((((..(..(((((((((..#))).))))))..)))))))).	5112	5133	1		1	1
mmu-miR-103-3p	NM_001310514	Mbnl1	AGCAGCATTGTACAGGGCTATGA#CATGGCTTTAAGTACCATGTTGTTA#((((((((.(((((((((((((.#)))))))))..)))).)))))))).	2804	2829	1		1	1
mmu-miR-103-3p	NM_001310587	Mef2d	AGCAGCATTGTACAGGGCTATGA#GGCCCTCAGTAAATGCTGA#..(((((((.(((((((((....#))))))..)))))))))).	4222	4241	1		1	1
mmu-miR-103-3p	NM_001310593	Mef2d	AGCAGCATTGTACAGGGCTATGA#GGCCCTCAGTAAATGCTGA#..(((((((.(((((((((....#))))))..)))))))))).	4198	4217	1		1	1
mmu-miR-103-3p	NM_001310713	Agfg1	AGCAGCATTGTACAGGGCTATGA#CATAGCCCTGGCTGTC#.(((((......((((((((((.#))))))))))))))).	5322	5338	1		1	1
mmu-miR-103-3p	NM_001310713	Agfg1	AGCAGCATTGTACAGGGCTATGA#CATAGCCCTGGTGTGTGACCCCAGAACTGACTAGGTTTACTGCTC#((((((((....((((((((((.#))))))))))....)))......................))))).	5824	5869	1		1	1
mmu-miR-103-3p	NM_001311094	Rassf5	AGCAGCATTGTACAGGGCTATGA#CATGGCTCCTGCTGCAAACACTGTGAATGCTGCTG#((((((((((((((((((((((.#)))))).)))).))))..........)))))))).	2744	2779	1		1	1
mmu-miR-103-3p	NM_001313696	Ube2a	AGCAGCATTGTACAGGGCTATGA#TCAAATCCTGAGTTAATGCTGCA#.(((((((((..(((((......#.)))))...))))))))).	1476	1499	1		1	1
mmu-miR-103-3p	NM_001347077	Agfg1	AGCAGCATTGTACAGGGCTATGA#CATAGCCCTGGCTGTC#.(((((......((((((((((.#))))))))))))))).	5343	5359	1		1	1
mmu-miR-103-3p	NM_001347077	Agfg1	AGCAGCATTGTACAGGGCTATGA#CATAGCCCTGGTGTGTGACCCCAGAACTGACTAGGTTTACTGCTC#((((((((....((((((((((.#))))))))))....)))......................))))).	5845	5890	1		1	1
mmu-miR-103-3p	NM_001355651	Gpcpd1	AGCAGCATTGTACAGGGCTATGA#GTAGCCTTGGCTGTC#.(((((......(((((((((..#)))))))))))))).	3599	3614	1		1	1
mmu-miR-103-3p	NM_133665	Mef2d	AGCAGCATTGTACAGGGCTATGA#GGCCCTCAGTAAATGCTGA#..(((((((.(((((((((....#))))))..)))))))))).	4201	4220	1		1	1
mmu-miR-103-3p	NM_133761	Dcp1a	AGCAGCATTGTACAGGGCTATGA#GCTTTGTGATGCTGCTA#(((((((((..(((((((.....#)))))))))))))))).	2853	2870	1		1	1
mmu-miR-103-3p	NM_133906	Zkscan1	AGCAGCATTGTACAGGGCTATGA#AGCTCTGTGAATATTATACTGGTTAAGCCACTTGCTGCA#.((((((...(((((((((....#))))))))).......................)))))).	2244	2283	1		1	1
mmu-miR-103-3p	NM_138657	Socs7	AGCAGCATTGTACAGGGCTATGA#CATGCCCTGTGATGCATGTC#.((((((((..(((((((.(((.#))))))))))))))).))).	5157	5177	1		1	1
mmu-miR-103-3p	NM_139147	Rab40b	AGCAGCATTGTACAGGGCTATGA#TCAAAGCCCCAACTTATAAAAAATGCTGCA#.((((((((.....(((((.(((#))).)))))............)))))))).	1505	1535	1		1	1
mmu-miR-103-3p	NM_144552	Stxbp6	AGCAGCATTGTACAGGGCTATGA#TCTGATACAGGCAGCACAATGACAGGCCTTTACAGTGCTGTC#.(((((((((((.((((((....#.))))))))))))))))).	2404	2446	1		1	1
mmu-miR-103-3p	NM_144866	Etf1	AGCAGCATTGTACAGGGCTATGA#TCTTGGTCTCTGTTTAATGTTGA#..((((((((.(((((((((.((#)).))))).)))).)))))))).	2020	2043	1		1	1
mmu-miR-103-3p	NM_153501	Pank2	AGCAGCATTGTACAGGGCTATGA#AGCCACTTGCAGTGTCTGTTA#((((((((((((.((((((....#)))).))))))))).))))).	2862	2883	1		1	1
mmu-miR-103-3p	NM_172688	Map3k7	AGCAGCATTGTACAGGGCTATGA#CATGGTCTCTGCTGTGCAGCATGCTGA#..((((((((((((((((((((.#)))))))....)))))))..)))))).	3572	3599	1		1	1
mmu-miR-103-3p	NM_172868	Pakap	AGCAGCATTGTACAGGGCTATGA#CAGAGCCTGGGCCTTAATGCTGCC#.(((((((((..(.(((((.((.#)).))))).)....))))))))).	6473	6497	1		1	1
mmu-miR-103-3p	NM_173363	Eif5	AGCAGCATTGTACAGGGCTATGA#TAGCTTAACAGTGTAATGCTGCA#.((((((((((((.((((((...#))))))....)))))))))))).	1847	1870	1		1	1
mmu-miR-103-3p	NM_173437	Nav1	AGCAGCATTGTACAGGGCTATGA#CATAGTCCTGTGCACTAGCTAAATCGAAGCTG#((((((..((((((((((((((.#))))))))))))))...)))........))).	9755	9787	1		1	1
mmu-miR-103-3p	NM_173437	Nav1	AGCAGCATTGTACAGGGCTATGA#CACTGGTATACACTCTAGCCCTGGAAGCACGTGCTGTTC#(((((((((((.((((((((.((#.))))))))))...))).)))))))).	10291	10330	1		1	1
mmu-miR-103-3p	NM_173437	Nav1	AGCAGCATTGTACAGGGCTATGA#TATAGCTCTGCTGCACCCCACCCCACTTCCTAATGCTGTTC#((((((((((((((((((((((.#)))))))))).)))).................)))))))).	12161	12202	1		1	1
mmu-miR-103-3p	NM_175032	Galntl6	AGCAGCATTGTACAGGGCTATGA#TAACCCTTTAAAGTGCTGCA#.((((((((.((.((((.((...#)).)))).)).)))))))).	2437	2457	1		1	1
mmu-miR-103-3p	NM_175201	Rnf38	AGCAGCATTGTACAGGGCTATGA#AGTCCTGAGCTGCTCTGCTGCC#.((((((..((((((((((....#)))))))...)))..)))))).	2725	2747	1		1	1
mmu-miR-103-3p	NM_175684	Fchsd1	AGCAGCATTGTACAGGGCTATGA#CCCTGGCAATGCCTGCTG#(((((((((((.(((((......#)))))))))))).)))).	2855	2873	1		1	1
mmu-miR-103-3p	NM_177167	Ppm1e	AGCAGCATTGTACAGGGCTATGA#CATGGCCCTCACACATGGTTGTTG#((((((..(((..(((((((((.#)))))))))...)))..)))))).	4087	4111	1		1	1
mmu-miR-103-3p	NM_177167	Ppm1e	AGCAGCATTGTACAGGGCTATGA#TTATTGGCCTGATAAATGCTGCTG#(((((((((...((((.(.((((#)))).).))))...))))))))).	4584	4608	1		1	1
mmu-miR-103-3p	NM_177461	Micall1	AGCAGCATTGTACAGGGCTATGA#TCTCAGCCAGGATGATGCTGCG#.((((((((((.(..((((..((#))..))))..))))))))))).	5153	5175	1		1	1
mmu-miR-103-3p	NM_177660	Zbtb10	AGCAGCATTGTACAGGGCTATGA#CCCTGTGAGATGCTCTG#((.((((((.(((((((......#))))))).)))))))).	6742	6759	1		1	1
mmu-miR-103-3p	NM_178041	Eif5	AGCAGCATTGTACAGGGCTATGA#TAGCTTAACAGTGTAATGCTGCA#.((((((((((((.((((((...#))))))....)))))))))))).	1708	1731	1		1	1
mmu-miR-103-3p	NM_178748	Egflam	AGCAGCATTGTACAGGGCTATGA#AGACCCTGCCTGATGCTGCA#.(((((((((..(((((((....#)).)))))..))))))))).	3393	3413	1		1	1
mmu-miR-103-3p	NM_194342	Sun2	AGCAGCATTGTACAGGGCTATGA#AGCCCCCTCGGGCTTGTTTTGTGCTCTCCTGTCACAAATGCTGCA#.((((((((((((((((......#.)))))).)))).)))))).	3580	3625	1		1	1
mmu-miR-103-3p	XM_006496440	Agfg1	AGCAGCATTGTACAGGGCTATGA#CATAGCCCTGGCTGTC#.(((((......((((((((((.#))))))))))))))).	5738	5754	1		1	1
mmu-miR-103-3p	XM_006496440	Agfg1	AGCAGCATTGTACAGGGCTATGA#CATAGCCCTGGTGTGTGACCCCAGAACTGACTAGGTTTACTGCTC#((((((((....((((((((((.#))))))))))....)))......................))))).	6240	6285	1		1	1
mmu-miR-103-3p	XM_006498625	Ctnnd1	AGCAGCATTGTACAGGGCTATGA#CATCAGCCCTGTATAGAAGGCA#.((....(((((((((((((((.#))).))))))))))))...)).	12248	12270	1		1	1
mmu-miR-103-3p	XM_006498626	Ctnnd1	AGCAGCATTGTACAGGGCTATGA#CATCAGCCCTGTATAGAAGGCA#.((....(((((((((((((((.#))).))))))))))))...)).	12366	12388	1		1	1
mmu-miR-103-3p	XM_006498632	Ctnnd1	AGCAGCATTGTACAGGGCTATGA#CATCAGCCCTGTATAGAAGGCA#.((....(((((((((((((((.#))).))))))))))))...)).	12230	12252	1		1	1
mmu-miR-103-3p	XM_006498633	Ctnnd1	AGCAGCATTGTACAGGGCTATGA#CATCAGCCCTGTATAGAAGGCA#.((....(((((((((((((((.#))).))))))))))))...)).	12185	12207	1		1	1
mmu-miR-103-3p	XM_006498634	Ctnnd1	AGCAGCATTGTACAGGGCTATGA#CATCAGCCCTGTATAGAAGGCA#.((....(((((((((((((((.#))).))))))))))))...)).	12167	12189	1		1	1
mmu-miR-103-3p	XM_006498639	Ctnnd1	AGCAGCATTGTACAGGGCTATGA#CATCAGCCCTGTATAGAAGGCA#.((....(((((((((((((((.#))).))))))))))))...)).	11959	11981	1		1	1
mmu-miR-103-3p	XM_006501049	Kcna2	AGCAGCATTGTACAGGGCTATGA#TTATGGCTCTGTGCCTTTCTAGAACTTCAGTGGTGTG#.(((.((((((((((((((((((#))))))))))))))..............)))).))).	7800	7837	1		1	1
mmu-miR-103-3p	XM_006501050	Kcna2	AGCAGCATTGTACAGGGCTATGA#TTATGGCTCTGTGCCTTTCTAGAACTTCAGTGGTGTG#.(((.((((((((((((((((((#))))))))))))))..............)))).))).	7255	7292	1		1	1
mmu-miR-103-3p	XM_006501545	Etv3	AGCAGCATTGTACAGGGCTATGA#TGATAGCTCTGTATTTTGTTA#...((((..((((((((((((.(#).))))))))))))..)))).	5067	5088	1		1	1
mmu-miR-103-3p	XM_006501799	Mbnl1	AGCAGCATTGTACAGGGCTATGA#TCAGGCCTTGTTATAAATAAGCTGCA#.(((((.((((((((((((.(((#))))))))))).....))))))))).	3478	3504	1		1	1
mmu-miR-103-3p	XM_006502843	Nfia	AGCAGCATTGTACAGGGCTATGA#TCTGAGCTCTGTAGATGCTT#...((((((.(((((((((..((#))..))))))))))))))).	4296	4316	1		1	1
mmu-miR-103-3p	XM_006505427	Cacna1c	AGCAGCATTGTACAGGGCTATGA#TCTTTGAAAAATGGATGGCAGAGCCCTGGAGTGAGTGCTGCA#.((((((((...(((((((.((.#.)).))))))).....)))))))).	13848	13890	1		1	1
mmu-miR-103-3p	XM_006510333	Zc3h12c	AGCAGCATTGTACAGGGCTATGA#TCATGGCTTTTGCTTGCTGTA#.((((((..(((.((((((((((#))))))))))))).)))))).	4119	4140	1		1	1
mmu-miR-103-3p	XM_006512670	Phactr2	AGCAGCATTGTACAGGGCTATGA#CAAGGCCCTGGAACGTTGTGCTGTA#.((((((((((.(((((((.((.#)).)))))))..)))..))))))).	6901	6926	1		1	1
mmu-miR-103-3p	XM_006512670	Phactr2	AGCAGCATTGTACAGGGCTATGA#GGACCCTGTGCATGCTCTGCTC#(((((((.(((((((((((....#)).)))))))))))))..))).	5244	5266	1		1	1
mmu-miR-103-3p	XM_006512670	Phactr2	AGCAGCATTGTACAGGGCTATGA#AGTCCTGTGGCTGCTA#((((((....(((((((((....#))))))))))))))).	7740	7756	1		1	1
mmu-miR-103-3p	XM_006515667	Stxbp6	AGCAGCATTGTACAGGGCTATGA#TCTGATACAGGCAGCACAATGACAGGCCTTTACAGTGCTGTC#.(((((((((((.((((((....#.))))))))))))))))).	2294	2336	1		1	1
mmu-miR-103-3p	XM_006519224	Lats2	AGCAGCATTGTACAGGGCTATGA#CGTAGTCCTGTCTGCTGTC#.((((((..(.(((((((((((.#)))))))))))))))))).	4407	4426	1		1	1
mmu-miR-103-3p	XM_006519542	Naa30	AGCAGCATTGTACAGGGCTATGA#TCAGTGTCCATTGAGTGTTGCA#.((((((((.....((((..(((#)))..))))....)))))))).	1379	1401	1		1	1
mmu-miR-103-3p	XM_006521784	Eif4a2	AGCAGCATTGTACAGGGCTATGA#GTGGCTGACCTAATTTAATCCCTGGGATGAGATAGTTTTGAATGCAGTGCTCGCTG#(((((((((((((((((((((..#.)))))))))..))))))))).))).	3721	3777	1		1	1
mmu-miR-103-3p	XM_006523937	Slc8a1	AGCAGCATTGTACAGGGCTATGA#CATAGCCCTCTCTGCTGG#..(((((..(...(((((((((.#))))))))))..))))).	9663	9681	1		1	1
mmu-miR-103-3p	XM_006526233	Csnk1g3	AGCAGCATTGTACAGGGCTATGA#CATAGCTTTCACAGTGCCTGCA#.((((((((((..(((((((((.#))))))))).))))))).))).	3237	3259	1		1	1
mmu-miR-103-3p	XM_006530882	Dync1li2	AGCAGCATTGTACAGGGCTATGA#GCTCTGTACATCACGACCTTAACAATGTTGATGCTGTA#.(((((((((((((((((.....#))))))))))....................))))))).	5079	5117	1		1	1
mmu-miR-103-3p	XM_006537658	Nr4a3	AGCAGCATTGTACAGGGCTATGA#CGGTGCTCTGGGAAATGCTGTTC#(((((((((...((((((..((.#))..))))))...))))))))).	4794	4817	1		1	1
mmu-miR-103-3p	XM_006538084	Sdcbp	AGCAGCATTGTACAGGGCTATGA#TAGCCCTGAGCAGCTCACTGGTAAAGCAGAGCTGCC#.(((((.((((.((((((((...#)))))))).................)))).))))).	1844	1880	1		1	1
mmu-miR-103-3p	XM_006538084	Sdcbp	AGCAGCATTGTACAGGGCTATGA#CCTTGTACAATGCA#....(((((((((((((......#))))))))))))).	1154	1168	1		1	1
mmu-miR-103-3p	XM_011239866	Osbpl6	AGCAGCATTGTACAGGGCTATGA#TTATCCATCCTGTTTAATGCTGTTC#((((((((((.((((((......#.)))))).)))))))))).	6662	6687	1		1	1
mmu-miR-103-3p	XM_011243727	Tns3	AGCAGCATTGTACAGGGCTATGA#CGTACCCATGTCAAATGCTGCA#.((((((((..((((((.((((.#))))))).)))..)))))))).	5978	6000	1		1	1
mmu-miR-103-3p	XM_030246876	Efr3b	AGCAGCATTGTACAGGGCTATGA#CGTGGCTGTGTAGTAGGGACATGCTGCTT#((((((((..((((.(((((((.#))))))).))))........)))))))).	4847	4876	1		1	1
mmu-miR-103-3p	XM_030252712	Mbnl1	AGCAGCATTGTACAGGGCTATGA#TCAGGCCTTGTTATAAATAAGCTGCA#.(((((.((((((((((((.(((#))))))))))).....))))))))).	4434	4460	1		1	1
mmu-miR-103-3p	XM_030252716	Mbnl1	AGCAGCATTGTACAGGGCTATGA#TCAGGCCTTGTTATAAATAAGCTGCA#.(((((.((((((((((((.(((#))))))))))).....))))))))).	4466	4492	1		1	1
mmu-miR-103-3p	XM_036155778	Cdk17	AGCAGCATTGTACAGGGCTATGA#TCATAGCAACTGTGGTGCTGTC#.(((((((..(((((.(((((((#)))))))..)))))))))))).	4797	4819	1		1	1
mmu-miR-103-3p	XM_036161499	Cpeb3	AGCAGCATTGTACAGGGCTATGA#AGCCCTGCTCGTGCTAGCG#.((((((.((..(((((((....#)))))))..)))))).)).	3898	3917	1		1	1
mmu-miR-103-3p	XM_036161513	Phf20	AGCAGCATTGTACAGGGCTATGA#GGCACTGTACATATGAGTGTTGCTT#(((((((((((((((.(((....#))).))))))).....)))))))).	5438	5463	1		1	1
mmu-miR-103-3p	XM_036163188	Mbnl1	AGCAGCATTGTACAGGGCTATGA#TCAGGCCTTGTTATAAATAAGCTGCA#.(((((.((((((((((((.(((#))))))))))).....))))))))).	3344	3370	1		1	1
mmu-miR-122-5p	NM_019698	Aldh18a1	TGGAGTGTGACAATGGTGTTTG#GCTAATGTTCACACTCCAT#((((((((((((.((((.....#)))).))).))))))))).	2795	2814	0.961538		1	1
mmu-miR-122-5p	NM_153554	Aldh18a1	TGGAGTGTGACAATGGTGTTTG#GCTAATGTTCACACTCCAT#((((((((((((.((((.....#)))).))).))))))))).	2789	2808	0.961538		1	1
mmu-miR-122-5p	NM_001370960	Npas3	TGGAGTGTGACAATGGTGTTTG#GACGCCATGCAACCTCAGCTGTTAACATTCCC#.(((((((((((((((((((..#))))))))...........))))).)))))).	4932	4964	1		1	1
mmu-miR-122-5p	NM_001377057	Adgrb2	TGGAGTGTGACAATGGTGTTTG#ACGCCGGACTGCCCACTGCACAGAAATATATATCTATTTTCACACTCCAC#((((((((((.((((((((...#.))).))))).)))))))))).	4880	4930	1		1	1
mmu-miR-122-5p	NM_001384113	Dennd2c	TGGAGTGTGACAATGGTGTTTG#CAGGTACTAGGGAGACAGACATGGAGGACACCATGGTCACACG#....(((((((.(((((((((.#.))))))))).))))))).	3579	3622	1		1	1
mmu-miR-122-5p	NM_007513	Slc7a1	TGGAGTGTGACAATGGTGTTTG#GGACCACCCTGGCATCGCCCATGTGCACACTCCAG#((((((((((((..((((....#.))))..))).))))))))).	2453	2488	1	MIRT003125	1	1
mmu-miR-122-5p	NM_007513	Slc7a1	TGGAGTGTGACAATGGTGTTTG#ACATTGTGTCATGCTCCT#.((((((((((.(((((((...#))))))))))))))))).	7127	7145	1	MIRT003125	1	1
mmu-miR-122-5p	NM_008079	Galc	TGGAGTGTGACAATGGTGTTTG#TAAACATTCCCTGTAACCCACACTCCAA#((((((((((((..((((((((#))))))))...)))....))))))))).	3461	3489	1		1	1
mmu-miR-122-5p	NM_009234	Sox11	TGGAGTGTGACAATGGTGTTTG#GAATCACACAGGGAGAAGCGTCCTATGCCATTGTCATGGACTCCC#.((((((((((((((((((...#.)))))))))))))..))))).	6646	6691	1		1	1
mmu-miR-122-5p	NM_010049	Dhfr	TGGAGTGTGACAATGGTGTTTG#GAGCTGCCTGTAGGTTGTCTAATACACTCCAG#(((((((((((((((((((((.#)))).))).....))))))....)))))))).	3635	3667	1		1	1
mmu-miR-122-5p	NM_013780	Npas3	TGGAGTGTGACAATGGTGTTTG#GACGCCATGCAACCTCAGCTGTTAACATTCCC#.(((((((((((((((((((..#))))))))...........))))).)))))).	5025	5057	1		1	1
mmu-miR-122-5p	NM_013814	Galnt1	TGGAGTGTGACAATGGTGTTTG#GACACCATCTGTCATCATTCA#..((((((((((((((((((..#)))))))).))))).))))).	3560	3581	1		1	1
mmu-miR-122-5p	NM_013814	Galnt1	TGGAGTGTGACAATGGTGTTTG#AAACCCTTGCCACTCCAC#(((((((.(.(((.((.((((.#))))))))))))))))).	3091	3109	1		1	1
mmu-miR-122-5p	NM_022328	Mllt1	TGGAGTGTGACAATGGTGTTTG#AAAGGCCTCTGCCTGTAGCCCCTGTTCACACTCCC#.(((((((((((..(((.....#.)))..))).)))))))).	2868	2903	1		1	1
mmu-miR-122-5p	NM_026859	Maf1	TGGAGTGTGACAATGGTGTTTG#GGGCCTGTACACTCCAG#((((((((.(((..(((.(...#).)))))))))))))).	1508	1525	1		1	1
mmu-miR-122-5p	NM_027641	Spef1	TGGAGTGTGACAATGGTGTTTG#CACCAATTGTGGCCACTCA#..((((((.(((((((((....#))))).)))).)).)))).	1742	1761	1		1	1
mmu-miR-122-5p	NM_030110	Micu3	TGGAGTGTGACAATGGTGTTTG#ACACACTGCATACACTCCAA#(((((((((......((((...#))))......))))))))).	3089	3109	1		1	1
mmu-miR-122-5p	NM_030138	Acap2	TGGAGTGTGACAATGGTGTTTG#AGCACTGTTGATTATACTCA#..((((((((((((((((((..#)))))))))).)))))))).	3693	3713	1		1	1
mmu-miR-122-5p	NM_030678	Gys1	TGGAGTGTGACAATGGTGTTTG#ACCTCTGTTTCAGACACTCCAG#((((((((((((..(((.....#)))..))))....)))))))).	2561	2583	1	MIRT003126	1	1
mmu-miR-122-5p	NM_001001986	Nol4l	TGGAGTGTGACAATGGTGTTTG#GAAGGCCACCACACTCCAC#(((((((((....((((.(((.#))).)))).))))))))).	2052	2071	1		1	1
mmu-miR-122-5p	NM_001001986	Nol4l	TGGAGTGTGACAATGGTGTTTG#CGGTCACCTGTACTCTACCTCACACTCCAG#((((((((((....((((....#.)))))))))))))).	2195	2225	1		1	1
mmu-miR-122-5p	NM_001029889	Usf3	TGGAGTGTGACAATGGTGTTTG#AGATGCCAGATGTCACTTCCT#.((((.((((((.((((((((.#))))))))..)))))))))).	10261	10282	1		1	1
mmu-miR-122-5p	NM_001037725	Fam117b	TGGAGTGTGACAATGGTGTTTG#AATACCAATGTCACATTTTC#.(((((((((((.(((((((..#))))))).))))))))))).	2314	2334	1		1	1
mmu-miR-122-5p	NM_001037725	Fam117b	TGGAGTGTGACAATGGTGTTTG#GCACTATTCCTGTTCACACTTCAT#(((((((((((((((((((...#)))))))...))).))))))))).	2632	2656	1		1	1
mmu-miR-122-5p	NM_001134300	Nol4l	TGGAGTGTGACAATGGTGTTTG#CGGTCACCTGTACTCTACCTCACACTCCAG#((((((((((....((((....#.)))))))))))))).	2980	3010	1		1	1
mmu-miR-122-5p	NM_001160404	Galnt1	TGGAGTGTGACAATGGTGTTTG#GACACCATCTGTCATCATTCA#..((((((((((((((((((..#)))))))).))))).))))).	3472	3493	1		1	1
mmu-miR-122-5p	NM_001160404	Galnt1	TGGAGTGTGACAATGGTGTTTG#AAACCCTTGCCACTCCAC#(((((((.(.(((.((.((((.#))))))))))))))))).	3003	3021	1		1	1
mmu-miR-122-5p	NM_001164607	Maf1	TGGAGTGTGACAATGGTGTTTG#GGGCCTGTACACTCCAG#((((((((.(((..(((.(...#).)))))))))))))).	1554	1571	1		1	1
mmu-miR-122-5p	NM_001164608	Maf1	TGGAGTGTGACAATGGTGTTTG#GGGCCTGTACACTCCAG#((((((((.(((..(((.(...#).)))))))))))))).	1461	1478	1		1	1
mmu-miR-122-5p	NM_001184706	Tfdp2	TGGAGTGTGACAATGGTGTTTG#GACACCAAACTCAGTCACTCCAC#((((((((((...(((((((..#)))))))...)))..))))))).	6433	6456	1	MIRT054339	1	1
mmu-miR-122-5p	NM_001184708	Tfdp2	TGGAGTGTGACAATGGTGTTTG#GACACCAAACTCAGTCACTCCAC#((((((((((...(((((((..#)))))))...)))..))))))).	6159	6182	1	MIRT054339	1	1
mmu-miR-122-5p	NM_001184709	Tfdp2	TGGAGTGTGACAATGGTGTTTG#GACACCAAACTCAGTCACTCCAC#((((((((((...(((((((..#)))))))...)))..))))))).	6057	6080	1	MIRT054339	1	1
mmu-miR-122-5p	NM_001184710	Tfdp2	TGGAGTGTGACAATGGTGTTTG#GACACCAAACTCAGTCACTCCAC#((((((((((...(((((((..#)))))))...)))..))))))).	5933	5956	1	MIRT054339	1	1
mmu-miR-122-5p	NM_001184711	Tfdp2	TGGAGTGTGACAATGGTGTTTG#GACACCAAACTCAGTCACTCCAC#((((((((((...(((((((..#)))))))...)))..))))))).	6040	6063	1	MIRT054339	1	1
mmu-miR-122-5p	NM_001199696	Adgrb2	TGGAGTGTGACAATGGTGTTTG#ACGCCGGACTGCCCACTGCACAGAAATATATATCTATTTTCACACTCCAC#((((((((((.((((((((...#.))).))))).)))))))))).	4979	5029	1		1	1
mmu-miR-122-5p	NM_001290714	Adgrb2	TGGAGTGTGACAATGGTGTTTG#ACGCCGGACTGCCCACTGCACAGAAATATATATCTATTTTCACACTCCAC#((((((((((.((((((((...#.))).))))).)))))))))).	4880	4930	1		1	1
mmu-miR-122-5p	NM_001290715	Adgrb2	TGGAGTGTGACAATGGTGTTTG#ACGCCGGACTGCCCACTGCACAGAAATATATATCTATTTTCACACTCCAC#((((((((((.((((((((...#.))).))))).)))))))))).	5144	5194	1		1	1
mmu-miR-122-5p	NM_001356383	Dennd2c	TGGAGTGTGACAATGGTGTTTG#CAGGTACTAGGGAGACAGACATGGAGGACACCATGGTCACACG#....(((((((.(((((((((.#.))))))))).))))))).	2315	2358	1		1	1
mmu-miR-122-5p	NM_172621	Clic5	TGGAGTGTGACAATGGTGTTTG#CAGAGCTATTGTGTATTCTTTTCTCACCTTGGATTGTCACATGACAA#((..((((((((((((((....#.))))....))))))))))..)).	3794	3841	1		1	1
mmu-miR-122-5p	NM_172841	Slco5a1	TGGAGTGTGACAATGGTGTTTG#GATACCATTCACTGCTCCAT#((((((((((..((((((((..#)))))))))))).)))))).	5366	5386	1		1	1
mmu-miR-122-5p	NM_173071	Adgrb2	TGGAGTGTGACAATGGTGTTTG#ACGCCGGACTGCCCACTGCACAGAAATATATATCTATTTTCACACTCCAC#((((((((((.((((((((...#.))).))))).)))))))))).	5108	5158	1		1	1
mmu-miR-122-5p	NM_177857	Dennd2c	TGGAGTGTGACAATGGTGTTTG#CAGGTACTAGGGAGACAGACATGGAGGACACCATGGTCACACG#....(((((((.(((((((((.#.))))))))).))))))).	3594	3637	1		1	1
mmu-miR-122-5p	NM_178667	Tfdp2	TGGAGTGTGACAATGGTGTTTG#GACACCAAACTCAGTCACTCCAC#((((((((((...(((((((..#)))))))...)))..))))))).	6434	6457	1	MIRT054339	1	1
mmu-miR-122-5p	XM_006510962	Tfdp2	TGGAGTGTGACAATGGTGTTTG#CATCTACCCTGTCACACTTCAC#((((((((((((..((((..((#))..)))).)))))))))))).	6769	6791	1	MIRT054339	1	1
mmu-miR-122-5p	XM_006510962	Tfdp2	TGGAGTGTGACAATGGTGTTTG#GACACCAAACTCAGTCACTCCAC#((((((((((...(((((((..#)))))))...)))..))))))).	6501	6524	1	MIRT054339	1	1
mmu-miR-122-5p	XM_006510962	Tfdp2	TGGAGTGTGACAATGGTGTTTG#CAAATGCATGTGTTACACCCAT#(((.((((((((...(((((((#)))))))...))))))))))).	3550	3572	1	MIRT054339	1	1
mmu-miR-122-5p	XM_006510978	Tfdp2	TGGAGTGTGACAATGGTGTTTG#CATCTACCCTGTCACACTTCAC#((((((((((((..((((..((#))..)))).)))))))))))).	6421	6443	1	MIRT054339	1	1
mmu-miR-122-5p	XM_006510978	Tfdp2	TGGAGTGTGACAATGGTGTTTG#GACACCAAACTCAGTCACTCCAC#((((((((((...(((((((..#)))))))...)))..))))))).	6153	6176	1	MIRT054339	1	1
mmu-miR-122-5p	XM_006510978	Tfdp2	TGGAGTGTGACAATGGTGTTTG#CAAATGCATGTGTTACACCCAT#(((.((((((((...(((((((#)))))))...))))))))))).	3202	3224	1	MIRT054339	1	1
mmu-miR-122-5p	XM_006521898	Usf3	TGGAGTGTGACAATGGTGTTTG#AGATGCCAGATGTCACTTCCT#.((((.((((((.((((((((.#))))))))..)))))))))).	10406	10427	1		1	1
mmu-miR-122-5p	XM_006522747	Acap2	TGGAGTGTGACAATGGTGTTTG#AGCACTGTTGATTATACTCA#..((((((((((((((((((..#)))))))))).)))))))).	3845	3865	1		1	1
mmu-miR-122-5p	XM_006522749	Acap2	TGGAGTGTGACAATGGTGTTTG#AGCACTGTTGATTATACTCA#..((((((((((((((((((..#)))))))))).)))))))).	3760	3780	1		1	1
mmu-miR-122-5p	XM_011238380	Slco5a1	TGGAGTGTGACAATGGTGTTTG#CAGACCCCATCTGTCACCTCA#..(((.((((((((((.(((((#))))).)))).))))))))).	6895	6916	1		1	1
mmu-miR-122-5p	XM_011238380	Slco5a1	TGGAGTGTGACAATGGTGTTTG#GATACCATTCACTGCTCCAT#((((((((((..((((((((..#)))))))))))).)))))).	5486	5506	1		1	1
mmu-miR-122-5p	XM_011240508	Adgrb2	TGGAGTGTGACAATGGTGTTTG#ACGCCGGACTGCCCACTGCACAGAAATATATATCTATTTTCACACTCCAC#((((((((((.((((((((...#.))).))))).)))))))))).	4703	4753	1		1	1
mmu-miR-122-5p	XM_011240512	Adgrb2	TGGAGTGTGACAATGGTGTTTG#ACGCCGGACTGCCCACTGCACAGAAATATATATCTATTTTCACACTCCAC#((((((((((.((((((((...#.))).))))).)))))))))).	4604	4654	1		1	1
mmu-miR-122-5p	XM_011249909	Bach2	TGGAGTGTGACAATGGTGTTTG#GAGCACCGTGAGTCCGCTCTT#.((((((.(((.(((((((((.#)))))))))..))))))))).	4216	4237	1		1	1
mmu-miR-122-5p	XM_030244188	Tfdp2	TGGAGTGTGACAATGGTGTTTG#CATCTACCCTGTCACACTTCAC#((((((((((((..((((..((#))..)))).)))))))))))).	6773	6795	1	MIRT054339	1	1
mmu-miR-122-5p	XM_030244188	Tfdp2	TGGAGTGTGACAATGGTGTTTG#GACACCAAACTCAGTCACTCCAC#((((((((((...(((((((..#)))))))...)))..))))))).	6505	6528	1	MIRT054339	1	1
mmu-miR-122-5p	XM_030244188	Tfdp2	TGGAGTGTGACAATGGTGTTTG#CAAATGCATGTGTTACACCCAT#(((.((((((((...(((((((#)))))))...))))))))))).	3554	3576	1	MIRT054339	1	1
mmu-miR-122-5p	XM_030246613	Papola	TGGAGTGTGACAATGGTGTTTG#CGAGGACTTTTGTACACTCCAC#((((((((.((((.(((.((((#)))).))).)))))))))))).	3425	3447	1		1	1
mmu-miR-125a-5p	NM_025950	Cdc37l1	TCCCTGAGACCCTTTAACCTGTGA#GGGACCTCTCAGGGAG#((((((((((((............#)))...))))))))).	1950	1966	0.961538		1	1
mmu-miR-125a-5p	NM_030074	Zfp687	TCCCTGAGACCCTTTAACCTGTGA#TTAGGGGTGGGGGGTTGGTGGGGAT#((((((.((((((((.((((.(((#))).))))))))))))..)))))).	4336	4361	0.961538		1	1
mmu-miR-125a-5p	NM_001145936	Zfp691	TCCCTGAGACCCTTTAACCTGTGA#ATGGGATGGGCTCAGGA#..((((((.(((.....(((((..#)))))..))))))))).	1182	1199	0.961538		1	1
mmu-miR-125a-5p	NM_001291508	Pbx1	TCCCTGAGACCCTTTAACCTGTGA#GGGTTTGTGGGTCTTGCTGGGT#.(((.(((((((...(((((....#)))))...)))))))...))).	5755	5777	0.961538		1	1
mmu-miR-125a-5p	NM_001291509	Pbx1	TCCCTGAGACCCTTTAACCTGTGA#GGGTTTGTGGGTCTTGCTGGGT#.(((.(((((((...(((((....#)))))...)))))))...))).	5595	5617	0.961538		1	1
mmu-miR-125a-5p	NM_183355	Pbx1	TCCCTGAGACCCTTTAACCTGTGA#GGGTTTGTGGGTCTTGCTGGGT#.(((.(((((((...(((((....#)))))...)))))))...))).	5868	5890	0.961538		1	1
mmu-miR-125a-5p	NM_001364206	Ppp2r5c	TCCCTGAGACCCTTTAACCTGTGA#ATAGGTTAAAAAAAAAGAAGAAGAAGAAAAATGGGGCTTCTTTTAAAACCTGATTTTAATCGTGGTCTCAGGGAT#((((((((((((((((((((((..#))))))))).......................)))).............................))))))))).	2966	3041	0.980769		1	1
mmu-miR-125a-5p	NM_012023	Ppp2r5c	TCCCTGAGACCCTTTAACCTGTGA#ATAGGTTAAAAAAAAAGAAGAAGAAGAAAAATGGGGCTTCTTTTAAAACCTGATTTTAATCGTGGTCTCAGGGAT#((((((((((((((((((((((..#))))))))).......................)))).............................))))))))).	2898	2973	0.980769		1	1
mmu-miR-125a-5p	NM_028758	Gga2	TCCCTGAGACCCTTTAACCTGTGA#GTTACTGGGGTGCTGGGGGAG#(((((.(((((((.((((......#))))..))))).)).))))).	2081	2102	0.980769		1	1
mmu-miR-125a-5p	NM_001081457	Ppp2r5c	TCCCTGAGACCCTTTAACCTGTGA#ATAGGTTAAAAAAAAAGAAGAAGAAGAAAAATGGGGCTTCTTTTAAAACCTGATTTTAATCGTGGTCTCAGGGAT#((((((((((((((((((((((..#))))))))).......................)))).............................))))))))).	2781	2856	0.980769		1	1
mmu-miR-125a-5p	NM_001166402	Tnfaip3	TCCCTGAGACCCTTTAACCTGTGA#CACAGGAAGGGTAGGCCCTGGGAC#((((....((((((...((((((.#)))))))))))).......)))).	2598	2622	0.980769		1	1
mmu-miR-125a-5p	NM_001166402	Tnfaip3	TCCCTGAGACCCTTTAACCTGTGA#TAGAGGAAGCTCAGGGAA#((((((((..((((((........#))))))...)))))))).	2990	3008	0.984615		1	1
mmu-miR-125a-5p	NM_001358044	Kmt5c	TCCCTGAGACCCTTTAACCTGTGA#TCACGGTGCTATCCCTGGTGCTACTGGGGTGTCGGGGAG#(((((((.(((((...(((.((((#)))))))..................))))).))))))).	2690	2729	1		1	1
mmu-miR-125a-5p	NM_001358569	Zfp148	TCCCTGAGACCCTTTAACCTGTGA#CATAGGTTGAGTAAATATCAGGGC#.((((((.....(((((((((((.#)))))))))))......)))))).	8713	8737	1		1	1
mmu-miR-125a-5p	NM_007788	Csnk2a1	TCCCTGAGACCCTTTAACCTGTGA#TGGGGGGTAGGGAGGGTCAGGGT#.((((..((((((((.((((.(.(#).).))))..)))))))))))).	3844	3867	1		1	1
mmu-miR-125a-5p	NM_007789	Ncan	TCCCTGAGACCCTTTAACCTGTGA#CACAGGTTCTGGGGTCCAT#....((.((((((..((((((((.#))))))))..)))))))).	6058	6077	1		1	1
mmu-miR-125a-5p	NM_008051	Fut1	TCCCTGAGACCCTTTAACCTGTGA#TCCAGGGTAAAGGGTCTGAAGGT#..(((.((((((((((.((((.((#)))))).))))))))))..))).	2286	2309	1		1	1
mmu-miR-125a-5p	NM_008494	Lfng	TCCCTGAGACCCTTTAACCTGTGA#TAGGCAAGCTAATGATGATAAGGGAAAAGCTCTCAGGGAA#(((((((((..((((..(((....#.)))..)))).))))))))).	2185	2225	1		1	1
mmu-miR-125a-5p	NM_008501	Lif	TCCCTGAGACCCTTTAACCTGTGA#AGGGTCTCAGGGAA#(((((((((((((...........#))))))))))))).	1925	1939	1		1	1
mmu-miR-125a-5p	NM_008687	Nfib	TCCCTGAGACCCTTTAACCTGTGA#TCATGTTTTTCATCTTCCAATTAATATTTGGGGGGGAGGGGTTTCAA#....(((((((((((..(((.(((#.))).))).))))))))))).	4082	4129	1		1	1
mmu-miR-125a-5p	NM_008687	Nfib	TCCCTGAGACCCTTTAACCTGTGA#TGACAGGAAAGGGTCA#.......((((((((..(((((.(#).))))))))))))).	2562	2578	1		1	1
mmu-miR-125a-5p	NM_008881	Plxna1	TCCCTGAGACCCTTTAACCTGTGA#GCAGGTACAAGGACTCAGGGAG#((((((((..((((..((((((..#))))))..)))).)))))))).	7602	7624	1		1	1
mmu-miR-125a-5p	NM_009124	Atxn1	TCCCTGAGACCCTTTAACCTGTGA#CACCAGTTGAAGGGTTTTAACATCAGGT#..((((((((((((((((..(((.#)))..)))))))))))......))))).	10025	10053	1		1	1
mmu-miR-125a-5p	NM_009218	Sstr3	TCCCTGAGACCCTTTAACCTGTGA#AGGGCTCTCAGGGAA#(((((((((((((...........#)))).))))))))).	3105	3120	1		1	1
mmu-miR-125a-5p	NM_009234	Sox11	TCCCTGAGACCCTTTAACCTGTGA#TTAGAGGATGAAGGGATTATTCAGGGGC#((((((((.(((((((.(((.(((#))).))).)))))))....)))))))).	7853	7881	1		1	1
mmu-miR-125a-5p	NM_009397	Tnfaip3	TCCCTGAGACCCTTTAACCTGTGA#TAGAGGAAGCTCAGGGAA#((((((((..((((((........#))))))...)))))))).	3075	3093	1		1	1
mmu-miR-125a-5p	NM_009504	Vdr	TCCCTGAGACCCTTTAACCTGTGA#TCTCAGCCCAAGGGGTCCATCACTGAGAAGTGCCCAAAGGGAAGTCAGGGAG#(((((((((((((((...(((.((#)).)))...))))))))...........................))))))).	3846	3898	1		1	1
mmu-miR-125a-5p	NM_009504	Vdr	TCCCTGAGACCCTTTAACCTGTGA#CAGGTGATGGGCTAGGGAC#(((((.((.(((....(((((...#)))))...)))))))))).	2772	2791	1		1	1
mmu-miR-125a-5p	NM_009527	Wnt7a	TCCCTGAGACCCTTTAACCTGTGA#CACTTGTGGTCTCAGGGGT#(((((((((((.....((..(((.#)))..))))))))))))).	2880	2899	1		1	1
mmu-miR-125a-5p	NM_009538	Plagl1	TCCCTGAGACCCTTTAACCTGTGA#ACAGGAATGGGGTTTTAGC#...((((((((((....(((((..#)))))...)))))))))).	2703	2722	1		1	1
mmu-miR-125a-5p	NM_010093	E2f3	TCCCTGAGACCCTTTAACCTGTGA#TGACAGGTTGTGTGTGTGAGAAGGGATCTGAGGA#..(((.((((((((((((((((.(#).)))))))..........)))))).))).))).	4706	4740	1		1	1
mmu-miR-125a-5p	NM_010600	Kcnh1	TCCCTGAGACCCTTTAACCTGTGA#TCACAGGTACACTCCGGGGCCTCTCGGGA#..(((((((((((...((((((((#)))))))).......))))..))))))).	6098	6127	1		1	1
mmu-miR-125a-5p	NM_011265	Rfx3	TCCCTGAGACCCTTTAACCTGTGA#TCACATGTTCTTCAAGGGGAATTTAGGGGA#((((((((.(((((((((.(((((#))))).)))....))))))..)))))))).	3773	3803	1		1	1
mmu-miR-125a-5p	NM_011265	Rfx3	TCCCTGAGACCCTTTAACCTGTGA#TTATAGTGGTAGAGGGTTGGGAA#((((...(((((((((.(((((((#)))))).).))))))))))))).	3001	3024	1		1	1
mmu-miR-125a-5p	NM_011266	Rfxank	TCCCTGAGACCCTTTAACCTGTGA#GGGGGTCTCAGGT#..((((((((((((..........#)))))))))))).	1551	1564	1		1	1
mmu-miR-125a-5p	NM_011514	Suv39h1	TCCCTGAGACCCTTTAACCTGTGA#CACTTGGTAGAGCACCTGGTCCATACAGATTGTCTCAGGGAA#((((((((((.((((.(((.(((.#)))..)))))))...................)))))))))).	2414	2456	1		1	1
mmu-miR-125a-5p	NM_011536	Tbx4	TCCCTGAGACCCTTTAACCTGTGA#GGGTGGGATAGAAGTAGAGGGCTCAGGA#..((((((.(((((((((((....#))))..........))))))))))))).	2151	2179	1		1	1
mmu-miR-125a-5p	NM_011749	Zfp148	TCCCTGAGACCCTTTAACCTGTGA#CATAGGTTGAGTAAATATCAGGGC#.((((((.....(((((((((((.#)))))))))))......)))))).	8852	8876	1		1	1
mmu-miR-125a-5p	NM_011771	Ikzf3	TCCCTGAGACCCTTTAACCTGTGA#GCATGGTGTCTGTCTCAGGGT#.(((((((((......((((((..#))).)))....))))))))).	3912	3933	1		1	1
mmu-miR-125a-5p	NM_011873	Dazap2	TCCCTGAGACCCTTTAACCTGTGA#TAGGTTAGTAGGGTCA#.......((((((((((((((...#)))))))).)))))).	1499	1515	1		1	1
mmu-miR-125a-5p	NM_013500	Hapln1	TCCCTGAGACCCTTTAACCTGTGA#GCGGAAGGCATTCTAAAATAGGGGGGTGGCGGGGGG#((((((..(((((....(((((..#.))))))))))..)))))).	1585	1621	1		1	1
mmu-miR-125a-5p	NM_013674	Irf4	TCCCTGAGACCCTTTAACCTGTGA#TTATTGGTCCATTTCTCAGGGAA#(((((((((.......(((.((((#)))).))).....))))))))).	1785	1808	1		1	1
mmu-miR-125a-5p	NM_013871	Mapk12	TCCCTGAGACCCTTTAACCTGTGA#CAGAGGTTTTGGGGACACTGACTCAGGGAC#((((((((.((((..(((((.((.#)).)))))..)))).......)))))))).	1745	1775	1		1	1
mmu-miR-125a-5p	NM_013873	Sult4a1	TCCCTGAGACCCTTTAACCTGTGA#ACGGGTTTGGGGGGTGGGGT#.((((...((((((((((((((..#))))))).))))))))))).	1464	1484	1		1	1
mmu-miR-125a-5p	NM_013920	Hnf4g	TCCCTGAGACCCTTTAACCTGTGA#TCTCAGGGAC#(((((((((...............#))))))))).	3590	3600	1		1	1
mmu-miR-125a-5p	NM_016973	St6galnac6	TCCCTGAGACCCTTTAACCTGTGA#CGGGTGTCAGGGGGTCTTTCTCGTCTAGTCAGGGT#.((((((((((((((.(((((...#)))))...))))))))............)))))).	1370	1405	1		1	1
mmu-miR-125a-5p	NM_017464	Nedd9	TCCCTGAGACCCTTTAACCTGTGA#CACGGTGGTAAATCTGACCAACTTCTGGTTGAAGGGGGGCAGGGAA#((((((...((((((((((((((.#))))......................))))))))))...)))))).	3122	3168	1		1	1
mmu-miR-125a-5p	NM_019636	Tbc1d1	TCCCTGAGACCCTTTAACCTGTGA#TCAGAGGCAGAGAAGAGAGAACTTCTCAGGGAG#(((((((((((((((..(((.(((#))).)))....)))).).)....))))))))).	3890	3923	1		1	1
mmu-miR-125a-5p	NM_019743	Rybp	TCCCTGAGACCCTTTAACCTGTGA#TCTAAAGTTTTAATATTCCTTTTATTAAGGGTCTCAGGGAG#((((((((((((((..........#.)))))))))))))).	2786	2827	1		1	1
mmu-miR-125a-5p	NM_021462	Mknk2	TCCCTGAGACCCTTTAACCTGTGA#GGAGGGCGGAGGGCTCAGGC#..((((((.((((((..(((.(..#).)))..)))))))))))).	1884	1904	1		1	1
mmu-miR-125a-5p	NM_025505	Blzf1	TCCCTGAGACCCTTTAACCTGTGA#GGAAGGGGGGTCTTGTGAAGGGGG#(((((((((((((((..((.....#))..))))))))))....))))).	3818	3842	1		1	1
mmu-miR-125a-5p	NM_025604	Psmg3	TCCCTGAGACCCTTTAACCTGTGA#TCCAGGGCCTTTAGTCCTCAAAGCTGGAAACAGCACTCAAGTCTCAGGGAC#((((((((((........((((..#.)))).......)))))))))).	654	705	1		1	1
mmu-miR-125a-5p	NM_026404	Slc35a4	TCCCTGAGACCCTTTAACCTGTGA#CACAGAGCTGTTCCCCTCACCCACCTGTTATTCTGGAGGGGTCAGAGGAGGCCAGGGCTTGACTCATCTCAGGGAA#(((((((((((((....(((.(((#.))).))).....)))).........))))))))).	2498	2574	1		1	1
mmu-miR-125a-5p	NM_026501	Retreg3	TCCCTGAGACCCTTTAACCTGTGA#GCTGGGTGGGGGGGTGCAGGGGA#((((((..(((((((.((((((..#)).)))).))))))).)))))).	3057	3080	1		1	1
mmu-miR-125a-5p	NM_026821	Lurap1l	TCCCTGAGACCCTTTAACCTGTGA#TCAGAGTAAGGGGTCAGGGAT#(((((..(((((((((..((.(((#))).)))))))))))))))).	1628	1649	1		1	1
mmu-miR-125a-5p	NM_027088	Bap1	TCCCTGAGACCCTTTAACCTGTGA#GGGGTCTGGCAGGGAC#(((((((((((((...........#)))))))..)))))).	2464	2480	1		1	1
mmu-miR-125a-5p	NM_027496	Ankrd33b	TCCCTGAGACCCTTTAACCTGTGA#TTGCTGGGTGTGAGGGTCTTCGGCAGTGGGGAC#((((((((((((((..((((((((#)))).))))..))))))))).......))))).	6913	6946	1		1	1
mmu-miR-125a-5p	NM_027654	Pcgf6	TCCCTGAGACCCTTTAACCTGTGA#ACAGCACTCATAACTCAGGGGA#((((((((..........((((..#)))).........)))))))).	1347	1369	1		1	1
mmu-miR-125a-5p	NM_028860	Mtmr3	TCCCTGAGACCCTTTAACCTGTGA#CACAGGGAAATCCAGACTCAGGGT#.(((((((.....((..((((((.#))))))..))......))))))).	4571	4595	1		1	1
mmu-miR-125a-5p	NM_028933	Retreg3	TCCCTGAGACCCTTTAACCTGTGA#GCTGGGTGGGGGGGTGCAGGGGA#((((((..(((((((.((((((..#)).)))).))))))).)))))).	2930	2953	1		1	1
mmu-miR-125a-5p	NM_028999	Ppp6r3	TCCCTGAGACCCTTTAACCTGTGA#ACAAGGTGTGTTGGGTTGGAGGGTGCCAGCCAGGGC#.(((((..((((((((((((....#.))))))))))))......))))).	4789	4825	1		1	1
mmu-miR-125a-5p	NM_029456	Ppp6r3	TCCCTGAGACCCTTTAACCTGTGA#ACAAGGTGTGTTGGGTTGGAGGGTGCCAGCCAGGGC#.(((((..((((((((((((....#.))))))))))))......))))).	4702	4738	1		1	1
mmu-miR-125a-5p	NM_029557	Tsen54	TCCCTGAGACCCTTTAACCTGTGA#TCCAGGCCATTGGGGTCTGTGATCCTAGGTGTCTTCTGTTTGTAGGGAC#(((((((((((((....((((.((#)))))).....)))))))........................)))))).	1699	1748	1		1	1
mmu-miR-125a-5p	NM_029911	Kcnk10	TCCCTGAGACCCTTTAACCTGTGA#TCACAGGTATGGGAGGTTGGGGAC#(((((..(((((((..((((((((#))))))))..))).))))))))).	6833	6857	1		1	1
mmu-miR-125a-5p	NM_030730	Rad54l2	TCCCTGAGACCCTTTAACCTGTGA#CACAGGGAGGGTATCTCTTAGGA#..((((((((((((...((((((.#)))))))))))....))))))).	5105	5128	1		1	1
mmu-miR-125a-5p	NM_030730	Rad54l2	TCCCTGAGACCCTTTAACCTGTGA#TACAATGTAGAGGGCTGAGGGAG#(((((.((.(((((((...((((.#))))...))))))))).))))).	8600	8623	1		1	1
mmu-miR-125a-5p	NM_033477	D17H6S53E	TCCCTGAGACCCTTTAACCTGTGA#GCAGTGAGGGTCTGCAGGT#..((((((((((((....((((..#)))).)))))))).)))).	1928	1947	1		1	1
mmu-miR-125a-5p	NM_054085	Alpk3	TCCCTGAGACCCTTTAACCTGTGA#CTCAGGTGTGGGTCCCCAGGGAA#((((((.(((((....(((((.(.#).)))))..)))))..)))))).	6207	6230	1		1	1
mmu-miR-125a-5p	NM_001005864	Mtus1	TCCCTGAGACCCTTTAACCTGTGA#AGGGGAAAACTCTCAGGGC#.(((((((((((((..........#))))).....)))))))).	1950	1969	1		1	1
mmu-miR-125a-5p	NM_001005864	Mtus1	TCCCTGAGACCCTTTAACCTGTGA#CACGGCAGGGCTCGGGC#..((((((.((((.....(((((.#))))).)))))))))).	2264	2281	1		1	1
mmu-miR-125a-5p	NM_001005865	Mtus1	TCCCTGAGACCCTTTAACCTGTGA#CACGGCAGGGCTCGGGC#..((((((.((((.....(((((.#))))).)))))))))).	2277	2294	1		1	1
mmu-miR-125a-5p	NM_001025310	St6galnac6	TCCCTGAGACCCTTTAACCTGTGA#CGGGTGTCAGGGGGTCTTTCTCGTCTAGTCAGGGT#.((((((((((((((.(((((...#)))))...))))))))............)))))).	1315	1350	1		1	1
mmu-miR-125a-5p	NM_001025311	St6galnac6	TCCCTGAGACCCTTTAACCTGTGA#CGGGTGTCAGGGGGTCTTTCTCGTCTAGTCAGGGT#.((((((((((((((.(((((...#)))))...))))))))............)))))).	1225	1260	1		1	1
mmu-miR-125a-5p	NM_001025589	Rfxank	TCCCTGAGACCCTTTAACCTGTGA#GGGGGTCTCAGGT#..((((((((((((..........#)))))))))))).	1521	1534	1		1	1
mmu-miR-125a-5p	NM_001029912	Zswim5	TCCCTGAGACCCTTTAACCTGTGA#GGGTGGGGTTTGATAGGGAA#(((((((((((((...((((....#)))))))))))..)))))).	5227	5247	1		1	1
mmu-miR-125a-5p	NM_001033175	Cln6	TCCCTGAGACCCTTTAACCTGTGA#TCTGGTGACAAGCGGGTGAGGGCTGCTCAGGGC#.(((((((.(((((..((((((..#.)))))))))))...))))))).	1335	1368	1		1	1
mmu-miR-125a-5p	NM_001033189	C77080	TCCCTGAGACCCTTTAACCTGTGA#GGGGAGGGTCTGGCAGGGAC#((((((((((((((...(((....#)))))))))))..)))))).	4230	4250	1		1	1
mmu-miR-125a-5p	NM_001038607	Kcnh1	TCCCTGAGACCCTTTAACCTGTGA#TCACAGGTACACTCCGGGGCCTCTCGGGA#..(((((((((((...((((((((#)))))))).......))))..))))))).	6017	6046	1		1	1
mmu-miR-125a-5p	NM_001038708	Cdc42se1	TCCCTGAGACCCTTTAACCTGTGA#AGAGGGCTGGGGTCTCAT#....(((((((((....(((.(..#).)))...))))))))).	2178	2196	1		1	1
mmu-miR-125a-5p	NM_001039537	Lif	TCCCTGAGACCCTTTAACCTGTGA#AGGGTCTCAGGGAA#(((((((((((((...........#))))))))))))).	2007	2021	1		1	1
mmu-miR-125a-5p	NM_001077515	Slc1a2	TCCCTGAGACCCTTTAACCTGTGA#TACTGGGATACTTTCAGGGCTTCAGGGTCCAAGGGTCTTAAGGAG#(((.((((((((((..((((.(((#.)))))))..)))))))))).))).	5681	5726	1		1	1
mmu-miR-125a-5p	NM_001080769	Uhrf1bp1	TCCCTGAGACCCTTTAACCTGTGA#TCAGGGGTTGGGGCAGAGGAGGTCTGCGATCAGGGTGACAGGGAC#((((((..((((((((((((.(((#))).)))))))....................)))))..)))))).	4959	5004	1		1	1
mmu-miR-125a-5p	NM_001080769	Uhrf1bp1	TCCCTGAGACCCTTTAACCTGTGA#CACAGGGAAGTGAGCAAGGCTGTGAACAGCATGCAGGAGAGGGTCAGCACAGTGCAGGGC#.(((((.((((((((..(((((..#.))))))))))))).........))))).	6258	6318	1		1	1
mmu-miR-125a-5p	NM_001080924	Znrf3	TCCCTGAGACCCTTTAACCTGTGA#TTGCAGGGGTAATTTAAATGGGGTGTGCAGGGT#.((((((.(((((....(((((((#)))))))............))))).).))))).	3820	3853	1		1	1
mmu-miR-125a-5p	NM_001081196	Hnrnpul2	TCCCTGAGACCCTTTAACCTGTGA#CACAGGTAGAGAGTAGAAAGGGGTTGTGGGGT#.((((..((((((((.(((((((.#)))))))..........))))))))..)))).	4211	4243	1		1	1
mmu-miR-125a-5p	NM_001081203	Sbno1	TCCCTGAGACCCTTTAACCTGTGA#AGTCTGTGGAGGTCTTAGGGAT#(((((((((((((...........#.)).))))))))))).	5775	5797	1		1	1
mmu-miR-125a-5p	NM_001081264	Alg6	TCCCTGAGACCCTTTAACCTGTGA#CATAAATCTTTAGAAGTATCTCAGGGAA#(((((((((..((((.........#.))))..))))))))).	2632	2660	1		1	1
mmu-miR-125a-5p	NM_001081499	Tbc1d8b	TCCCTGAGACCCTTTAACCTGTGA#CACCAGGGCCAAAAAGTGGGAGTGGCGGGGGGAGGGTATGGGGGAC#(((((.(.(((((((..(((((.(#.).))))).))))))).).))))).	5051	5097	1		1	1
mmu-miR-125a-5p	NM_001083317	Slc35a4	TCCCTGAGACCCTTTAACCTGTGA#CACAGAGCTGTTCCCCTCACCCACCTGTTATTCTGGAGGGGTCAGAGGAGGCCAGGGCTTGACTCATCTCAGGGAA#(((((((((((((....(((.(((#.))).))).....)))).........))))))))).	2390	2466	1		1	1
mmu-miR-125a-5p	NM_001113209	Nfib	TCCCTGAGACCCTTTAACCTGTGA#TGACAGGAAAGGGTCA#.......((((((((..(((((.(#).))))))))))))).	2900	2916	1		1	1
mmu-miR-125a-5p	NM_001113514	Itga9	TCCCTGAGACCCTTTAACCTGTGA#CACAGGGGAGGCATCATTTGGGGGAC#(((((.(((.(((((..((((((.#))))))))))).....))).))))).	4558	4584	1		1	1
mmu-miR-125a-5p	NM_001115018	Kmt5c	TCCCTGAGACCCTTTAACCTGTGA#TCACGGTGCTATCCCTGGTGCTACTGGGGTGTCGGGGAG#(((((((.(((((...(((.((((#)))))))..................))))).))))))).	2053	2092	1		1	1
mmu-miR-125a-5p	NM_001126047	Sema4c	TCCCTGAGACCCTTTAACCTGTGA#TGACAGGGCTGGGAAGGGTTGTTGGGGGAG#(((((..((((((((..(((((.(#).))))).....))))))))....))))).	3605	3635	1		1	1
mmu-miR-125a-5p	NM_001145935	Zfp691	TCCCTGAGACCCTTTAACCTGTGA#GGGGGAAATGGGATGGGCTCAGGA#..((((((.(((.....(((((..#.)))))..))))))))).	1311	1335	1		1	1
mmu-miR-125a-5p	NM_001159548	Nr6a1	TCCCTGAGACCCTTTAACCTGTGA#TCTAGGGTAGAGGGAAGCAGGC#..((((...((((((.((((..((#))..))))))))))...)))).	4344	4366	1		1	1
mmu-miR-125a-5p	NM_001160208	Blzf1	TCCCTGAGACCCTTTAACCTGTGA#GGAAGGGGGGTCTTGTGAAGGGGG#(((((((((((((((..((.....#))..))))))))))....))))).	3797	3821	1		1	1
mmu-miR-125a-5p	NM_001160261	Fam78b	TCCCTGAGACCCTTTAACCTGTGA#ACCGGAGAGATGGCTCAGGGGT#((((((((.((.(((..((.((..#)).))..))).)))))))))).	4440	4462	1		1	1
mmu-miR-125a-5p	NM_001160262	Fam78b	TCCCTGAGACCCTTTAACCTGTGA#ACCGGAGAGATGGCTCAGGGGT#((((((((.((.(((..((.((..#)).))..))).)))))))))).	4760	4782	1		1	1
mmu-miR-125a-5p	NM_001163566	Crb2	TCCCTGAGACCCTTTAACCTGTGA#TCATGGACTCAGGAAATGGGGAACAACTCAGGGAA#((((((((.((((....((((.(.#.).))))....)))).....)))))))).	4083	4118	1		1	1
mmu-miR-125a-5p	NM_001164441	Ankrd33b	TCCCTGAGACCCTTTAACCTGTGA#TTGCTGGGTGTGAGGGTCTTCGGCAGTGGGGAC#((((((((((((((..((((((((#)))).))))..))))))))).......))))).	6940	6973	1		1	1
mmu-miR-125a-5p	NM_001166414	Rfx3	TCCCTGAGACCCTTTAACCTGTGA#TCACATGTTCTTCAAGGGGAATTTAGGGGA#((((((((.(((((((((.(((((#))))).)))....))))))..)))))))).	3925	3955	1		1	1
mmu-miR-125a-5p	NM_001166414	Rfx3	TCCCTGAGACCCTTTAACCTGTGA#TTATAGTGGTAGAGGGTTGGGAA#((((...(((((((((.(((((((#)))))).).))))))))))))).	3153	3176	1		1	1
mmu-miR-125a-5p	NM_001168521	Sarm1	TCCCTGAGACCCTTTAACCTGTGA#TCGCATGGTCTGTGGGTTCAGGGT#.((((((.((((....((((((((#))))).)))....)))))))))).	4516	4540	1		1	1
mmu-miR-125a-5p	NM_001168521	Sarm1	TCCCTGAGACCCTTTAACCTGTGA#CACAGGTTAGATGAGAGGACACTCCTGTGTCAGGC#..(((((.(((((((((((((((.#))))))))).....))))........)).))))).	2757	2792	1		1	1
mmu-miR-125a-5p	NM_001170847	Rbm20	TCCCTGAGACCCTTTAACCTGTGA#GGGCTGTAGGGTCTTAGTGGAA#(((((((((((((.((.(((....#))).)).)))))))))).))).	5152	5174	1		1	1
mmu-miR-125a-5p	NM_001172157	Dis3l2	TCCCTGAGACCCTTTAACCTGTGA#CAGGAAATGGGGGGTTTCAGCAAATCAGTGTCATGGAA#((((((((((((((((.((((...#))))...)))))))))))))..............))).	3112	3150	1		1	1
mmu-miR-125a-5p	NM_001177629	Grb10	TCCCTGAGACCCTTTAACCTGTGA#CACAGGGGTGGGGTAGGGGT#(((((...(((((....((((((.#))))))...)))))))))).	2787	2807	1		1	1
mmu-miR-125a-5p	NM_001199304	Atxn1	TCCCTGAGACCCTTTAACCTGTGA#CACCAGTTGAAGGGTTTTAACATCAGGT#..((((((((((((((((..(((.#)))..)))))))))))......))))).	9900	9928	1		1	1
mmu-miR-125a-5p	NM_001199305	Atxn1	TCCCTGAGACCCTTTAACCTGTGA#CACCAGTTGAAGGGTTTTAACATCAGGT#..((((((((((((((((..(((.#)))..)))))))))))......))))).	10049	10077	1		1	1
mmu-miR-125a-5p	NM_001204915	Reep3	TCCCTGAGACCCTTTAACCTGTGA#TCACAGGAGAGTGGTGACAGCCCCTGAGGAG#((((((..(((((((..(((((((#))))))))))).)))..))).......))).	1399	1430	1		1	1
mmu-miR-125a-5p	NM_001205083	Scarb1	TCCCTGAGACCCTTTAACCTGTGA#CACTTGGTGCCCGCTCTGGAAAGTGCCTGCCGAAGGTAGAGGTGGGGGGTCAGGGC#.((((((..((((...((((.((.#.)).))))))))..)))))).	1812	1868	1		1	1
mmu-miR-125a-5p	NM_001252505	St6gal1	TCCCTGAGACCCTTTAACCTGTGA#GGGGGTTAGGTCTAGGGAA#(((((.(((((...((((((.(..#).)))))))))))))))).	3637	3656	1		1	1
mmu-miR-125a-5p	NM_001252506	St6gal1	TCCCTGAGACCCTTTAACCTGTGA#GGGGGTTAGGTCTAGGGAA#(((((.(((((...((((((.(..#).)))))))))))))))).	3504	3523	1		1	1
mmu-miR-125a-5p	NM_001271981	Fut1	TCCCTGAGACCCTTTAACCTGTGA#TCCAGGGTAAAGGGTCTGAAGGT#..(((.((((((((((.((((.((#)))))).))))))))))..))).	2148	2171	1		1	1
mmu-miR-125a-5p	NM_001285865	C77080	TCCCTGAGACCCTTTAACCTGTGA#GGGGAGGGTCTGGCAGGGAC#((((((((((((((...(((....#)))))))))))..)))))).	4120	4140	1		1	1
mmu-miR-125a-5p	NM_001285866	C77080	TCCCTGAGACCCTTTAACCTGTGA#GGGGAGGGTCTGGCAGGGAC#((((((((((((((...(((....#)))))))))))..)))))).	4092	4112	1		1	1
mmu-miR-125a-5p	NM_001286127	Nfib	TCCCTGAGACCCTTTAACCTGTGA#TCATGTTTTTCATCTTCCAATTAATATTTGGGGGGGAGGGGTTTCAA#....(((((((((((..(((.(((#.))).))).))))))))))).	4304	4351	1		1	1
mmu-miR-125a-5p	NM_001286127	Nfib	TCCCTGAGACCCTTTAACCTGTGA#TGACAGGAAAGGGTCA#.......((((((((..(((((.(#).))))))))))))).	2784	2800	1		1	1
mmu-miR-125a-5p	NM_001286131	Nfib	TCCCTGAGACCCTTTAACCTGTGA#TCATGTTTTTCATCTTCCAATTAATATTTGGGGGGGAGGGGTTTCAA#....(((((((((((..(((.(((#.))).))).))))))))))).	4171	4218	1		1	1
mmu-miR-125a-5p	NM_001286131	Nfib	TCCCTGAGACCCTTTAACCTGTGA#TGACAGGAAAGGGTCA#.......((((((((..(((((.(#).))))))))))))).	2651	2667	1		1	1
mmu-miR-125a-5p	NM_001286413	Mtus1	TCCCTGAGACCCTTTAACCTGTGA#TCACCTAAGCATAGGGGAAAACTCTCAGGGC#.((((((((...(((..((((((.#.))))))..)))..)))))))).	4214	4245	1		1	1
mmu-miR-125a-5p	NM_001288625	Arid3a	TCCCTGAGACCCTTTAACCTGTGA#TAGGGATGGGGTTTGGGGAC#(((((.(((((((....((((...#))))...)))))))))))).	4581	4601	1		1	1
mmu-miR-125a-5p	NM_001289514	Tbc1d1	TCCCTGAGACCCTTTAACCTGTGA#TCAGAGGCAGAGAAGAGAGAACTTCTCAGGGAG#(((((((((((((((..(((.(((#))).)))....)))).).)....))))))))).	3309	3342	1		1	1
mmu-miR-125a-5p	NM_001289549	St6galnac6	TCCCTGAGACCCTTTAACCTGTGA#CGGGTGTCAGGGGGTCTTTCTCGTCTAGTCAGGGT#.((((((((((((((.(((((...#)))))...))))))))............)))))).	1499	1534	1		1	1
mmu-miR-125a-5p	NM_001290541	Acer2	TCCCTGAGACCCTTTAACCTGTGA#CACTGTGCCTGACCTCCCTAGGTTAAGTAGAGGGCTCAGGGAC#((((((((.((((((((((((...#.)))))))....))))))))))))).	908	951	1		1	1
mmu-miR-125a-5p	NM_001290541	Acer2	TCCCTGAGACCCTTTAACCTGTGA#TCACTGGGCTCTCTTCAGGGTATGAAGTGGGTATGGGGTATCTCAGGGAT#(((((((((((((...((((....#.))))..))))..))))))))).	1855	1905	1		1	1
mmu-miR-125a-5p	NM_001290716	Suv39h1	TCCCTGAGACCCTTTAACCTGTGA#CACTTGGTAGAGCACCTGGTCCATACAGATTGTCTCAGGGAA#((((((((((.((((.(((.(((.#)))..)))))))...................)))))))))).	2443	2485	1		1	1
mmu-miR-125a-5p	NM_001293689	Slc6a17	TCCCTGAGACCCTTTAACCTGTGA#GGGTCTCAGGGAG#((((((((((((............#)))))))))))).	3025	3038	1		1	1
mmu-miR-125a-5p	NM_001294279	Zfp827	TCCCTGAGACCCTTTAACCTGTGA#CACTGGTACATTGGGTTTTCTGTTGGGTGAGTGGGGTCTTGTGGGC#.((((((((((((...((((....#.))))....))))))))).))).	4701	4747	1		1	1
mmu-miR-125a-5p	NM_001310611	Tbc1d1	TCCCTGAGACCCTTTAACCTGTGA#TCAGAGGCAGAGAAGAGAGAACTTCTCAGGGAG#(((((((((((((((..(((.(((#))).)))....)))).).)....))))))))).	4169	4202	1		1	1
mmu-miR-125a-5p	NM_001347508	Irf4	TCCCTGAGACCCTTTAACCTGTGA#TTATTGGTCCATTTCTCAGGGAA#(((((((((.......(((.((((#)))).))).....))))))))).	1782	1805	1		1	1
mmu-miR-125a-5p	NM_001347561	Slc8a2	TCCCTGAGACCCTTTAACCTGTGA#CACGGGAGGGTGCATGTCTTGGGGAA#((((((((((((((...((((((.#)))))))))).....)))))))))).	4042	4068	1		1	1
mmu-miR-125a-5p	NM_001347625	Tbc1d16	TCCCTGAGACCCTTTAACCTGTGA#GGGGGAGAGGGTGGGGGAA#(((((...(((((((..(((....#)))..))))))).))))).	2933	2952	1		1	1
mmu-miR-125a-5p	NM_001356963	Psmg3	TCCCTGAGACCCTTTAACCTGTGA#GTCTCAGGGAC#((((((((((..............#)))))))))).	607	618	1		1	1
mmu-miR-125a-5p	NM_133210	Sertad3	TCCCTGAGACCCTTTAACCTGTGA#TCCAGTTCCCACTGTCCTTATGACCACTAGGGTCTCAGGGAA#(((((((((((((...........#.))))))))))))).	901	943	1		1	1
mmu-miR-125a-5p	NM_133886	AU040320	TCCCTGAGACCCTTTAACCTGTGA#GGGTTTCGGGGAG#((((((((((((............#)))))))))))).	4293	4306	1		1	1
mmu-miR-125a-5p	NM_134038	Slc16a6	TCCCTGAGACCCTTTAACCTGTGA#TCCGGGGGGGGGGTGGGCGGGGT#.(((((..(((((((..((((.((#)))))).)))))))...))))).	4087	4110	1		1	1
mmu-miR-125a-5p	NM_134064	Rnf44	TCCCTGAGACCCTTTAACCTGTGA#CAGGTGTGTGGGCAGGGAG#((((((...(((....(((((...#)))))....))))))))).	2033	2052	1		1	1
mmu-miR-125a-5p	NM_138956	Rassf3	TCCCTGAGACCCTTTAACCTGTGA#GGTAAATGAAGGGTGGCGCAGGGAA#((((((..(((((((((((.....#)))...))))))))....)))))).	3249	3274	1		1	1
mmu-miR-125a-5p	NM_138956	Rassf3	TCCCTGAGACCCTTTAACCTGTGA#AGGGCCCAGGGCTCGGGGAG#((((((((.((((....(((....#)))....)))))))))))).	1404	1424	1		1	1
mmu-miR-125a-5p	NM_139306	Acer2	TCCCTGAGACCCTTTAACCTGTGA#CACTGTGCCTGACCTCCCTAGGTTAAGTAGAGGGCTCAGGGAC#((((((((.((((((((((((...#.)))))))....))))))))))))).	1046	1089	1		1	1
mmu-miR-125a-5p	NM_139306	Acer2	TCCCTGAGACCCTTTAACCTGTGA#TCACTGGGCTCTCTTCAGGGTATGAAGTGGGTATGGGGTATCTCAGGGAT#(((((((((((((...((((....#.))))..))))..))))))))).	1993	2043	1		1	1
mmu-miR-125a-5p	NM_144786	Ggt7	TCCCTGAGACCCTTTAACCTGTGA#CACAGGGGTGGGGTGGGTATCAGCTCAGGGGC#(((((((((((((....((((((.#))))))...))))).........)))))))).	2533	2565	1		1	1
mmu-miR-125a-5p	NM_145570	Eva1a	TCCCTGAGACCCTTTAACCTGTGA#TCAGAGGATAAAGGGTTTTAT#....((((((((((((.(((.(((#))).))).)))))))))))).	1511	1532	1		1	1
mmu-miR-125a-5p	NM_145933	St6gal1	TCCCTGAGACCCTTTAACCTGTGA#GGGGGTTAGGTCTAGGGAA#(((((.(((((...((((((.(..#).)))))))))))))))).	3968	3987	1		1	1
mmu-miR-125a-5p	NM_146177	Kmt5c	TCCCTGAGACCCTTTAACCTGTGA#TCACGGTGCTATCCCTGGTGCTACTGGGGTGTCGGGGAG#(((((((.(((((...(((.((((#)))))))..................))))).))))))).	2111	2150	1		1	1
mmu-miR-125a-5p	NM_153056	Sirt7	TCCCTGAGACCCTTTAACCTGTGA#GCAGGAGAGTCCACCACTGCCTTACCTCACTCTCCAGGCTAGTCTCAGGGC#.(((((((((....((.((((.((#.)))))).))))))))))).	1542	1593	1		1	1
mmu-miR-125a-5p	NM_153530	Dis3l2	TCCCTGAGACCCTTTAACCTGTGA#CAGGAAATGGGGGGTTTCAGCAAATCAGTGTCATGGAA#((((((((((((((((.((((...#))))...)))))))))))))..............))).	3070	3108	1		1	1
mmu-miR-125a-5p	NM_172271	Slc6a17	TCCCTGAGACCCTTTAACCTGTGA#GGGTCTCAGGGAG#((((((((((((............#)))))))))))).	3016	3029	1		1	1
mmu-miR-125a-5p	NM_172395	Cdc42se1	TCCCTGAGACCCTTTAACCTGTGA#AGAGGGCTGGGGTCTCAT#....(((((((((....(((.(..#).)))...))))))))).	2548	2566	1		1	1
mmu-miR-125a-5p	NM_172442	Dtx4	TCCCTGAGACCCTTTAACCTGTGA#TCAAGTGGGTGGGAGGGCTCAGGA#..((((((.((((((.((((....#.)))).)))))))))))).	3243	3267	1		1	1
mmu-miR-125a-5p	NM_172443	Tbc1d16	TCCCTGAGACCCTTTAACCTGTGA#GGGGGAGAGGGTGGGGGAA#(((((...(((((((..(((....#)))..))))))).))))).	2936	2955	1		1	1
mmu-miR-125a-5p	NM_172465	Zdhhc9	TCCCTGAGACCCTTTAACCTGTGA#TCATTAGGGCTATGAGAGATTTCAGGGGA#(((((((((.((((...(((((((#)))).))).....))).).))))))))).	1472	1501	1		1	1
mmu-miR-125a-5p	NM_172624	Dpp9	TCCCTGAGACCCTTTAACCTGTGA#AGGGGTGTCAGGGT#.((((((.((((((..........#)))))).)))))).	3288	3302	1		1	1
mmu-miR-125a-5p	NM_172668	Lrp4	TCCCTGAGACCCTTTAACCTGTGA#TCATGCTCCTTTAGGCCAAGGGCTTCTCTCAGGGGA#((((((((((((((...((((...#.))))..)))))....))))))))).	7079	7115	1		1	1
mmu-miR-125a-5p	NM_172795	Sarm1	TCCCTGAGACCCTTTAACCTGTGA#TCGCATGGTCTGTGGGTTCAGGGT#.((((((.((((....((((((((#))))).)))....)))))))))).	4396	4420	1		1	1
mmu-miR-125a-5p	NM_172795	Sarm1	TCCCTGAGACCCTTTAACCTGTGA#CACAGGTTAGATGAGAGGACACTCCTGTGTCAGGC#..(((((.(((((((((((((((.#))))))))).....))))........)).))))).	2637	2672	1		1	1
mmu-miR-125a-5p	NM_172798	Tbx4	TCCCTGAGACCCTTTAACCTGTGA#GGGTGGGATAGAAGTAGAGGGCTCAGGA#..((((((.(((((((((((....#))))..........))))))))))))).	1902	1930	1		1	1
mmu-miR-125a-5p	NM_172924	Peak1	TCCCTGAGACCCTTTAACCTGTGA#CACGGATAGCAGAGGGCTTCAGGGGT#((((((((.((((((...(((((.#))))).....)))))).)))))))).	8823	8849	1		1	1
mmu-miR-125a-5p	NM_172974	Cops7b	TCCCTGAGACCCTTTAACCTGTGA#GGGTGCTTGGGTCTGGGGGC#.((((.((((((....((((....#))))....)))))).)))).	1848	1868	1		1	1
mmu-miR-125a-5p	NM_175461	Fam78b	TCCCTGAGACCCTTTAACCTGTGA#ACCGGAGAGATGGCTCAGGGGT#((((((((.((.(((..((.((..#)).))..))).)))))))))).	4442	4464	1		1	1
mmu-miR-125a-5p	NM_176958	Hif1an	TCCCTGAGACCCTTTAACCTGTGA#TCACAGGTCTGACCTAGGGTGGCTGAGGGC#.((((.((((((((((((((((((#)))))))).)))...)))))..)).)))).	3036	3066	1	MIRT596427	1	1
mmu-miR-125a-5p	NM_177368	Tmtc2	TCCCTGAGACCCTTTAACCTGTGA#TCGGAGAGTTCCTAGAAAGTAGAGGGGTCTCATTTGCAGATGTCCACTTTGGAGGGAG#((((((((((((((((((((.(((#))).)).)))...........))))))))))).....................)))).	3499	3557	1		1	1
mmu-miR-125a-5p	NM_177586	Eif5a2	TCCCTGAGACCCTTTAACCTGTGA#TTAAAGGGAAGCAGGGGT#((((((...((((((((.......#))))))))...)))))).	2703	2721	1		1	1
mmu-miR-125a-5p	NM_177733	E2f2	TCCCTGAGACCCTTTAACCTGTGA#CAGTGGTGCCTGGGTCTTGAGGGGA#((((((((((((....(((..((.#))..)))....))))))).))))).	2322	2347	1		1	1
mmu-miR-125a-5p	NM_177876	Vps37b	TCCCTGAGACCCTTTAACCTGTGA#CGTAGGCATGGGAGGGGTTTGGGGAC#(((((.((((((((...((((((.#.))))))))))))))))))).	1963	1989	1		1	1
mmu-miR-125a-5p	NM_178267	Zfp827	TCCCTGAGACCCTTTAACCTGTGA#CACTGGTACATTGGGTTTTCTGTTGGGTGAGTGGGGTCTTGTGGGC#.((((((((((((...((((....#.))))....))))))))).))).	4696	4742	1		1	1
mmu-miR-125a-5p	NM_178367	Dhx33	TCCCTGAGACCCTTTAACCTGTGA#TCACAGAGAATGTTTGAAGGGGGGGGGAG#(((((....(((((((((((((((#)))))).).....))))))))..))))).	3626	3655	1		1	1
mmu-miR-125a-5p	NM_178635	Uvrag	TCCCTGAGACCCTTTAACCTGTGA#GCAGATTCCTCGTAAAGGCTGACTTTGGGAACTGAGGGGACTCAGGGT#.(((((((.(((((((.(((....#.)))...))))))).))))))).	2412	2460	1	MIRT735140	1	1
mmu-miR-125a-5p	NM_178640	B3galnt2	TCCCTGAGACCCTTTAACCTGTGA#TCACAGGGAGGTGTAGGGGAA#(((((...((((((...(((((((#))))))))))).)).))))).	2235	2256	1		1	1
mmu-miR-125a-5p	NM_178870	Hs3st3a1	TCCCTGAGACCCTTTAACCTGTGA#AGGGAAACTGAGTCTCAGGGAG#(((((((((((..((..(((....#)))..))..).)))))))))).	2412	2434	1		1	1
mmu-miR-125a-5p	NM_183140	Zfp691	TCCCTGAGACCCTTTAACCTGTGA#GGGGGAAATGGGATGGGCTCAGGA#..((((((.(((.....(((((..#.)))))..))))))))).	1928	1952	1		1	1
mmu-miR-125a-5p	NM_207204	Ninl	TCCCTGAGACCCTTTAACCTGTGA#GCGGGTGGGAGGAAAGACGGCATCAGAGGTGGTGGCTCAGGGAT#((((((((.((((...((((.(((#.))).)))))).)))))))))).	4817	4861	1		1	1
mmu-miR-125a-5p	XM_006497632	Cacna1b	TCCCTGAGACCCTTTAACCTGTGA#CACGGGGGCTTGTGTCTTAGGGAC#((((((((((.(.....((((((.#)))))).....).)))))))))).	8041	8065	1		1	1
mmu-miR-125a-5p	XM_006501407	Slc6a17	TCCCTGAGACCCTTTAACCTGTGA#GGGTCTCAGGGAG#((((((((((((............#)))))))))))).	2702	2715	1		1	1
mmu-miR-125a-5p	XM_006509899	Hinfp	TCCCTGAGACCCTTTAACCTGTGA#TTGCAGTGTTTGAAGGGTTTGGTGCGATGGGGATACCAGGGAA#((((((((((((((((((((((((#)))))).))).)))))))))................)))))).	4409	4452	1		1	1
mmu-miR-125a-5p	XM_006511220	Myo9a	TCCCTGAGACCCTTTAACCTGTGA#CACAGGTCACTAGGGCCAGCTCTCAGGC#..(((((((((((...(((((((.#)))))))....)))).....))))))).	11004	11032	1		1	1
mmu-miR-125a-5p	XM_006512502	Prdm1	TCCCTGAGACCCTTTAACCTGTGA#CACAGATGTTGTGTGTGTGTGTGTGTGGGTTGGGGGGTTTGAGT#...((.((((((((((((((....#.)))))))))))))).)).	4477	4521	1		1	1
mmu-miR-125a-5p	XM_006512505	Prdm1	TCCCTGAGACCCTTTAACCTGTGA#CACAGATGTTGTGTGTGTGTGTGTGTGGGTTGGGGGGTTTGAGT#...((.((((((((((((((....#.)))))))))))))).)).	4147	4191	1		1	1
mmu-miR-125a-5p	XM_006513282	Zbtb7a	TCCCTGAGACCCTTTAACCTGTGA#TCCCGGAGTTCGGGGTGGCTGGCACCGGACGGGTCAGGGGTCTTGGGGGG#((((((((((((((..((((((..#.)))))).)))))))))))))).	5682	5732	1		1	1
mmu-miR-125a-5p	XM_006516036	Map3k9	TCCCTGAGACCCTTTAACCTGTGA#TAGAGGTAAGAGTGGCCCTCAGGGAG#((((((((.((((((.((((.((.#)).)))).)))).))..)))))))).	7314	7340	1		1	1
mmu-miR-125a-5p	XM_006530072	Hnf4g	TCCCTGAGACCCTTTAACCTGTGA#TTATAGATAGTGATTTGTGAGACAGCTCTCAGGGAC#(((((((((.........((((..#.)))).))))))))).	3553	3589	1		1	1
mmu-miR-125a-5p	XM_011240070	Miga1	TCCCTGAGACCCTTTAACCTGTGA#CACGGGGGGGGGGGGGGGAC#(((((....((((((..((((((.#))))))..))))))))))).	2072	2092	1		1	1
mmu-miR-125a-5p	XM_030243704	Zfp827	TCCCTGAGACCCTTTAACCTGTGA#GGGTGAGTGGGGTCTTGTGGGC#.((((((((((((...((((....#))))....))))))))).))).	6011	6033	1		1	1
mmu-miR-125a-5p	XM_030250796	Rfx3	TCCCTGAGACCCTTTAACCTGTGA#TCACATGTTCTTCAAGGGGAATTTAGGGGA#((((((((.(((((((((.(((((#))))).)))....))))))..)))))))).	10419	10449	1		1	1
mmu-miR-125a-5p	XM_036155032	Myo9a	TCCCTGAGACCCTTTAACCTGTGA#CACAGGTCACTAGGGCCAGCTCTCAGGC#..(((((((((((...(((((((.#)))))))....)))).....))))))).	10885	10913	1		1	1
mmu-miR-125a-5p	XM_036159653	Trps1	TCCCTGAGACCCTTTAACCTGTGA#TAGGTTAAAGGCTTTCTGACTTTGCTAGATAAGTGGGGC#.((((((((.(((((((((((...#))))))))))).))))..................)))).	7485	7524	1		1	1
mmu-miR-125a-5p	XM_036161880	Zdhhc9	TCCCTGAGACCCTTTAACCTGTGA#TCATTAGGGCTATGAGAGATTTCAGGGGA#(((((((((.((((...(((((((#)))).))).....))).).))))))))).	1327	1356	1		1	1
mmu-miR-125a-5p	XM_036165129	Sbno1	TCCCTGAGACCCTTTAACCTGTGA#AGTCTGTGGAGGTCTTAGGGAT#(((((((((((((...........#.)).))))))))))).	5811	5833	1		1	1
mmu-miR-125a-5p	XM_036165598	Sun1	TCCCTGAGACCCTTTAACCTGTGA#TGACAGGGCAAGGGTTGGGCGAA#(((((..(((((((...(((((.(#).)))))..)))))))))).)).	1167	1190	1		1	1
mmu-miR-125b-5p	NM_009527	Wnt7a	TCCCTGAGACCCTAACTTGTGA#TCATCAGGCAGAGGCCAGCTCAGGGAT#((((((((..(((..(((((((#))).))))...)))....)))))))).	2484	2511	0.961538		1	1
mmu-miR-125b-5p	NM_028447	Prrc1	TCCCTGAGACCCTAACTTGTGA#TTACAATTTGGGTCTGGGGAT#(((((.((((((.((.((((((#)))))).))))))))))))).	3463	3484	0.961538		1	1
mmu-miR-125b-5p	XM_006518017	Atxn7	TCCCTGAGACCCTAACTTGTGA#TCACACAGTCATTACTCGATGACAAGTGCAATGGGGTATGGGGAA#((((((..((((((((((((.(#.).))))))....)))))).)))))).	4700	4745	0.961538		1	1
mmu-miR-125b-5p	XM_006534274	Slc25a35	TCCCTGAGACCCTAACTTGTGA#CAGGTGTGGGTCTAGGT#..(((.((((((..(((((...#)))))..))))))))).	3394	3411	0.961538		1	1
mmu-miR-125b-5p	NM_018815	Nup210	TCCCTGAGACCCTAACTTGTGA#TCACTGTAGTGATCTCAGGGAA#(((((((((.((((....((((#))))..))).).))))))))).	6052	6074	0.974359		1	1
mmu-miR-125b-5p	NM_001081196	Hnrnpul2	TCCCTGAGACCCTAACTTGTGA#CGCAGGCAAGGCTTCTCAGGGT#.((((((((.(((..((((((.#))))))..)))..)))))))).	4710	4732	0.974359		1	1
mmu-miR-125b-5p	NM_001290819	Zscan29	TCCCTGAGACCCTAACTTGTGA#AAGGCAGGGTCTCAC#....(((((((((..(((....#)))..))))))))).	4789	4804	0.974359		1	1
mmu-miR-125b-5p	NM_145541	Rap1a	TCCCTGAGACCCTAACTTGTGA#CATAATGCTTTGGAAAAATGGGTCTTTTATAGGGAA#((((((((((((..........#.)))))))....))))).	1263	1299	0.974359		1	1
mmu-miR-125b-5p	XM_006541153	Hddc3	TCCCTGAGACCCTAACTTGTGA#GCAAGTTGGATCTCATGGAG#(((.(((((.((.(((((((..#))))))))).))))).))).	670	690	0.974359		1	1
mmu-miR-125b-5p	XM_006541155	Hddc3	TCCCTGAGACCCTAACTTGTGA#GCAAGTTGGATCTCATGGAG#(((.(((((.((.(((((((..#))))))))).))))).))).	936	956	0.974359		1	1
mmu-miR-125b-5p	XM_030252385	Rap1a	TCCCTGAGACCCTAACTTGTGA#CATAATGCTTTGGAAAAATGGGTCTTTTATAGGGAA#((((((((((((..........#.)))))))....))))).	1234	1270	0.974359		1	1
mmu-miR-125b-5p	NM_001359167	Zfyve1	TCCCTGAGACCCTAACTTGTGA#TTAGGTTCTCAGGGT#.((((((((.(((((.......#))))).)))))))).	3236	3251	1		1	1
mmu-miR-125b-5p	NM_001359167	Zfyve1	TCCCTGAGACCCTAACTTGTGA#TGGCGTATGTAAGGGTCAGAGGGT#.((((..((((((.((.(((.(#).)))...)).))))))..)))).	3769	3793	1		1	1
mmu-miR-125b-5p	NM_001359978	Sbno1	TCCCTGAGACCCTAACTTGTGA#TGGAGGTCTTAGGGAT#((((((((((((((........#))).))))))))))).	5826	5842	1		1	1
mmu-miR-125b-5p	NM_001360820	Kctd15	TCCCTGAGACCCTAACTTGTGA#TCACAAGTTGAAGGTCAGCCTAGGGAA#((((((.((((.((((((((((#))))))))))..))))....)))))).	3862	3889	1		1	1
mmu-miR-125b-5p	NM_001364186	Chtf8	TCCCTGAGACCCTAACTTGTGA#TGGGAAGTGGGGGGGCTGGGGGGG#(((((.((.((((.((((.(.(#).).)))).))))..)).))))).	3130	3154	1		1	1
mmu-miR-125b-5p	NM_001364206	Ppp2r5c	TCCCTGAGACCCTAACTTGTGA#GGTCTCAGGGAT#(((((((((((...........#))))))))))).	3029	3041	1		1	1
mmu-miR-125b-5p	NM_001373897	Mtmr3	TCCCTGAGACCCTAACTTGTGA#TCTGTGGTCTGGAGTTAGGGTGGGGAA#(((((...((((((((((..((#.))..))))))))))))))).	5408	5435	1		1	1
mmu-miR-125b-5p	NM_007383	Acads	TCCCTGAGACCCTAACTTGTGA#TCACTGTAGACCCCTAGTCAGACTGGGGGGAAGTCTATCTCAGGGAG#((((((((((((((...(.(((#.))).).))))).........))))))))).	1442	1489	1		1	1
mmu-miR-125b-5p	NM_007567	Bsn	TCCCTGAGACCCTAACTTGTGA#TCGCACCATCTTCTTCCTGTTCTTTGGGCAGGGTGAACAGTCTCAGGGC#.(((((((((.....(((((..#.))))).......))))))))).	15151	15200	1		1	1
mmu-miR-125b-5p	NM_008486	Anpep	TCCCTGAGACCCTAACTTGTGA#TGGGGCTGATCTCAGGGAA#((((((((((((((........#)))))....))))))))).	3592	3611	1		1	1
mmu-miR-125b-5p	NM_008494	Lfng	TCCCTGAGACCCTAACTTGTGA#AGGGAAAAGCTCTCAGGGAA#(((((((((((((.........#))))......))))))))).	2205	2225	1		1	1
mmu-miR-125b-5p	NM_008501	Lif	TCCCTGAGACCCTAACTTGTGA#TCCCTGGAGCATGGAGAAGCAGAACTTGAGGTCAGGGTCTCAGGGAA#(((((((((((((.((((....#.)))).))))))))))))).	1892	1939	1		1	1
mmu-miR-125b-5p	NM_008665	Myt1	TCCCTGAGACCCTAACTTGTGA#ACAAGGTTCTCACTCAGGGAA#((((((((.......(((((..#))))).......)))))))).	4089	4110	1		1	1
mmu-miR-125b-5p	NM_008796	Pctp	TCCCTGAGACCCTAACTTGTGA#CACAAGTGGCAACTCATCTCCTTCTATGTAATTTCAGTTTCAGGGC#.(((((((((((..(((((((.#)))))))))...........................))))))))).	2220	2266	1		1	1
mmu-miR-125b-5p	NM_008881	Plxna1	TCCCTGAGACCCTAACTTGTGA#GCAGGTACAAGGACTCAGGGAG#((((((((..(((.((((((..#))))))...))).)))))))).	7602	7624	1		1	1
mmu-miR-125b-5p	NM_009163	Sgpl1	TCCCTGAGACCCTAACTTGTGA#GCATTATGAGGCTCAGGGAT#((((((((.((......(((..#)))......)))))))))).	3542	3562	1		1	1
mmu-miR-125b-5p	NM_009183	St8sia4	TCCCTGAGACCCTAACTTGTGA#TCTCAGGGAA#(((((((((.............#))))))))).	3695	3705	1		1	1
mmu-miR-125b-5p	NM_009424	Traf6	TCCCTGAGACCCTAACTTGTGA#GAGTCTAGTTCTCAGGGAG#(((((((((..(((((((....#)))).))).))))))))).	3348	3367	1		1	1
mmu-miR-125b-5p	NM_009456	Ube2l3	TCCCTGAGACCCTAACTTGTGA#GGGTCTCTGCAGGGAA#((((((((((((..........#)))))))...))))).	1152	1168	1		1	1
mmu-miR-125b-5p	NM_009527	Wnt7a	TCCCTGAGACCCTAACTTGTGA#CACTTGTGGTCTCAGGGGT#(((((((((((...((..(((.#)))..))))))))))))).	2880	2899	1		1	1
mmu-miR-125b-5p	NM_010091	Dvl1	TCCCTGAGACCCTAACTTGTGA#CACAAGTCTCAGGGAC#((((((((((......(((((.#))))))))))))))).	2696	2712	1		1	1
mmu-miR-125b-5p	NM_010104	Edn1	TCCCTGAGACCCTAACTTGTGA#TCAGAGAGCCAGGAGATTCCACAGCAGGGCGGGGTTTCTGTAGAAAGTCCTTAGGGAG#(((((((((((((..(((((..#.)))))..)))))..............)))))))).	1331	1389	1		1	1
mmu-miR-125b-5p	NM_010248	Gab2	TCCCTGAGACCCTAACTTGTGA#TCACATGAGGGTCTGGGT#.(((..(((((((....(((((#)))))..)))))))))).	3131	3149	1		1	1
mmu-miR-125b-5p	NM_010345	Grb10	TCCCTGAGACCCTAACTTGTGA#CACAGGGGTGGGGTAGGGGT#(((((...((((((.((((((.#))))))..))))))))))).	3112	3132	1		1	1
mmu-miR-125b-5p	NM_010458	Hoxb3	TCCCTGAGACCCTAACTTGTGA#AGGGCTCAGGGAT#((((((((.((((.........#)))))))))))).	2471	2484	1		1	1
mmu-miR-125b-5p	NM_011536	Tbx4	TCCCTGAGACCCTAACTTGTGA#TAGAAGTAGAGGGCTCAGGA#..((((((.((((.((((.((.#)).))))..)))))))))).	2159	2179	1		1	1
mmu-miR-125b-5p	NM_011771	Ikzf3	TCCCTGAGACCCTAACTTGTGA#CACAAATAGCTTAGCCTGCCTTGTAGCATGGTGTCTGTCTCAGGGT#.(((((((((....((((((..#.))).)))....))))))))).	3887	3933	1		1	1
mmu-miR-125b-5p	NM_011772	Ikzf4	TCCCTGAGACCCTAACTTGTGA#TTACACTCCAGTGACCTTCCTAGGCTCTCAGGGAC#(((((((((.((((........#.)))).))))))))).	2961	2996	1		1	1
mmu-miR-125b-5p	NM_012023	Ppp2r5c	TCCCTGAGACCCTAACTTGTGA#GGTCTCAGGGAT#(((((((((((...........#))))))))))).	2961	2973	1		1	1
mmu-miR-125b-5p	NM_013646	Rora	TCCCTGAGACCCTAACTTGTGA#TCTGGAGTTGGGGCTGAGAGTCAGAAACACTGTGCTCAGGGAA#((((((((.(((((((((..((#))..))))))))).....................)))))))).	6187	6230	1		1	1
mmu-miR-125b-5p	NM_013920	Hnf4g	TCCCTGAGACCCTAACTTGTGA#TCTCAGGGAC#(((((((((.............#))))))))).	3590	3600	1		1	1
mmu-miR-125b-5p	NM_016973	St6galnac6	TCCCTGAGACCCTAACTTGTGA#GGTTTAATCGGGTGTCAGGGGG#(((((((.((((..........#.)))).))))))).	1362	1384	1		1	1
mmu-miR-125b-5p	NM_019743	Rybp	TCCCTGAGACCCTAACTTGTGA#TTATTAAGGGTCTCAGGGAG#(((((((((((((.........#.))))))))))))).	2807	2827	1		1	1
mmu-miR-125b-5p	NM_021897	Trp53inp1	TCCCTGAGACCCTAACTTGTGA#TTGGGGGCCTCAGGT#..((((((.((((((.......#))))))..)))))).	4845	4860	1		1	1
mmu-miR-125b-5p	NM_025604	Psmg3	TCCCTGAGACCCTAACTTGTGA#ACAGCACTCAAGTCTCAGGGAC#((((((((((............#.)))))))))).	683	705	1		1	1
mmu-miR-125b-5p	NM_025817	Tril	TCCCTGAGACCCTAACTTGTGA#TCCAGGCCTCAGGCCCCTGAGGGTCCCAATGACTCAGGGAA#(((((((((((((.........#.))))))........))))))).	4721	4762	1		1	1
mmu-miR-125b-5p	NM_026468	Atp5g2	TCCCTGAGACCCTAACTTGTGA#AAGTGCTTGGCTCAGGGT#.(((((((.((...((((....#))))....))))))))).	594	612	1		1	1
mmu-miR-125b-5p	NM_026821	Lurap1l	TCCCTGAGACCCTAACTTGTGA#TCTGCTTTTGATTTCAGAGTAAGGGGTCAGGGAT#(((((((..((((.((((.(((#.))))))).)))).))))))).	1615	1649	1		1	1
mmu-miR-125b-5p	NM_027088	Bap1	TCCCTGAGACCCTAACTTGTGA#TGGGGTCTGGCAGGGAC#((((((((((((((........#))))))))..)))))).	2463	2480	1		1	1
mmu-miR-125b-5p	NM_027452	Lrfn2	TCCCTGAGACCCTAACTTGTGA#GGGGTGTGCTCAGGGAA#(((((((((((((.........#)))))...)))))))).	2831	2848	1		1	1
mmu-miR-125b-5p	NM_027872	Slc46a3	TCCCTGAGACCCTAACTTGTGA#GCTTGCTGGCCTCTCAGGGAT#(((((((((..(((.(..((..#))..).)))..))))))))).	2260	2281	1		1	1
mmu-miR-125b-5p	NM_028319	Zfp518a	TCCCTGAGACCCTAACTTGTGA#TCTGACCTTTTTTGTTTGTTTTTTGTTTTGGTTGGGGACATACTTTTTTTTTCAGGGAT#(((((((((((((((((.....#.))))))))............))))))))).	6403	6462	1		1	1
mmu-miR-125b-5p	NM_028639	Ttc7	TCCCTGAGACCCTAACTTGTGA#TCCAGATGTGGGGCCTCAGGGAA#((((((((.(((((........#.))))).)))))))).	3006	3029	1		1	1
mmu-miR-125b-5p	NM_028999	Ppp6r3	TCCCTGAGACCCTAACTTGTGA#GTCTCAGGGAT#((((((((((............#)))))))))).	4530	4541	1		1	1
mmu-miR-125b-5p	NM_029456	Ppp6r3	TCCCTGAGACCCTAACTTGTGA#GTCTCAGGGAT#((((((((((............#)))))))))).	4443	4454	1		1	1
mmu-miR-125b-5p	NM_029557	Tsen54	TCCCTGAGACCCTAACTTGTGA#TCCAGGCCATTGGGGTCTGTGATCCTAGGTGTCTTCTGTTTGTAGGGAC#(((((((((((((((((((.((#))))))...)))))))))........................)))))).	1699	1748	1		1	1
mmu-miR-125b-5p	NM_029911	Kcnk10	TCCCTGAGACCCTAACTTGTGA#TCACAGGTATGGGAGGTTGGGGAC#(((((((..(((..((((((((#))))))))..)))...))))))).	6833	6857	1		1	1
mmu-miR-125b-5p	NM_030235	Avl9	TCCCTGAGACCCTAACTTGTGA#GGGGATCCTGAATGGGCATTCTCAGGGAG#(((((((((.((((........#.))))...))))))))).	3621	3650	1		1	1
mmu-miR-125b-5p	NM_030251	Abtb1	TCCCTGAGACCCTAACTTGTGA#TTGGGGCAGGCACCACTCAGGGAA#((((((((.((((((.......#)))))).........)))))))).	1692	1716	1	MIRT004791	1	1
mmu-miR-125b-5p	NM_054078	Baz2a	TCCCTGAGACCCTAACTTGTGA#CACAAGAACAAGGGTTCTCTGGGGAC#(((((((((((((..((((((.#))))))....))))).))).))))).	6934	6960	1		1	1
mmu-miR-125b-5p	NM_001001309	Itga8	TCCCTGAGACCCTAACTTGTGA#GCGAAGGCTCAGGGAG#((((((((.((...........#.)))))))))).	3779	3795	1		1	1
mmu-miR-125b-5p	NM_001005863	Mtus1	TCCCTGAGACCCTAACTTGTGA#CACGGCAGGGCTCGGGC#..((((((.((((...(((((.#))))).)))))))))).	4658	4675	1		1	1
mmu-miR-125b-5p	NM_001005864	Mtus1	TCCCTGAGACCCTAACTTGTGA#TAGGGGAAAACTCTCAGGGC#.(((((((((((((........#)))))......)))))))).	1949	1969	1		1	1
mmu-miR-125b-5p	NM_001005864	Mtus1	TCCCTGAGACCCTAACTTGTGA#CACGGCAGGGCTCGGGC#..((((((.((((...(((((.#))))).)))))))))).	2264	2281	1		1	1
mmu-miR-125b-5p	NM_001005865	Mtus1	TCCCTGAGACCCTAACTTGTGA#TAGGGGAAAACTCTCAGGGC#.(((((((((((((........#)))))......)))))))).	1962	1982	1		1	1
mmu-miR-125b-5p	NM_001005865	Mtus1	TCCCTGAGACCCTAACTTGTGA#CACGGCAGGGCTCGGGC#..((((((.((((...(((((.#))))).)))))))))).	2277	2294	1		1	1
mmu-miR-125b-5p	NM_001014761	Scn2b	TCCCTGAGACCCTAACTTGTGA#CACCGTGCTGGGTGTCAGGGGT#(((((((.((((..((..(((.#))).))...)))).))))))).	2416	2438	1		1	1
mmu-miR-125b-5p	NM_001025310	St6galnac6	TCCCTGAGACCCTAACTTGTGA#GGTTTAATCGGGTGTCAGGGGG#(((((((.((((..........#.)))).))))))).	1307	1329	1		1	1
mmu-miR-125b-5p	NM_001025311	St6galnac6	TCCCTGAGACCCTAACTTGTGA#GGTTTAATCGGGTGTCAGGGGG#(((((((.((((..........#.)))).))))))).	1217	1239	1		1	1
mmu-miR-125b-5p	NM_001029912	Zswim5	TCCCTGAGACCCTAACTTGTGA#ATAAGTGGGGGCGGCAGGGAG#((((((...((((.((((((..#)))))).))))...)))))).	4141	4162	1		1	1
mmu-miR-125b-5p	NM_001029983	Man1b1	TCCCTGAGACCCTAACTTGTGA#TCTAGTGTTTACGGGTTGGACTCAGGGAT#((((((((...(((((((((((#.))))))))))).)))))))).	2578	2607	1		1	1
mmu-miR-125b-5p	NM_001031814	Smg1	TCCCTGAGACCCTAACTTGTGA#TGACAATTGGGGCTCATTGGGAA#((((((((.((((((.((((.(#).))))))))))))))..)))).	15005	15028	1		1	1
mmu-miR-125b-5p	NM_001038698	Elavl4	TCCCTGAGACCCTAACTTGTGA#TCTTCTGTTAGGGGACGGGGAA#((((((...(((((((......#.)))))))..)))))).	2019	2041	1		1	1
mmu-miR-125b-5p	NM_001039537	Lif	TCCCTGAGACCCTAACTTGTGA#TCCCTGGAGCATGGAGAAGCAGAACTTGAGGTCAGGGTCTCAGGGAA#(((((((((((((.((((....#.)))).))))))))))))).	1974	2021	1		1	1
mmu-miR-125b-5p	NM_001077514	Slc1a2	TCCCTGAGACCCTAACTTGTGA#TCAGGGTCCAAGGGTCTTAAGGAG#(((.(((((((((.(((..(((#))).)))...))))))))).))).	6269	6293	1		1	1
mmu-miR-125b-5p	NM_001077515	Slc1a2	TCCCTGAGACCCTAACTTGTGA#TCAGGGTCCAAGGGTCTTAAGGAG#(((.(((((((((.(((..(((#))).)))...))))))))).))).	5702	5726	1		1	1
mmu-miR-125b-5p	NM_001077515	Slc1a2	TCCCTGAGACCCTAACTTGTGA#TCACTTTTGTCAGGGTCTAGGC#..(((.(((((((.((..((((#))))....)).)))))))))).	5385	5407	1		1	1
mmu-miR-125b-5p	NM_001079869	Hoxb3	TCCCTGAGACCCTAACTTGTGA#AGGGCTCAGGGAT#((((((((.((((.........#)))))))))))).	2548	2561	1		1	1
mmu-miR-125b-5p	NM_001080925	Rapgefl1	TCCCTGAGACCCTAACTTGTGA#TAGGGGTGGGTCTCAGT#...(((((((((...((((...#))))...))))))))).	3366	3383	1		1	1
mmu-miR-125b-5p	NM_001081071	Lclat1	TCCCTGAGACCCTAACTTGTGA#TCATGTGATTGGGGCAGGGAC#((((((...(((((((..((((#))))..).)))))))))))).	2428	2449	1		1	1
mmu-miR-125b-5p	NM_001081196	Hnrnpul2	TCCCTGAGACCCTAACTTGTGA#TTACAAGTGTGAGGGAAGGAATGATTCTCAGGGT#.((((((((((((.((((((((#))))))))...))))..........)))))))).	4007	4041	1		1	1
mmu-miR-125b-5p	NM_001081203	Sbno1	TCCCTGAGACCCTAACTTGTGA#TGGAGGTCTTAGGGAT#((((((((((((((........#))).))))))))))).	5781	5797	1		1	1
mmu-miR-125b-5p	NM_001081279	Mfhas1	TCCCTGAGACCCTAACTTGTGA#AAGTTAACAGGCTTCTCAGGGAT#(((((((((((.((((((....#))))))...))..))))))))).	4010	4033	1		1	1
mmu-miR-125b-5p	NM_001081436	Ino80d	TCCCTGAGACCCTAACTTGTGA#TCTAGTGTTGAGTATGTCTCAGGGAT#((((((((((....((((....#.))))..)))))))))).	8444	8470	1		1	1
mmu-miR-125b-5p	NM_001081457	Ppp2r5c	TCCCTGAGACCCTAACTTGTGA#GGTCTCAGGGAT#(((((((((((...........#))))))))))).	2844	2856	1		1	1
mmu-miR-125b-5p	NM_001111059	Cd34	TCCCTGAGACCCTAACTTGTGA#TATAAGCTTCCTCTCCTGGGGTTAAGGGGAG#(((((..(((((((........#.)))))))..))))).	2453	2484	1		1	1
mmu-miR-125b-5p	NM_001113514	Itga9	TCCCTGAGACCCTAACTTGTGA#CACTGTGGTCTCAGGC#..(((((((((...((..(((.#))).))))))))))).	4110	4126	1		1	1
mmu-miR-125b-5p	NM_001114609	Ino80d	TCCCTGAGACCCTAACTTGTGA#TCTAGTGTTGAGTATGTCTCAGGGAT#((((((((((....((((....#.))))..)))))))))).	8535	8561	1		1	1
mmu-miR-125b-5p	NM_001160378	Tent5a	TCCCTGAGACCCTAACTTGTGA#GCGGTGCTGAGGGGCTTGGGGAT#((((((((.((((.........#.)))))))))))).	5153	5176	1		1	1
mmu-miR-125b-5p	NM_001162477	Gab2	TCCCTGAGACCCTAACTTGTGA#TCACATGAGGGTCTGGGT#.(((..(((((((....(((((#)))))..)))))))))).	3128	3146	1		1	1
mmu-miR-125b-5p	NM_001163397	Elavl4	TCCCTGAGACCCTAACTTGTGA#TCTTCTGTTAGGGGACGGGGAA#((((((...(((((((......#.)))))))..)))))).	1774	1796	1		1	1
mmu-miR-125b-5p	NM_001163399	Elavl4	TCCCTGAGACCCTAACTTGTGA#TCTTCTGTTAGGGGACGGGGAA#((((((...(((((((......#.)))))))..)))))).	2063	2085	1		1	1
mmu-miR-125b-5p	NM_001164159	Ppp6r3	TCCCTGAGACCCTAACTTGTGA#GTCTCAGGGAT#((((((((((............#)))))))))).	4244	4255	1		1	1
mmu-miR-125b-5p	NM_001167988	Taf9b	TCCCTGAGACCCTAACTTGTGA#GGGTCTCAGC#...(((((((((..........#))))))))).	1534	1544	1		1	1
mmu-miR-125b-5p	NM_001170341	Mlf2	TCCCTGAGACCCTAACTTGTGA#CGCATCGAAGGGTTTTGGGGAA#(((((((((((((....((((.#))))....))))))))))))).	1251	1273	1		1	1
mmu-miR-125b-5p	NM_001170847	Rbm20	TCCCTGAGACCCTAACTTGTGA#TCAGTACCCCCGTCCCGTGTGGGCTGTAGGGTCTTAGTGGAA#((((((((((((((........#.))))))))))).))).	5132	5174	1		1	1
mmu-miR-125b-5p	NM_001171615	Myt1	TCCCTGAGACCCTAACTTGTGA#ACAAGGTTCTCACTCAGGGAA#((((((((.......(((((..#))))).......)))))))).	3865	3886	1		1	1
mmu-miR-125b-5p	NM_001171616	Myt1	TCCCTGAGACCCTAACTTGTGA#ACAAGGTTCTCACTCAGGGAA#((((((((.......(((((..#))))).......)))))))).	3975	3996	1		1	1
mmu-miR-125b-5p	NM_001171680	Myt1	TCCCTGAGACCCTAACTTGTGA#ACAAGGTTCTCACTCAGGGAA#((((((((.......(((((..#))))).......)))))))).	4055	4076	1		1	1
mmu-miR-125b-5p	NM_001172157	Dis3l2	TCCCTGAGACCCTAACTTGTGA#TTACTTTTGCAGCTCAGTTTTTAAATGAACTGGAAGGTTAGGGGTCAGGGC#.((((((..(((((((((....#.))))))))).)))))).	2956	3007	1		1	1
mmu-miR-125b-5p	NM_001177629	Grb10	TCCCTGAGACCCTAACTTGTGA#CACAGGGGTGGGGTAGGGGT#(((((...((((((.((((((.#))))))..))))))))))).	2787	2807	1		1	1
mmu-miR-125b-5p	NM_001177705	Homez	TCCCTGAGACCCTAACTTGTGA#TTACAGTTATGAAGTAGTAATAATTCTATGGTTGGGGTCACCACACATGAGGGAC#(((((.(((((((((((...((#.))...))))))))))........).))))).	5448	5503	1		1	1
mmu-miR-125b-5p	NM_001177968	Lclat1	TCCCTGAGACCCTAACTTGTGA#TCATGTGATTGGGGCAGGGAC#((((((...(((((((..((((#))))..).)))))))))))).	2396	2417	1		1	1
mmu-miR-125b-5p	NM_001199105	Trp53inp1	TCCCTGAGACCCTAACTTGTGA#TTGGGGGCCTCAGGT#..((((((.((((((.......#))))))..)))))).	4883	4898	1		1	1
mmu-miR-125b-5p	NM_001205083	Scarb1	TCCCTGAGACCCTAACTTGTGA#CACTTGGTGCCCGCTCTGGAAAGTGCCTGCCGAAGGTAGAGGTGGGGGGTCAGGGC#.((((((..((((.((((.((.#.)).))))))))..)))))).	1812	1868	1		1	1
mmu-miR-125b-5p	NM_001286413	Mtus1	TCCCTGAGACCCTAACTTGTGA#TAGGGGAAAACTCTCAGGGC#.(((((((((((((........#)))))......)))))))).	4225	4245	1		1	1
mmu-miR-125b-5p	NM_001289549	St6galnac6	TCCCTGAGACCCTAACTTGTGA#GGTTTAATCGGGTGTCAGGGGG#(((((((.((((..........#.)))).))))))).	1491	1513	1		1	1
mmu-miR-125b-5p	NM_001289916	Rora	TCCCTGAGACCCTAACTTGTGA#TCTGGAGTTGGGGCTGAGAGTCAGAAACACTGTGCTCAGGGAA#((((((((.(((((((((..((#))..))))))))).....................)))))))).	6178	6221	1		1	1
mmu-miR-125b-5p	NM_001289917	Rora	TCCCTGAGACCCTAACTTGTGA#CGAGCGGATCCTGAAACACCCAGTCTCAGGGGA#((((((((((............#.)))))))))).	391	424	1		1	1
mmu-miR-125b-5p	NM_001289921	Rorb	TCCCTGAGACCCTAACTTGTGA#TCTTTTGGTTTGGGTTTCTGGGT#.(((.(((((((.((((.....#.)))).))))))).))).	3136	3159	1		1	1
mmu-miR-125b-5p	NM_001290528	Map3k10	TCCCTGAGACCCTAACTTGTGA#GGGCAGGGATACTCAGGGAC#((((((((.((((..((.....#))..))))...)))))))).	3587	3607	1		1	1
mmu-miR-125b-5p	NM_001290541	Acer2	TCCCTGAGACCCTAACTTGTGA#TCACTGGGCTCTCTTCAGGGTATGAAGTGGGTATGGGGTATCTCAGGGAT#((((((((((((((((((....#.)))).)))))..))))))))).	1855	1905	1		1	1
mmu-miR-125b-5p	NM_001293689	Slc6a17	TCCCTGAGACCCTAACTTGTGA#GGGTCTCAGGGAG#((((((((((((..........#)))))))))))).	3025	3038	1		1	1
mmu-miR-125b-5p	NM_001294279	Zfp827	TCCCTGAGACCCTAACTTGTGA#CACTGGTACATTGGGTTTTCTGTTGGGTGAGTGGGGTCTTGTGGGC#.((((((((((((.((((....#.))))))))))))).))).	4701	4747	1		1	1
mmu-miR-125b-5p	NM_001310599	Fam126b	TCCCTGAGACCCTAACTTGTGA#GGGTCTCAGGC#..((((((((((..........#)))))))))).	3193	3204	1		1	1
mmu-miR-125b-5p	NM_001310768	Glb1l2	TCCCTGAGACCCTAACTTGTGA#TCATAACTAGCAACCTCAGGGAA#((((((((...(((..((((((#)))))).)))....)))))))).	2056	2079	1		1	1
mmu-miR-125b-5p	NM_001316664	Kcnk10	TCCCTGAGACCCTAACTTGTGA#TCACAGGTATGGGAGGTTGGGGAC#(((((((..(((..((((((((#))))))))..)))...))))))).	6492	6516	1		1	1
mmu-miR-125b-5p	NM_001316673	Sgpl1	TCCCTGAGACCCTAACTTGTGA#GCATTATGAGGCTCAGGGAT#((((((((.((......(((..#)))......)))))))))).	3480	3500	1		1	1
mmu-miR-125b-5p	NM_001331221	Bmf	TCCCTGAGACCCTAACTTGTGA#TGGCAGGGAGTGGGTGTTGGGGAC#(((((((.((((...(((((.(#).)))))....)))).))))))).	3730	3754	1	MIRT005949	1	1
mmu-miR-125b-5p	NM_001347178	Elavl4	TCCCTGAGACCCTAACTTGTGA#TCTTCTGTTAGGGGACGGGGAA#((((((...(((((((......#.)))))))..)))))).	1993	2015	1		1	1
mmu-miR-125b-5p	NM_001356381	Dvl1	TCCCTGAGACCCTAACTTGTGA#CACAAGTCTCAGGGAC#((((((((((......(((((.#))))))))))))))).	2735	2751	1		1	1
mmu-miR-125b-5p	NM_001356963	Psmg3	TCCCTGAGACCCTAACTTGTGA#ACAGCACTCAAGTCTCAGGGAC#((((((((((............#.)))))))))).	596	618	1		1	1
mmu-miR-125b-5p	NM_001357386	Tmem25	TCCCTGAGACCCTAACTTGTGA#CATTGGTTGGGGCCTGCAGGT#..((((((.((((((((.(((.#))).)))))))).)).)))).	2136	2157	1		1	1
mmu-miR-125b-5p	NM_133654	Cd34	TCCCTGAGACCCTAACTTGTGA#TATAAGCTTCCTCTCCTGGGGTTAAGGGGAG#(((((..(((((((........#.)))))))..))))).	2297	2328	1		1	1
mmu-miR-125b-5p	NM_133886	AU040320	TCCCTGAGACCCTAACTTGTGA#GGGTTTCGGGGAG#((((((((((((..........#)))))))))))).	4293	4306	1		1	1
mmu-miR-125b-5p	NM_134087	Fam83h	TCCCTGAGACCCTAACTTGTGA#TCTCAGGGCTTTTTCTCAGGGT#.((((((((((((.........#.)))).....)))))))).	4107	4129	1		1	1
mmu-miR-125b-5p	NM_139306	Acer2	TCCCTGAGACCCTAACTTGTGA#TCACTGGGCTCTCTTCAGGGTATGAAGTGGGTATGGGGTATCTCAGGGAT#((((((((((((((((((....#.)))).)))))..))))))))).	1993	2043	1		1	1
mmu-miR-125b-5p	NM_144527	Cep85	TCCCTGAGACCCTAACTTGTGA#CACAGAGGCCTCAGGGT#.(((((((..(((...(((((.#)))))))).))))))).	2944	2961	1		1	1
mmu-miR-125b-5p	NM_144786	Ggt7	TCCCTGAGACCCTAACTTGTGA#CACAGGGGTGGGGTGGGTATCAGCTCAGGGGC#((((((((((((((.((((((.#))))))..)))))).........)))))))).	2533	2565	1		1	1
mmu-miR-125b-5p	NM_145385	Mlf2	TCCCTGAGACCCTAACTTGTGA#CGCATCGAAGGGTTTTGGGGAA#(((((((((((((....((((.#))))....))))))))))))).	1272	1294	1		1	1
mmu-miR-125b-5p	NM_146095	Rorb	TCCCTGAGACCCTAACTTGTGA#TCTTTTGGTTTGGGTTTCTGGGT#.(((.(((((((.((((.....#.)))).))))))).))).	3083	3106	1		1	1
mmu-miR-125b-5p	NM_146188	Kctd15	TCCCTGAGACCCTAACTTGTGA#TCACAAGTTGAAGGTCAGCCTAGGGAA#((((((.((((.((((((((((#))))))))))..))))....)))))).	3960	3987	1		1	1
mmu-miR-125b-5p	NM_153167	Dcaf10	TCCCTGAGACCCTAACTTGTGA#TCACAATTCGGGGGCCAGGGGA#((((((.(.((((...((((((#))))))....))))))))))).	4970	4992	1		1	1
mmu-miR-125b-5p	NM_153530	Dis3l2	TCCCTGAGACCCTAACTTGTGA#TTACTTTTGCAGCTCAGTTTTTAAATGAACTGGAAGGTTAGGGGTCAGGGC#.((((((..(((((((((....#.))))))))).)))))).	2914	2965	1		1	1
mmu-miR-125b-5p	NM_153803	Glb1l2	TCCCTGAGACCCTAACTTGTGA#TCATAACTAGCAACCTCAGGGAA#((((((((...(((..((((((#)))))).)))....)))))))).	2104	2127	1		1	1
mmu-miR-125b-5p	NM_172271	Slc6a17	TCCCTGAGACCCTAACTTGTGA#GGGTCTCAGGGAG#((((((((((((..........#)))))))))))).	3016	3029	1		1	1
mmu-miR-125b-5p	NM_172499	Mfsd9	TCCCTGAGACCCTAACTTGTGA#TGGGGTAAAATCTCAGGGAA#((((((((((((((........#))))).....))))))))).	3115	3135	1		1	1
mmu-miR-125b-5p	NM_172513	Fam126b	TCCCTGAGACCCTAACTTGTGA#GGGTCTCAGGC#..((((((((((..........#)))))))))).	3263	3274	1		1	1
mmu-miR-125b-5p	NM_172524	Nipal4	TCCCTGAGACCCTAACTTGTGA#TACCACCTGATGTCTCAGGGAA#((((((((((............#.)))))))))).	1845	1867	1		1	1
mmu-miR-125b-5p	NM_172668	Lrp4	TCCCTGAGACCCTAACTTGTGA#TCCATAGTTGGGGAGGAGGGGGG#(((((....((((((((((.((#)))).))))))))....))))).	7702	7725	1		1	1
mmu-miR-125b-5p	NM_172798	Tbx4	TCCCTGAGACCCTAACTTGTGA#TAGAAGTAGAGGGCTCAGGA#..((((((.((((.((((.((.#)).))))..)))))))))).	1910	1930	1		1	1
mmu-miR-125b-5p	NM_173182	Fndc3b	TCCCTGAGACCCTAACTTGTGA#CACAATGTTCAAGTACCTCAGGGAC#((((((((...((((((((((.#))))).)))..))...)))))))).	5124	5149	1		1	1
mmu-miR-125b-5p	NM_173443	Vcpip1	TCCCTGAGACCCTAACTTGTGA#TAGGGTCTCTTACCTCAGGGAA#((((((((((((((........#))))))))).......))))).	6871	6893	1		1	1
mmu-miR-125b-5p	NM_175499	Slitrk6	TCCCTGAGACCCTAACTTGTGA#AAGTGAAACTCAGGGAC#((((((((......((((....#))))....)))))))).	3202	3219	1		1	1
mmu-miR-125b-5p	NM_178267	Zfp827	TCCCTGAGACCCTAACTTGTGA#CACTGGTACATTGGGTTTTCTGTTGGGTGAGTGGGGTCTTGTGGGC#.((((((((((((.((((....#.))))))))))))).))).	4696	4742	1		1	1
mmu-miR-125b-5p	NM_181325	Slc25a15	TCCCTGAGACCCTAACTTGTGA#TGACTGGTCAACTCAGGGTTTCAGGGAG#(((((((((((((.........#.))))))))))))).	1186	1214	1		1	1
mmu-miR-125b-5p	NM_183154	Zfyve1	TCCCTGAGACCCTAACTTGTGA#TTAGGTTCTCAGGGT#.((((((((.(((((.......#))))).)))))))).	3035	3050	1		1	1
mmu-miR-125b-5p	NM_207204	Ninl	TCCCTGAGACCCTAACTTGTGA#TCAGAGGTGGTGGCTCAGGGAT#((((((((.((((.((((.(((#))).)))))).)))))))))).	4839	4861	1		1	1
mmu-miR-125b-5p	XM_006497632	Cacna1b	TCCCTGAGACCCTAACTTGTGA#CACAAGACCACCACTTGGTCTAGGGTTTCAGC#...((((((((((((((.(((.#.)))..))).))))))))))).	8883	8915	1		1	1
mmu-miR-125b-5p	XM_006501407	Slc6a17	TCCCTGAGACCCTAACTTGTGA#GGGTCTCAGGGAG#((((((((((((..........#)))))))))))).	2702	2715	1		1	1
mmu-miR-125b-5p	XM_006513613	Ikzf4	TCCCTGAGACCCTAACTTGTGA#TTACACTCCAGTGACCTTCCTAGGCTCTCAGGGAC#(((((((((.((((........#.)))).))))))))).	3423	3458	1		1	1
mmu-miR-125b-5p	XM_006514848	Mtmr3	TCCCTGAGACCCTAACTTGTGA#TCTGTGGTCTGGAGTTAGGGTGGGGAA#(((((...((((((((((..((#.))..))))))))))))))).	5397	5424	1		1	1
mmu-miR-125b-5p	XM_006516036	Map3k9	TCCCTGAGACCCTAACTTGTGA#GGGTCTCAGGA#..((((((((((..........#)))))))))).	9155	9166	1		1	1
mmu-miR-125b-5p	XM_006522004	Ube2l3	TCCCTGAGACCCTAACTTGTGA#GGGTCTCTGCAGGGAA#((((((((((((..........#)))))))...))))).	1076	1092	1		1	1
mmu-miR-125b-5p	XM_006530072	Hnf4g	TCCCTGAGACCCTAACTTGTGA#TCTCAGGGAC#(((((((((.............#))))))))).	3579	3589	1		1	1
mmu-miR-125b-5p	XM_011243284	Baz2a	TCCCTGAGACCCTAACTTGTGA#CACAAGAACAAGGGTTCTCTGGGGAC#(((((((((((((..((((((.#))))))....))))).))).))))).	7062	7088	1		1	1
mmu-miR-125b-5p	XM_011243286	Baz2a	TCCCTGAGACCCTAACTTGTGA#CACAAGAACAAGGGTTCTCTGGGGAC#(((((((((((((..((((((.#))))))....))))).))).))))).	7059	7085	1		1	1
mmu-miR-125b-5p	XM_011243441	Ikzf4	TCCCTGAGACCCTAACTTGTGA#TTACACTCCAGTGACCTTCCTAGGCTCTCAGGGAC#(((((((((.((((........#.)))).))))))))).	3501	3536	1		1	1
mmu-miR-125b-5p	XM_030243704	Zfp827	TCCCTGAGACCCTAACTTGTGA#CACTGGTACATTGGGTTTTCTGTTGGGTGAGTGGGGTCTTGTGGGC#.((((((((((((.((((....#.))))))))))))).))).	5987	6033	1		1	1
mmu-miR-125b-5p	XM_030244831	Baz2a	TCCCTGAGACCCTAACTTGTGA#CACAAGAACAAGGGTTCTCTGGGGAC#(((((((((((((..((((((.#))))))....))))).))).))))).	6995	7021	1		1	1
mmu-miR-125b-5p	XM_030245078	Ikzf4	TCCCTGAGACCCTAACTTGTGA#TTACACTCCAGTGACCTTCCTAGGCTCTCAGGGAC#(((((((((.((((........#.)))).))))))))).	3671	3706	1		1	1
mmu-miR-125b-5p	XM_036152720	Anpep	TCCCTGAGACCCTAACTTGTGA#TGGGGCTGATCTCAGGGAA#((((((((((((((........#)))))....))))))))).	3579	3598	1		1	1
mmu-miR-125b-5p	XM_036157037	Mtmr3	TCCCTGAGACCCTAACTTGTGA#TCTGTGGTCTGGAGTTAGGGTGGGGAA#(((((...((((((((((..((#.))..))))))))))))))).	5219	5246	1		1	1
mmu-miR-125b-5p	XM_036157038	Mtmr3	TCCCTGAGACCCTAACTTGTGA#TCTGTGGTCTGGAGTTAGGGTGGGGAA#(((((...((((((((((..((#.))..))))))))))))))).	5281	5308	1		1	1
mmu-miR-125b-5p	XM_036161434	Gcnt1	TCCCTGAGACCCTAACTTGTGA#CACGCGTCATCTCAGGGAG#(((((((((.....((.((((.#)))).))..))))))))).	2766	2785	1		1	1
mmu-miR-125b-5p	XM_036165129	Sbno1	TCCCTGAGACCCTAACTTGTGA#TGGAGGTCTTAGGGAT#((((((((((((((........#))).))))))))))).	5817	5833	1		1	1
mmu-miR-151-5p	NM_146104	Aph1a	TCGAGGAGCTCACAGTCTAGT#GCCTCTTTAACCTCCATAGGCTGTGTTTGCTCCCA#..(.(((((.(((((((((..#.)))))))))...)))))).	1673	1708	1		1	1
mmu-miR-151-5p	NM_146134	Aph1a	TCGAGGAGCTCACAGTCTAGT#GCCTCTTTAACCTCCATAGGCTGTGTTTGCTCCCA#..(.(((((.(((((((((..#.)))))))))...)))))).	1340	1375	1		1	1
mmu-miR-362-3p	NM_026177	Gpalpp1	AACACACCTGTTCAAGGATTCA#ATCCTTTGTTAGGTGTGA#..((((((((...((((((...#))))))...)))))))).	4806	4824	0.961538		1	1
mmu-miR-362-3p	NM_001301330	Wapl	AACACACCTGTTCAAGGATTCA#GATTAATAGTATATTTTTTTATTCTTGATTAGGTTTGGGTGTTG#((((((((((.((((((((...#.)))))))).)))))....))))).	4636	4680	0.961538		1	1
mmu-miR-362-3p	NM_153178	Ago2	AACACACCTGTTCAAGGATTCA#CTTGGGCAGGTTTGG#..((.(((((((((((......#))))))))))).)).	6208	6223	0.961538		1	1
mmu-miR-362-3p	NM_001301306	Hipk1	AACACACCTGTTCAAGGATTCA#TTTTGCACAGGTGTGTC#.((((((((((.(((((.....#))))).)))))))))).	5222	5239	0.980769		1	1
mmu-miR-362-3p	NM_008551	Mapkapk2	AACACACCTGTTCAAGGATTCA#GATGTCTGCAGCTCCTCCCATGTCTTTGATGGTGTGTTC#((((((((...((((((((...#.)))))))).)))))))).	2758	2797	1		1	1
mmu-miR-362-3p	NM_009124	Atxn1	AACACACCTGTTCAAGGATTCA#CCTTGTCATTAGAGTCAAACAGGTGTGTC#.((((((((((((((((.....#)))))............))))))))))).	3403	3432	1	MIRT584713	1	1
mmu-miR-362-3p	NM_009397	Tnfaip3	AACACACCTGTTCAAGGATTCA#CTTTGAACTGAGGGTGTGTA#.((((((((((((((((.....#))))))))...)))))))).	3334	3354	1		1	1
mmu-miR-362-3p	NM_010432	Hipk1	AACACACCTGTTCAAGGATTCA#TTTTGCACAGGTGTGTC#.((((((((((.(((((.....#))))).)))))))))).	5357	5374	1		1	1
mmu-miR-362-3p	NM_011406	Slc8a1	AACACACCTGTTCAAGGATTCA#GGATGTAGTTGAACAGGTGC#....(((((((((((..((((.#))))....))))))))))).	10929	10949	1		1	1
mmu-miR-362-3p	NM_013716	G3bp1	AACACACCTGTTCAAGGATTCA#TGGGTCCCTGCTGGTGTGG#..((((((.((....(((((((#)))))))..)).)))))).	1903	1922	1		1	1
mmu-miR-362-3p	NM_013915	Zbtb18	AACACACCTGTTCAAGGATTCA#CTTGACAGGTTGTGTTG#((((((((((.(((((......#)))))))))).))))).	3586	3603	1		1	1
mmu-miR-362-3p	NM_026211	Tmed9	AACACACCTGTTCAAGGATTCA#TGATTTTCCTTCTGTCTTCCTTTGTTAATGTGGGATTTTGAGCAGGTCAGGGTGTA#.((((((((((((((((.((((#.)))).))))))))))))....)))).	1074	1130	1		1	1
mmu-miR-362-3p	NM_001003898	Tardbp	AACACACCTGTTCAAGGATTCA#GAGTCTGGACAGGACTTGTGTG#.((((((((((((..((((((.#)))))))))))))...))))).	5276	5298	1		1	1
mmu-miR-362-3p	NM_001012330	Zbtb18	AACACACCTGTTCAAGGATTCA#CTTGACAGGTTGTGTTG#((((((((((.(((((......#)))))))))).))))).	2480	2497	1		1	1
mmu-miR-362-3p	NM_001033306	Shb	AACACACCTGTTCAAGGATTCA#TGATAGGGTGTGTA#.((((((((..(((........#)))..)))))))).	2706	2720	1		1	1
mmu-miR-362-3p	NM_001042487	Dlgap4	AACACACCTGTTCAAGGATTCA#GGGTCCCTGCAGGAGGCGGGTGTGTG#.(((((((((((((.((((((.#)))))).)).....))))))))))).	3041	3067	1		1	1
mmu-miR-362-3p	NM_001042488	Dlgap4	AACACACCTGTTCAAGGATTCA#GGGTCCCTGCAGGAGGCGGGTGTGTG#.(((((((((((((.((((((.#)))))).)).....))))))))))).	2340	2366	1		1	1
mmu-miR-362-3p	NM_001081225	Slf2	AACACACCTGTTCAAGGATTCA#TGGGTCCAGGTCAGGTGGTG#.((.((((((..(..(((((((#)))))))..).)))))))).	4911	4931	1		1	1
mmu-miR-362-3p	NM_001162903	Ccdc71l	AACACACCTGTTCAAGGATTCA#CTTTGGACAGGATGTGG#..(((((((((((((((.....#))))))))))).)))).	3337	3354	1		1	1
mmu-miR-362-3p	NM_001166402	Tnfaip3	AACACACCTGTTCAAGGATTCA#CTTTGAACTGAGGGTGTGTA#.((((((((((((((((.....#))))))))...)))))))).	3249	3269	1		1	1
mmu-miR-362-3p	NM_001167777	Asxl3	AACACACCTGTTCAAGGATTCA#GAGTCCTGGAACAGA#.......((((((.(((((((.#))))))).)))))).	10479	10494	1		1	1
mmu-miR-362-3p	NM_001168290	Sugp2	AACACACCTGTTCAAGGATTCA#TGTATTGTGTGTATGTGAGTGAGCAGGTGTGTTA#((((((((((((((........#.)))))))))))))).	4067	4101	1		1	1
mmu-miR-362-3p	NM_001199304	Atxn1	AACACACCTGTTCAAGGATTCA#CCTTGTCATTAGAGTCAAACAGGTGTGTC#.((((((((((((((((.....#)))))............))))))))))).	3278	3307	1	MIRT584713	1	1
mmu-miR-362-3p	NM_001277186	Dlgap4	AACACACCTGTTCAAGGATTCA#GGGTCCCTGCAGGAGGCGGGTGTGTG#.(((((((((((((.((((((.#)))))).)).....))))))))))).	4276	4302	1		1	1
mmu-miR-362-3p	NM_001277187	Dlgap4	AACACACCTGTTCAAGGATTCA#GGGTCCCTGCAGGAGGCGGGTGTGTG#.(((((((((((((.((((((.#)))))).)).....))))))))))).	4234	4260	1		1	1
mmu-miR-362-3p	NM_001290801	Mgat4a	AACACACCTGTTCAAGGATTCA#AATCCTTGAGCAGC#.......(((((((((((((..#))))))))))))).	5168	5182	1		1	1
mmu-miR-362-3p	NM_001290801	Mgat4a	AACACACCTGTTCAAGGATTCA#AGCAGGTGTGG#..((((((((((..........#)))))))))).	3127	3138	1		1	1
mmu-miR-362-3p	NM_001355102	Zbtb18	AACACACCTGTTCAAGGATTCA#CTTGACAGGTTGTGTTG#((((((((((.(((((......#)))))))))).))))).	2436	2453	1		1	1
mmu-miR-362-3p	NM_001355103	Zbtb18	AACACACCTGTTCAAGGATTCA#TGGGGGGGGTGTCAAAGAACTTGACAGGTTGTGTTG#((((((((((.(((((......#.)))))))))).))))).	2357	2393	1		1	1
mmu-miR-362-3p	NM_144518	Bmerb1	AACACACCTGTTCAAGGATTCA#CAGGTGTGTA#.(((((((((............#))))))))).	1116	1126	1		1	1
mmu-miR-362-3p	NM_144812	Tnrc6b	AACACACCTGTTCAAGGATTCA#GGATCTTTGAAGAGGTT#.....((((.(((((((((((.#))))))))))).)))).	12806	12823	1	MIRT580323	1	1
mmu-miR-362-3p	NM_144812	Tnrc6b	AACACACCTGTTCAAGGATTCA#TGGGCGCCCTTGGCAGGTGGGTA#.((.((((((.((((((.....#.)))))))))))).)).	7994	8017	1	MIRT580323	1	1
mmu-miR-362-3p	NM_145556	Tardbp	AACACACCTGTTCAAGGATTCA#GAGTCTGGACAGGACTTGTGTG#.((((((((((((..((((((.#)))))))))))))...))))).	6235	6257	1		1	1
mmu-miR-362-3p	NM_146128	Dlgap4	AACACACCTGTTCAAGGATTCA#GGGTCCCTGCAGGAGGCGGGTGTGTG#.(((((((((((((.((((((.#)))))).)).....))))))))))).	4285	4311	1		1	1
mmu-miR-362-3p	NM_153178	Ago2	AACACACCTGTTCAAGGATTCA#CCTCAGCAGGTGTGTG#.(((((((((((..(((.....#))).))))))))))).	4556	4572	1		1	1
mmu-miR-362-3p	NM_172638	Slf2	AACACACCTGTTCAAGGATTCA#TGGGTCCAGGTCAGGTGGTG#.((.((((((..(..(((((((#)))))))..).)))))))).	5424	5444	1		1	1
mmu-miR-362-3p	NM_173870	Mgat4a	AACACACCTGTTCAAGGATTCA#AATCCTTGAGCAGC#.......(((((((((((((..#))))))))))))).	5247	5261	1		1	1
mmu-miR-362-3p	NM_173870	Mgat4a	AACACACCTGTTCAAGGATTCA#AGCAGGTGTGG#..((((((((((..........#)))))))))).	3206	3217	1		1	1
mmu-miR-362-3p	XM_006523937	Slc8a1	AACACACCTGTTCAAGGATTCA#GAATGCCTTGAGCAGTAGTTTGG#..((.((((((((((((((((.#)))).))))))))))..)).)).	17283	17306	1		1	1
mmu-miR-362-3p	XM_006525740	Asxl3	AACACACCTGTTCAAGGATTCA#GAGTCCTGGAACAGA#.......((((((.(((((((.#))))))).)))))).	10458	10473	1		1	1
mmu-miR-425-5p	NM_030715	Polh	AATGACACGATCACTCCCGTTGA#TCTCTAGGGAGACAGAGTGTCATA#.(((((((.....(((((...((#))....))))).....))))))).	2488	2512	0.961538		1	1
mmu-miR-425-5p	NM_009334	Tfap2b	AATGACACGATCACTCCCGTTGA#CAACGGGGTGAACA#........(.((((.(((((((.#))))))))))).).	5456	5470	1		1	1
mmu-miR-425-5p	NM_009717	Neurod6	AATGACACGATCACTCCCGTTGA#TCAAGCATTTTCAGAGGAGGAAACACGGTATTTGGGGGAGGTTATCAGTGTCATA#.((((((((((..(((((.(...#.).)))))...))).))))))).	1944	1999	1		1	1
mmu-miR-425-5p	NM_028862	Rnf145	AATGACACGATCACTCCCGTTGA#GCGGGTGCTCTCGTGTCGC#..((((((((...(.(((((...#))))).)...)))))))).	2951	2970	1		1	1
mmu-miR-425-5p	NM_001025305	Tfap2b	AATGACACGATCACTCCCGTTGA#CAACGGGGTGAACA#........(.((((.(((((((.#))))))))))).).	5491	5505	1		1	1
mmu-miR-425-5p	NM_001168321	Bcor	AATGACACGATCACTCCCGTTGA#TCATACAAAGCTCTGGTGGCGGGCCATGGGTGTATTGTGTGGTG#.((.(((((((((((((((((..#.)))))).....)))).))))))).)).	5586	5630	1		1	1
mmu-miR-425-5p	NM_001286340	Tfap2b	AATGACACGATCACTCCCGTTGA#CAACGGGGTGAACA#........(.((((.(((((((.#))))))))))).).	3155	3169	1		1	1
mmu-miR-425-5p	NM_001311117	Larp4b	AATGACACGATCACTCCCGTTGA#TCACGGAGACCTGCCCCTGGGTTGGCGGGAGTGGATCGGTTAC#..((((.((((((((((((((((#.)))))))))))).)))))))).	3676	3719	1		1	1
mmu-miR-425-5p	NM_172585	Larp4b	AATGACACGATCACTCCCGTTGA#TCACGGAGACCTGCCCCTGGGTTGGCGGGAGTGGATCGGTTAC#..((((.((((((((((((((((#.)))))))))))).)))))))).	3928	3971	1		1	1
mmu-miR-93-5p	NM_001357974	U2surp	CAAAGTGCTGTTCGTGCAGGTAG#TTATCTGAGAGAATAGCATTTTA#.((((((((((((...(((((((#)))))))...)))))))))))).	4863	4886	0.961538		1	1
mmu-miR-93-5p	NM_001359963	Napepld	CAAAGTGCTGTTCGTGCAGGTAG#CTGATATAGCTTTAATATTTCTGCATGAACGGCCTTG#..(((.((((((((((((((...#.))))))))))))))))).	3570	3607	0.961538		1	1
mmu-miR-93-5p	NM_010891	Septin2	CAAAGTGCTGTTCGTGCAGGTAG#TACTTGTAGAAATGTATTTTGA#((((((((..(((.((((((((.#)))))))))))..)))))))).	3126	3148	0.961538		1	1
mmu-miR-93-5p	NM_026534	Ubxn2b	CAAAGTGCTGTTCGTGCAGGTAG#CAAAGAATCGAATGCCTGCATGGATGACGGGGACTTTGA#((((((.(((((((((((((((.#.)))))))))))))....)).)))))).	4639	4678	0.961538		1	1
mmu-miR-93-5p	NM_001111029	Zfp661	CAAAGTGCTGTTCGTGCAGGTAG#GCCTGTTATCACTGCACTTTA#.(((((((.((....((((((..#))))))....)).))))))).	1713	1734	0.961538		1	1
mmu-miR-93-5p	NM_001114977	U2surp	CAAAGTGCTGTTCGTGCAGGTAG#TTATCTGAGAGAATAGCATTTTA#.((((((((((((...(((((((#)))))))...)))))))))))).	4866	4889	0.961538		1	1
mmu-miR-93-5p	NM_001159717	Septin2	CAAAGTGCTGTTCGTGCAGGTAG#TACTTGTAGAAATGTATTTTGA#((((((((..(((.((((((((.#)))))))))))..)))))))).	3122	3144	0.961538		1	1
mmu-miR-93-5p	NM_001159718	Septin2	CAAAGTGCTGTTCGTGCAGGTAG#TACTTGTAGAAATGTATTTTGA#((((((((..(((.((((((((.#)))))))))))..)))))))).	3095	3117	0.961538		1	1
mmu-miR-93-5p	NM_001159719	Septin2	CAAAGTGCTGTTCGTGCAGGTAG#TACTTGTAGAAATGTATTTTGA#((((((((..(((.((((((((.#)))))))))))..)))))))).	3170	3192	0.961538		1	1
mmu-miR-93-5p	NM_001163703	Dcun1d3	CAAAGTGCTGTTCGTGCAGGTAG#TTACCTGGAGGACTAAAGCAGTACTTA#..(((((((((((.(.(((((((#))))))).).)).....))))))))).	4714	4741	0.961538		1	1
mmu-miR-93-5p	NM_173408	Dcun1d3	CAAAGTGCTGTTCGTGCAGGTAG#TTACCTGGAGGACTAAAGCAGTACTTA#..(((((((((((.(.(((((((#))))))).).)).....))))))))).	4733	4760	0.961538		1	1
mmu-miR-93-5p	XM_030250739	Slc29a2	CAAAGTGCTGTTCGTGCAGGTAG#GCCTGCATGTGTTGTGCACTG#...(((((....(((((((((..#)))))))))......))))).	1965	1986	0.961538		1	1
mmu-miR-93-5p	NM_013476	Ar	CAAAGTGCTGTTCGTGCAGGTAG#CTGCCCAGTTTGGACAGCACA#....((((((((((.((.(((((#)))))..)).)))))))))).	8373	8394	0.974359		1	1
mmu-miR-93-5p	NM_018807	Plagl2	CAAAGTGCTGTTCGTGCAGGTAG#GCCTGCACAGCAGCT#......((((((.((((((((..#)))))))))))))).	4442	4457	0.974359		1	1
mmu-miR-93-5p	NM_001253813	Ano6	CAAAGTGCTGTTCGTGCAGGTAG#TTGCCAAATCTATCCCAGACCTATTTTGTCCGGACAGCACC#....((((((((((.((((((((#.)))))).)).)))))))))).	3293	3334	0.974359		1	1
mmu-miR-93-5p	NM_175344	Ano6	CAAAGTGCTGTTCGTGCAGGTAG#TTGCCAAATCTATCCCAGACCTATTTTGTCCGGACAGCACC#....((((((((((.((((((((#.)))))).)).)))))))))).	3230	3271	0.974359		1	1
mmu-miR-93-5p	NM_001357974	U2surp	CAAAGTGCTGTTCGTGCAGGTAG#CTGCCTTCTGGATGACACTGGCACTTTA#.((((((((((((((.(((((((#))))))...).)))).)).)))))))).	6929	6957	1		1	1
mmu-miR-93-5p	NM_001357974	U2surp	CAAAGTGCTGTTCGTGCAGGTAG#CTGCTGGCAGTAGTAGTATTTTGT#((((((((((((..(((.(((((#))))).)))..)))))))))))).	3524	3548	1		1	1
mmu-miR-93-5p	NM_001358728	Tmem164	CAAAGTGCTGTTCGTGCAGGTAG#CTGCCTAGGCTCTTAGCACTTTGC#((((((((((...((..((((((#))))))..))...)))))))))).	2992	3016	1		1	1
mmu-miR-93-5p	NM_001358728	Tmem164	CAAAGTGCTGTTCGTGCAGGTAG#TATCTGCAGGAAAGCACA#....(((((.(((.((((((((.#)))))))).)))))))).	2209	2227	1		1	1
mmu-miR-93-5p	NM_001360313	Pxk	CAAAGTGCTGTTCGTGCAGGTAG#CTTCCTTTAGGGGCAGCACTG#...((((((((((.((.(((.((#)).))).)).)))))))))).	2071	2092	1		1	1
mmu-miR-93-5p	NM_001362704	Tmem127	CAAAGTGCTGTTCGTGCAGGTAG#TACCTGGGCCAGGACAGTATG#....(((((((((((.((((((.#)))))).))..))))))))).	4024	4045	1		1	1
mmu-miR-93-5p	NM_001368316	Sntb2	CAAAGTGCTGTTCGTGCAGGTAG#ACCTGCATTTTGTTCAGCACG#....((((((..(((((((((..#))))))))...)..)))))).	2549	2570	1		1	1
mmu-miR-93-5p	NM_001368316	Sntb2	CAAAGTGCTGTTCGTGCAGGTAG#CCTGTTATGAAGTCTGGCACTTTGG#((((((((((((((((((((...#))))).)))))...)))))))))).	1739	1764	1		1	1
mmu-miR-93-5p	NM_001368351	Atxn1l	CAAAGTGCTGTTCGTGCAGGTAG#CCTGCACTGAGCAGGAACATTGA#(((.((.(((((((((((((...#))))))).))))))..)).))).	5797	5820	1		1	1
mmu-miR-93-5p	NM_001374130	D030056L22Rik	CAAAGTGCTGTTCGTGCAGGTAG#ACCTGTAGTTCTCAACACTGATATAGCACTTTA#.((((((((((((((((((((..#)))))))...........))).)))))))))).	1304	1337	1		1	1
mmu-miR-93-5p	NM_001377026	Btbd7	CAAAGTGCTGTTCGTGCAGGTAG#ACCTGCATAACCAGTACTTTGT#((((((((((...((((((((..#))))))))...)))))))))).	7772	7794	1		1	1
mmu-miR-93-5p	NM_001377026	Btbd7	CAAAGTGCTGTTCGTGCAGGTAG#ACACTGCTTTGAACAGTGCTCTGT#((.(((((((((((.((((((..#)).))))..))))))))))).)).	7277	7301	1		1	1
mmu-miR-93-5p	NM_001382849	Slc22a23	CAAAGTGCTGTTCGTGCAGGTAG#ACCTGCAACTGGAGGACAGGGCTG#...(((.((((((((((((((..#))))))).)....)))))).))).	5249	5273	1		1	1
mmu-miR-93-5p	NM_007561	Bmpr2	CAAAGTGCTGTTCGTGCAGGTAG#CTGCCAGTTTCATGTGTTCTTTGACTGCGAGCAGCATTC#...((((((((((((((.(((((#))))).))..................)))))))))))).	4755	4794	1	MIRT732449	1	1
mmu-miR-93-5p	NM_007631	Ccnd1	CAAAGTGCTGTTCGTGCAGGTAG#ACCTGCAGGTTCACAGCACC#....(((((((.(.(((((((..#))))))).)...))))))).	1726	1746	1		1	1
mmu-miR-93-5p	NM_007669	Cdkn1a	CAAAGTGCTGTTCGTGCAGGTAG#ACCTGAATAGCACTTTGG#(((((((((((((....((((..#))))))))))))))))).	1010	1028	1		1	1
mmu-miR-93-5p	NM_007715	Clock	CAAAGTGCTGTTCGTGCAGGTAG#ACAGCACAACGGCACTTG#..((((((((((.((((..((..#)).)))))))))))))).	6387	6405	1		1	1
mmu-miR-93-5p	NM_007715	Clock	CAAAGTGCTGTTCGTGCAGGTAG#TTGCTTGCACATGAGCACC#....(((((....((((((((((#))))))))))...))))).	5769	5788	1		1	1
mmu-miR-93-5p	NM_007733	Col19a1	CAAAGTGCTGTTCGTGCAGGTAG#CTGCCTGTATTCAGCAGCTGTCTTTC#.((((.((((((.((((((((((#))))))))))..))))))...)))).	10148	10174	1		1	1
mmu-miR-93-5p	NM_007891	E2f1	CAAAGTGCTGTTCGTGCAGGTAG#CTGCCTCATTGGAATAGCACG#....((((((((((((.((((((#)))))))))..))))))))).	1530	1551	1		1	1
mmu-miR-93-5p	NM_007896	Mapre1	CAAAGTGCTGTTCGTGCAGGTAG#GCTTGCATGTTAAAACAGCATTG#...((((((((((((((((((..#)))))))))....))))))))).	5692	5715	1		1	1
mmu-miR-93-5p	NM_007901	S1pr1	CAAAGTGCTGTTCGTGCAGGTAG#CTACAGCACCTTTGGCACTTTT#.(((((((((...((((..((((#)))).))))...))))))))).	2555	2577	1		1	1
mmu-miR-93-5p	NM_007950	Ereg	CAAAGTGCTGTTCGTGCAGGTAG#GCATAAACAGCACTTTC#.(((((((((((.((((......#)))).))))))))))).	3716	3733	1		1	1
mmu-miR-93-5p	NM_008444	Kif3b	CAAAGTGCTGTTCGTGCAGGTAG#ACCATAGGCATGAAGCACTTTGT#(((((((((..((((((.(((..#)))....))))))))))))))).	4965	4988	1		1	1
mmu-miR-93-5p	NM_008500	Lhx6	CAAAGTGCTGTTCGTGCAGGTAG#ATCTGCACGATGACACCACTG#...((((.(((((((((((((..#))))))))))..))).)))).	2202	2223	1		1	1
mmu-miR-93-5p	NM_009124	Atxn1	CAAAGTGCTGTTCGTGCAGGTAG#ACCTGAGGGAAGCACTTTGA#(((((((((.(((.(.(((((..#)))))).)))))))))))).	6385	6405	1		1	1
mmu-miR-93-5p	NM_009229	Sntb2	CAAAGTGCTGTTCGTGCAGGTAG#ACCTGCATTTTGTTCAGCACG#....((((((..(((((((((..#))))))))...)..)))))).	2734	2755	1		1	1
mmu-miR-93-5p	NM_009229	Sntb2	CAAAGTGCTGTTCGTGCAGGTAG#CCTGTTATGAAGTCTGGCACTTTGG#((((((((((((((((((((...#))))).)))))...)))))))))).	1924	1949	1		1	1
mmu-miR-93-5p	NM_009469	Ulk1	CAAAGTGCTGTTCGTGCAGGTAG#ACCTGCTCATGAAAGCAGTGCTC#...((((((((((((((((((..#))))))..))))..)))))))).	5080	5103	1		1	1
mmu-miR-93-5p	NM_009505	Vegfa	CAAAGTGCTGTTCGTGCAGGTAG#TTGCCTGCCGGGGAGCAA#.....((((.((((.((((((((#)))))))))))).)))).	2153	2171	1	MIRT011075	1	1
mmu-miR-93-5p	NM_009671	Ankfy1	CAAAGTGCTGTTCGTGCAGGTAG#GCCAGCTATGAGCAGCCTG#...((.(((((((((((.(((..#))).)).))))))))))).	4596	4615	1		1	1
mmu-miR-93-5p	NM_009754	Bcl2l11	CAAAGTGCTGTTCGTGCAGGTAG#GCCTGGTGGAGGAGCACTTTC#.((((((((.(((...(((((..#)))))...))).)))))))).	1996	2017	1		1	1
mmu-miR-93-5p	NM_009767	Chic1	CAAAGTGCTGTTCGTGCAGGTAG#CCTGTTGGAACAGCT#......(((((((..(((((...#)))))..))))))).	7095	7110	1		1	1
mmu-miR-93-5p	NM_009829	Ccnd2	CAAAGTGCTGTTCGTGCAGGTAG#TACCTGATGAGTGGCCTTTGA#(((((.(((((((((.((((((.#)))))))))))))))))))).	4172	4193	1		1	1
mmu-miR-93-5p	NM_010141	Epha7	CAAAGTGCTGTTCGTGCAGGTAG#ACCTGGTTTGCGTTCAGTACTG#...(((((((..(((((((((..#)))))...))))..))))))).	6160	6182	1		1	1
mmu-miR-93-5p	NM_011112	Papola	CAAAGTGCTGTTCGTGCAGGTAG#TGGCTGCGTGACACAGACACTA#...((((((((((((((((.((.#)).)))))))).)))).)))).	3389	3411	1		1	1
mmu-miR-93-5p	NM_011144	Ppara	CAAAGTGCTGTTCGTGCAGGTAG#ATCTGCATGGAGAGGTTTTGA#(((((..((.(((((((((((..#))))))))))).)).))))).	5332	5353	1		1	1
mmu-miR-93-5p	NM_011302	Rs1	CAAAGTGCTGTTCGTGCAGGTAG#ACCAGGCATGGAGGGGCACA#....(((((.(((((((.(((..#)))..)))))))..))))).	2014	2034	1		1	1
mmu-miR-93-5p	NM_011386	Skil	CAAAGTGCTGTTCGTGCAGGTAG#CTTAAAACTTGCACGAATGGACCATTATGA#((.((((((((((((((((((..#.))))))))))))))..)))).)).	3635	3665	1		1	1
mmu-miR-93-5p	NM_011390	Slc12a7	CAAAGTGCTGTTCGTGCAGGTAG#CTGCTCTGTAGGTCATGGTTTGTTCACAGGCTGTAGGCAACAGCACTG#...((((((((((.(((((.(..#.).))))).).))))))))).	4500	4548	1		1	1
mmu-miR-93-5p	NM_011630	Nr2c2	CAAAGTGCTGTTCGTGCAGGTAG#GCCTGTAACCCCAGCACTTG#..((((((((....(((((((..#)))))))....)))))))).	3446	3466	1		1	1
mmu-miR-93-5p	NM_011782	Adamts5	CAAAGTGCTGTTCGTGCAGGTAG#TTACCTGCACAAGAAGGTCGCACA#....(((((.(((((((((((((#))))))))))..))).)..)))).	5038	5062	1		1	1
mmu-miR-93-5p	NM_011946	Map3k2	CAAAGTGCTGTTCGTGCAGGTAG#TACCTGCACACTGGAACGCAAAGCAAATTGT#(((..(((((((((((((((((.#)))))))))....))))....))))..))).	4697	4728	1		1	1
mmu-miR-93-5p	NM_016670	Pknox1	CAAAGTGCTGTTCGTGCAGGTAG#CTGTTTTAACAGTTTAAGTCCGGCATACAAAAGCCTGCACGATCAGCTGGCTC#...(((((((.((((((((((..#.)))))))))).))))..))).	3002	3055	1		1	1
mmu-miR-93-5p	NM_016810	Gosr1	CAAAGTGCTGTTCGTGCAGGTAG#TTACTGCGCATGGACAGACTG#...(((.((((((((((.(((((#)))))..))))))))))))).	2071	2092	1		1	1
mmu-miR-93-5p	NM_016917	Slc40a1	CAAAGTGCTGTTCGTGCAGGTAG#CTGCCATGCATTGCTGTGAGCACTTTC#.((((((((((..((((((((((#))))).))))).))....)))))))).	3149	3176	1		1	1
mmu-miR-93-5p	NM_018821	Socs6	CAAAGTGCTGTTCGTGCAGGTAG#CTACCCTTTGAGGATAGCATTTTGG#(((((((((((((.....(((((#)))))......))))))))))))).	3066	3091	1		1	1
mmu-miR-93-5p	NM_018823	Nfat5	CAAAGTGCTGTTCGTGCAGGTAG#GCTTAAACTGACAGTACTTTGA#((((((((((((.((..((((..#))))..)).)))))))))))).	5733	5755	1		1	1
mmu-miR-93-5p	NM_019460	Sfmbt1	CAAAGTGCTGTTCGTGCAGGTAG#CTACTATAGAAGAACAGCACTTG#..(((((((((((.....(((((#)))))......))))))))))).	4220	4243	1		1	1
mmu-miR-93-5p	NM_019505	Dgke	CAAAGTGCTGTTCGTGCAGGTAG#TGCCAGTCCTCATGAAGTCACACGCTCAGCGTCTGCACGGACACCTGCTTTGG#(((((((.((((((((((((...#.)))))))))))).).)))))).	5482	5535	1		1	1
mmu-miR-93-5p	NM_019703	Pfkp	CAAAGTGCTGTTCGTGCAGGTAG#CTCTTGCAAGAGCAGCAA#.....((((((((.((((((.((#)))))))).)))))))).	3706	3724	1		1	1
mmu-miR-93-5p	NM_020610	Nrip3	CAAAGTGCTGTTCGTGCAGGTAG#CTTTCTGCATTAGCACTTTA#.(((((((((...(((((((.((#)).)))))))))))))))).	3819	3839	1		1	1
mmu-miR-93-5p	NM_021483	Pex5l	CAAAGTGCTGTTCGTGCAGGTAG#TTGCCTGCTGGGACATTGCTG#...((((.(((((..((((((((#))))))))..))))).)))).	4102	4123	1		1	1
mmu-miR-93-5p	NM_023063	Lima1	CAAAGTGCTGTTCGTGCAGGTAG#ACCTGCGAGACAGAGAACCAACCTATATACTTTGG#((((((((((.((.(((((((..#))))))).)))))..............))))))).	3194	3229	1		1	1
mmu-miR-93-5p	NM_023871	Set	CAAAGTGCTGTTCGTGCAGGTAG#GCTCTGCTGGAGGGCGCTA#...((((((.((((.((((((..#)).)))))))).)))))).	1348	1367	1		1	1
mmu-miR-93-5p	NM_024469	Bhlhe41	CAAAGTGCTGTTCGTGCAGGTAG#TGCCTGTTTACTGTGGGCACGGACAGAACCACA#....((((((((((((((((((.#)))))...........))))))))))...))).	5694	5727	1		1	1
mmu-miR-93-5p	NM_026162	Plxdc2	CAAAGTGCTGTTCGTGCAGGTAG#CTGCCTGCCTCTTCCTTGGTAATGAATACCATTTTT#.((((((.(((((((((((((((#)))))))).............))))))).)))))).	3068	3104	1		1	1
mmu-miR-93-5p	NM_026476	U2surp	CAAAGTGCTGTTCGTGCAGGTAG#CTGCCTTCTGGATGACACTGGCACTTTA#.((((((((((((((.(((((((#))))))...).)))).)).)))))))).	6800	6828	1		1	1
mmu-miR-93-5p	NM_026476	U2surp	CAAAGTGCTGTTCGTGCAGGTAG#CTGCTGGCAGTAGTAGTATTTTGT#((((((((((((..(((.(((((#))))).)))..)))))))))))).	3395	3419	1		1	1
mmu-miR-93-5p	NM_026496	Grhl2	CAAAGTGCTGTTCGTGCAGGTAG#CTCCCTGTGCTATAGCACTTG#..(((((((((..(((((((.((#)).))))))).))))))))).	4086	4107	1		1	1
mmu-miR-93-5p	NM_027444	Bbx	CAAAGTGCTGTTCGTGCAGGTAG#CTCTTGCATCACAGCACA#....(((((((..(((((((.((#))))))))).))))))).	4467	4485	1		1	1
mmu-miR-93-5p	NM_027629	Pgm2l1	CAAAGTGCTGTTCGTGCAGGTAG#GCCTGTGAGAATTTGCACTTTA#.(((((((.((((.(((((((..#))))))).))))..))))))).	8529	8551	1		1	1
mmu-miR-93-5p	NM_027642	Phf6	CAAAGTGCTGTTCGTGCAGGTAG#TAGCTGGTAGAACAGCGTTTTGA#(((((((((((((...(((.((.#)).)))...))))))))))))).	2641	2664	1		1	1
mmu-miR-93-5p	NM_027756	Mfap3l	CAAAGTGCTGTTCGTGCAGGTAG#TGCTTGCATGTTTTGAACAGGCACGGTGG#((..((((((((((((((((((.#))))))))).....)))))).)))..)).	5280	5309	1		1	1
mmu-miR-93-5p	NM_027758	Tbc1d9	CAAAGTGCTGTTCGTGCAGGTAG#GCTGGCATGTCTGCACTTTGA#((((((((....(((((.(((..#))).)))))...)))))))).	4834	4855	1		1	1
mmu-miR-93-5p	NM_027871	Arhgef3	CAAAGTGCTGTTCGTGCAGGTAG#CTGCTCTGCATGGACTGGGTTGACAAAGCCTTC#..(((.(((((((((((((((((#)))).))))))))))...........)))))).	1974	2007	1		1	1
mmu-miR-93-5p	NM_027884	Tns1	CAAAGTGCTGTTCGTGCAGGTAG#ACGTGCACACAGCACTC#...((((((((..(((((.((..#)).))))))))))))).	8337	8354	1		1	1
mmu-miR-93-5p	NM_028076	Tmub2	CAAAGTGCTGTTCGTGCAGGTAG#CTACCTGTACAGGATGGATTACA#....(((((((((((((((((((#)))))))))).))))))..))).	2057	2080	1		1	1
mmu-miR-93-5p	NM_028523	Dcbld2	CAAAGTGCTGTTCGTGCAGGTAG#CTATTTGCACTTTCCACTGAACAGTGGGTTGA#(((...(((((((((((((((((#))))))))))........)))))))...))).	5142	5174	1		1	1
mmu-miR-93-5p	NM_028835	Atg7	CAAAGTGCTGTTCGTGCAGGTAG#TACCTGCACGATTACAGACACA#....((((((((((((((((((.#)))))))))))..)))).))).	3502	3524	1		1	1
mmu-miR-93-5p	NM_029530	Lamp5	CAAAGTGCTGTTCGTGCAGGTAG#CTACCTGCACCCAGTGACTCTGCAGCACA#....(((((((..((((((((((#))))))))))...........))))))).	1964	1993	1		1	1
mmu-miR-93-5p	NM_029654	Atg2b	CAAAGTGCTGTTCGTGCAGGTAG#TTGCCTGGAGCAGCACA#....(((((((((...(((((((#)))))))))))))))).	8326	8343	1		1	1
mmu-miR-93-5p	NM_029846	Atg16l1	CAAAGTGCTGTTCGTGCAGGTAG#CTGCCTGTGCGTGCAGTGCA#....(((((((.(((((((((((#))))))))))).))))))).	2739	2759	1		1	1
mmu-miR-93-5p	NM_029870	Crebrf	CAAAGTGCTGTTCGTGCAGGTAG#TATCTTAGGAAAGCACTTTGT#(((((((((.(((.((.(((((.#))))))).)))))))))))).	4677	4698	1		1	1
mmu-miR-93-5p	NM_030024	Prr15	CAAAGTGCTGTTCGTGCAGGTAG#GCAAAGGACAGCACTG#...((((((((((.(((......#)))..)))))))))).	1305	1321	1		1	1
mmu-miR-93-5p	NM_030179	Clip4	CAAAGTGCTGTTCGTGCAGGTAG#CCAACACGCACAGCACTTTT#.((((((((((.((((..((...#))..)))).)))))))))).	3072	3092	1		1	1
mmu-miR-93-5p	NM_030557	Mynn	CAAAGTGCTGTTCGTGCAGGTAG#GCTCTGTCCCCCACATCCTCCTCCCGCATTCCCCAGGCGAGCAGCACA#....(((((((((((...((...#.))...))))))))))).	4461	4509	1		1	1
mmu-miR-93-5p	NM_032003	Enpp5	CAAAGTGCTGTTCGTGCAGGTAG#CTGCCTGTCATGATTTGCATTA#...(((((...((((((((((((#))))))).)))))...))))).	2524	2546	1		1	1
mmu-miR-93-5p	NM_033565	Aff4	CAAAGTGCTGTTCGTGCAGGTAG#CTCTTGCACTAGGGATTTACAGGCACCTGGGCTGCACTTTGA#((((((((.((((((((..((((#.))))..))))..)))).)))))))).	6888	6930	1		1	1
mmu-miR-93-5p	NM_001025192	Cxadr	CAAAGTGCTGTTCGTGCAGGTAG#TATCTGAAGAAAGATATAGCACTTTGA#(((((((((((((...((((((.#))))))......)).))))))))))).	1617	1644	1		1	1
mmu-miR-93-5p	NM_001025250	Vegfa	CAAAGTGCTGTTCGTGCAGGTAG#TTGCCTGCCGGGGAGCAA#.....((((.((((.((((((((#)))))))))))).)))).	2225	2243	1	MIRT011075	1	1
mmu-miR-93-5p	NM_001029842	Slc16a6	CAAAGTGCTGTTCGTGCAGGTAG#TGCCTGCACACAGACACA#....(((((((..(((((((((.#))))))))))))).))).	2902	2920	1		1	1
mmu-miR-93-5p	NM_001033167	Slc22a23	CAAAGTGCTGTTCGTGCAGGTAG#ACCTGCAACTGGAGGACAGGGCTG#...(((.((((((((((((((..#))))))).)....)))))).))).	5237	5261	1		1	1
mmu-miR-93-5p	NM_001033173	Usp31	CAAAGTGCTGTTCGTGCAGGTAG#CTGCTGGCATGAAAAGCAGCTTGA#(((..((((.(((((((.(((((#))))).))))))).))))..))).	7095	7119	1		1	1
mmu-miR-93-5p	NM_001033196	Znfx1	CAAAGTGCTGTTCGTGCAGGTAG#CCTGGCATGGCCAGCACTTC#..((((((((.(((((((((...#)))).))))).)))))))).	6565	6585	1		1	1
mmu-miR-93-5p	NM_001033196	Znfx1	CAAAGTGCTGTTCGTGCAGGTAG#CCTGCGCTAGAGTAAGCACTTTA#.((((((((.((((((((((...#)))))))..)))..)))))))).	6434	6457	1		1	1
mmu-miR-93-5p	NM_001037725	Fam117b	CAAAGTGCTGTTCGTGCAGGTAG#CTGGTTGCTCTGCCTTCATTAGTGACCCTGCAGAGTGGCTCTGAACAGTACTTTGT#((((((((((((((((((((...#.)))))).........)))))))))))))).	5242	5298	1		1	1
mmu-miR-93-5p	NM_001039090	Skil	CAAAGTGCTGTTCGTGCAGGTAG#CTTAAAACTTGCACGAATGGACCATTATGA#((.((((((((((((((((((..#.))))))))))))))..)))).)).	3497	3527	1		1	1
mmu-miR-93-5p	NM_001039388	Wdr37	CAAAGTGCTGTTCGTGCAGGTAG#CTGCTGCATGGATAAAGCACTTG#..((((((((((((((((.((((#)))))))))))))..))))))).	2724	2747	1		1	1
mmu-miR-93-5p	NM_001039388	Wdr37	CAAAGTGCTGTTCGTGCAGGTAG#GCTTGCATGAAGTGTACA#....((((..(((((((((((..#)))))))))))..)))).	1923	1941	1		1	1
mmu-miR-93-5p	NM_001039388	Wdr37	CAAAGTGCTGTTCGTGCAGGTAG#TTGGCTAGCACGAGGCAGGACTG#...(((.((((((((((((.(((#))).)).))))))).))).))).	2202	2225	1		1	1
mmu-miR-93-5p	NM_001039389	Wdr37	CAAAGTGCTGTTCGTGCAGGTAG#GCATGCACAATAGTATTTTGC#((((((((((((.(((((.((..#)).))))))))))))))))).	1740	1761	1		1	1
mmu-miR-93-5p	NM_001039484	Kcnj10	CAAAGTGCTGTTCGTGCAGGTAG#CTCAATTAACTGTAGCCTGAAAACGAAGAGCCTTTGG#(((((.(((.(((((.(((((..#.)))))...))))).)))))))).	3267	3304	1		1	1
mmu-miR-93-5p	NM_001040695	Uevld	CAAAGTGCTGTTCGTGCAGGTAG#CACGAACAGCAG#.....(((((((((((.......#))))))))))).	2873	2885	1		1	1
mmu-miR-93-5p	NM_001043354	Rorb	CAAAGTGCTGTTCGTGCAGGTAG#GCCACACACACGCACGAACATGCACA#....(((((((((((((..((..#.))..))))))))).)))).	3502	3528	1		1	1
mmu-miR-93-5p	NM_001080930	Atxn1l	CAAAGTGCTGTTCGTGCAGGTAG#CCTGCACTGAGCAGGAACATTGA#(((.((.(((((((((((((...#))))))).))))))..)).))).	5863	5886	1		1	1
mmu-miR-93-5p	NM_001081037	Srgap1	CAAAGTGCTGTTCGTGCAGGTAG#CTGCTTGCATGCTAAGTATA#....(((((...(((((((((((#)))))))))))...))))).	4660	4680	1		1	1
mmu-miR-93-5p	NM_001081176	Polr3g	CAAAGTGCTGTTCGTGCAGGTAG#TTACTCGTCATAGTGGATTTCTCTTAATACTGCACGTGGGGCACTTTA#.((((((((.(.(((((((....#.))))))).).)))))))).	1174	1222	1		1	1
mmu-miR-93-5p	NM_001081224	Prr16	CAAAGTGCTGTTCGTGCAGGTAG#TGCCTGCAGGGAGAGG#.......((.(((.((((((((.#)))))))).))).)).	2208	2224	1		1	1
mmu-miR-93-5p	NM_001081344	Stxbp5	CAAAGTGCTGTTCGTGCAGGTAG#CTGCCGCATGGAGAGCTGCA#....(((((.(((((((.(((((#)))))))))))).))).)).	4780	4800	1		1	1
mmu-miR-93-5p	NM_001083125	Lhx6	CAAAGTGCTGTTCGTGCAGGTAG#ATCTGCACGATGACACCACTG#...((((.(((((((((((((..#))))))))))..))).)))).	2098	2119	1		1	1
mmu-miR-93-5p	NM_001083126	Lhx6	CAAAGTGCTGTTCGTGCAGGTAG#ATCTGCACGATGACACCACTG#...((((.(((((((((((((..#))))))))))..))).)))).	2012	2033	1		1	1
mmu-miR-93-5p	NM_001083127	Lhx6	CAAAGTGCTGTTCGTGCAGGTAG#ATCTGCACGATGACACCACTG#...((((.(((((((((((((..#))))))))))..))).)))).	1908	1929	1		1	1
mmu-miR-93-5p	NM_001110240	Slc24a2	CAAAGTGCTGTTCGTGCAGGTAG#GCCTGCTTCGGATACACTG#...((((.((((((.((((((..#))))))..)))))))))).	2896	2915	1		1	1
mmu-miR-93-5p	NM_001110253	Fyco1	CAAAGTGCTGTTCGTGCAGGTAG#GCTCTGCATATGGACAGCAG#.....((((((((((((((((..#)).))))))..)))))))).	5480	5500	1		1	1
mmu-miR-93-5p	NM_001111099	Cdkn1a	CAAAGTGCTGTTCGTGCAGGTAG#ACCTGAATAGCACTTTGG#(((((((((((((....((((..#))))))))))))))))).	1040	1058	1		1	1
mmu-miR-93-5p	NM_001111304	Tbc1d9	CAAAGTGCTGTTCGTGCAGGTAG#GCTGGCATGTCTGCACTTTGA#((((((((....(((((.(((..#))).)))))...)))))))).	5533	5554	1		1	1
mmu-miR-93-5p	NM_001113418	Ppara	CAAAGTGCTGTTCGTGCAGGTAG#ATCTGCATGGAGAGGTTTTGA#(((((..((.(((((((((((..#))))))))))).)).))))).	5094	5115	1		1	1
mmu-miR-93-5p	NM_001113545	Lima1	CAAAGTGCTGTTCGTGCAGGTAG#ACCTGCGAGACAGAGAACCAACCTATATACTTTGG#((((((((((.((.(((((((..#))))))).)))))..............))))))).	3322	3357	1		1	1
mmu-miR-93-5p	NM_001114977	U2surp	CAAAGTGCTGTTCGTGCAGGTAG#CTGCCTTCTGGATGACACTGGCACTTTA#.((((((((((((((.(((((((#))))))...).)))).)).)))))))).	6932	6960	1		1	1
mmu-miR-93-5p	NM_001114977	U2surp	CAAAGTGCTGTTCGTGCAGGTAG#CTGCTGGCAGTAGTAGTATTTTGT#((((((((((((..(((.(((((#))))).)))..)))))))))))).	3527	3551	1		1	1
mmu-miR-93-5p	NM_001115130	Zbtb44	CAAAGTGCTGTTCGTGCAGGTAG#CTGCATGAGCAGCCA#....(.(((((((((((((....#)))))))))))))).	1915	1930	1		1	1
mmu-miR-93-5p	NM_001145977	Cadm2	CAAAGTGCTGTTCGTGCAGGTAG#TTGTCTGTATGTCCCAGCACTG#...(((((((..(((((((((((#)))))))))))...))))))).	2899	2921	1		1	1
mmu-miR-93-5p	NM_001162921	Zc3h12c	CAAAGTGCTGTTCGTGCAGGTAG#CCTGATTGAACGGTGTCTTTGA#((((((((((((((..((((...#))))..))))))))).))))).	6169	6191	1		1	1
mmu-miR-93-5p	NM_001163760	6430548M08Rik	CAAAGTGCTGTTCGTGCAGGTAG#CTAGGATCTGTCACCCCAGTGATGACCCTGCATGACACCAGCAGCACC#....((((((((((((((((...#.))))))))).....))))))).	1523	1571	1		1	1
mmu-miR-93-5p	NM_001163761	6430548M08Rik	CAAAGTGCTGTTCGTGCAGGTAG#CTAGGATCTGTCACCCCAGTGATGACCCTGCATGACACCAGCAGCACC#....((((((((((((((((...#.))))))))).....))))))).	1514	1562	1		1	1
mmu-miR-93-5p	NM_001163762	6430548M08Rik	CAAAGTGCTGTTCGTGCAGGTAG#GCCTGCATACAGATCACTG#...((((((((..((((((((..#))))))))))))..)))).	1568	1587	1		1	1
mmu-miR-93-5p	NM_001164580	Mosmo	CAAAGTGCTGTTCGTGCAGGTAG#GCCTGTCTGGAAACAGCACA#....((((((((((.((((((..#)))))).)))..))))))).	4468	4488	1		1	1
mmu-miR-93-5p	NM_001166364	Fam219b	CAAAGTGCTGTTCGTGCAGGTAG#GGCTGTGCTGGGGGTATGGTGAGAGGCAGAGAGCAGCACTTTA#.((((((((((((.(((......#.)))..)))))))))))).	1029	1072	1		1	1
mmu-miR-93-5p	NM_001168620	Enpp5	CAAAGTGCTGTTCGTGCAGGTAG#CTGCCTGTCATGATTTGCATTA#...(((((...((((((((((((#))))))).)))))...))))).	2440	2462	1		1	1
mmu-miR-93-5p	NM_001177713	Cyp26b1	CAAAGTGCTGTTCGTGCAGGTAG#CCTGCCACGGGCTTGCAGATTGAAGCACTTTC#.(((((((((((((((((((...#))))).))))))...........)))))))).	4199	4231	1		1	1
mmu-miR-93-5p	NM_001177881	Mfap3l	CAAAGTGCTGTTCGTGCAGGTAG#TGCTTGCATGTTTTGAACAGGCACGGTGG#((..((((((((((((((((((.#))))))))).....)))))).)))..)).	5388	5417	1		1	1
mmu-miR-93-5p	NM_001177882	Mfap3l	CAAAGTGCTGTTCGTGCAGGTAG#TGCTTGCATGTTTTGAACAGGCACGGTGG#((..((((((((((((((((((.#))))))))).....)))))).)))..)).	5156	5185	1		1	1
mmu-miR-93-5p	NM_001199105	Trp53inp1	CAAAGTGCTGTTCGTGCAGGTAG#CTGCTGTGTGGCAGCACTTG#..((((((((.(((((((.((((#))))))))))))))))))).	798	818	1		1	1
mmu-miR-93-5p	NM_001199227	Osbpl5	CAAAGTGCTGTTCGTGCAGGTAG#CTATGTGCAGTGAGCAGCCTCTGC#((.((.((((((((((((.((((#)))).)))).)))))))))).)).	3534	3558	1		1	1
mmu-miR-93-5p	NM_001199305	Atxn1	CAAAGTGCTGTTCGTGCAGGTAG#ACCTGAGGGAAGCACTTTGA#(((((((((.(((.(.(((((..#)))))).)))))))))))).	6409	6429	1		1	1
mmu-miR-93-5p	NM_001199360	Tmem164	CAAAGTGCTGTTCGTGCAGGTAG#CTGCCTAGGCTCTTAGCACTTTGC#((((((((((...((..((((((#))))))..))...)))))))))).	3758	3782	1		1	1
mmu-miR-93-5p	NM_001199360	Tmem164	CAAAGTGCTGTTCGTGCAGGTAG#TATCTGCAGGAAAGCACA#....(((((.(((.((((((((.#)))))))).)))))))).	2975	2993	1		1	1
mmu-miR-93-5p	NM_001204875	Set	CAAAGTGCTGTTCGTGCAGGTAG#GCTCTGCTGGAGGGCGCTA#...((((((.((((.((((((..#)).)))))))).)))))).	1483	1502	1		1	1
mmu-miR-93-5p	NM_001205391	Atg16l1	CAAAGTGCTGTTCGTGCAGGTAG#CTGCCTGTGCGTGCAGTGCA#....(((((((.(((((((((((#))))))))))).))))))).	2787	2807	1		1	1
mmu-miR-93-5p	NM_001205392	Atg16l1	CAAAGTGCTGTTCGTGCAGGTAG#CTGCCTGTGCGTGCAGTGCA#....(((((((.(((((((((((#))))))))))).))))))).	2682	2702	1		1	1
mmu-miR-93-5p	NM_001242411	Srgap1	CAAAGTGCTGTTCGTGCAGGTAG#CTGCTTGCATGCTAAGTATA#....(((((...(((((((((((#)))))))))))...))))).	4591	4611	1		1	1
mmu-miR-93-5p	NM_001242419	Susd6	CAAAGTGCTGTTCGTGCAGGTAG#CTACCACACAGCTTCATTCCAGGTATGCTTGCGCCTGACAGTACA#....((((((((.(((((((((.#.)))))))))..)))))))).	4518	4563	1		1	1
mmu-miR-93-5p	NM_001253717	Atg7	CAAAGTGCTGTTCGTGCAGGTAG#TACCTGCACGATTACAGACACA#....((((((((((((((((((.#)))))))))))..)))).))).	3653	3675	1		1	1
mmu-miR-93-5p	NM_001253718	Atg7	CAAAGTGCTGTTCGTGCAGGTAG#TACCTGCACGATTACAGACACA#....((((((((((((((((((.#)))))))))))..)))).))).	3623	3645	1		1	1
mmu-miR-93-5p	NM_001271768	Bhlhe41	CAAAGTGCTGTTCGTGCAGGTAG#TGCCTGTTTACTGTGGGCACGGACAGAACCACA#....((((((((((((((((((.#)))))...........))))))))))...))).	5823	5856	1		1	1
mmu-miR-93-5p	NM_001271772	Skil	CAAAGTGCTGTTCGTGCAGGTAG#CTTAAAACTTGCACGAATGGACCATTATGA#((.((((((((((((((((((..#.))))))))))))))..)))).)).	3178	3208	1		1	1
mmu-miR-93-5p	NM_001287056	Vegfa	CAAAGTGCTGTTCGTGCAGGTAG#TTGCCTGCCGGGGAGCAA#.....((((.((((.((((((((#)))))))))))).)))).	2225	2243	1	MIRT011075	1	1
mmu-miR-93-5p	NM_001287058	Vegfa	CAAAGTGCTGTTCGTGCAGGTAG#TTGCCTGCCGGGGAGCAA#.....((((.((((.((((((((#)))))))))))).)))).	2021	2039	1	MIRT011075	1	1
mmu-miR-93-5p	NM_001289505	Pex5l	CAAAGTGCTGTTCGTGCAGGTAG#TTGCCTGCTGGGACATTGCTG#...((((.(((((..((((((((#))))))))..))))).)))).	3973	3994	1		1	1
mmu-miR-93-5p	NM_001289621	Mynn	CAAAGTGCTGTTCGTGCAGGTAG#GCTCTGTCCCCCACATCCTCCTCCCGCATTCCCCAGGCGAGCAGCACA#....(((((((((((...((...#.))...))))))))))).	4377	4425	1		1	1
mmu-miR-93-5p	NM_001289645	Pxylp1	CAAAGTGCTGTTCGTGCAGGTAG#CTGCTGACTCATCTTTAAAAGCAGCCTGAACCGCTGTGCTTCCAGCACTTTGA#((((((((((...((((((((..#.)))..)))))...)))))))))).	2400	2453	1		1	1
mmu-miR-93-5p	NM_001289646	Pxylp1	CAAAGTGCTGTTCGTGCAGGTAG#CTGCTGACTCATCTTTAAAAGCAGCCTGAACCGCTGTGCTTCCAGCACTTTGA#((((((((((...((((((((..#.)))..)))))...)))))))))).	2262	2315	1		1	1
mmu-miR-93-5p	NM_001289647	Pxylp1	CAAAGTGCTGTTCGTGCAGGTAG#CTGCTGACTCATCTTTAAAAGCAGCCTGAACCGCTGTGCTTCCAGCACTTTGA#((((((((((...((((((((..#.)))..)))))...)))))))))).	2164	2217	1		1	1
mmu-miR-93-5p	NM_001289686	Arhgef3	CAAAGTGCTGTTCGTGCAGGTAG#CTGCTCTGCATGGACTGGGTTGACAAAGCCTTC#..(((.(((((((((((((((((#)))).))))))))))...........)))))).	2129	2162	1		1	1
mmu-miR-93-5p	NM_001289687	Arhgef3	CAAAGTGCTGTTCGTGCAGGTAG#CTGCTCTGCATGGACTGGGTTGACAAAGCCTTC#..(((.(((((((((((((((((#)))).))))))))))...........)))))).	2000	2033	1		1	1
mmu-miR-93-5p	NM_001289826	Clock	CAAAGTGCTGTTCGTGCAGGTAG#ACAGCACAACGGCACTTG#..((((((((((.((((..((..#)).)))))))))))))).	6344	6362	1		1	1
mmu-miR-93-5p	NM_001289826	Clock	CAAAGTGCTGTTCGTGCAGGTAG#TTGCTTGCACATGAGCACC#....(((((....((((((((((#))))))))))...))))).	5726	5745	1		1	1
mmu-miR-93-5p	NM_001289895	Tns1	CAAAGTGCTGTTCGTGCAGGTAG#ACGTGCACACAGCACTC#...((((((((..(((((.((..#)).))))))))))))).	8274	8291	1		1	1
mmu-miR-93-5p	NM_001289921	Rorb	CAAAGTGCTGTTCGTGCAGGTAG#CTAGTCTAAGCCACACACACGCACGAACATGCACA#....(((((((((((((..((..#.))..))))))))).)))).	3012	3047	1		1	1
mmu-miR-93-5p	NM_001290434	Epha7	CAAAGTGCTGTTCGTGCAGGTAG#ACCTGGTTTGCGTTCAGTACTG#...(((((((..(((((((((..#)))))...))))..))))))).	6148	6170	1		1	1
mmu-miR-93-5p	NM_001290546	Phf6	CAAAGTGCTGTTCGTGCAGGTAG#TAGCTGGTAGAACAGCGTTTTGA#(((((((((((((...(((.((.#)).)))...))))))))))))).	2355	2378	1		1	1
mmu-miR-93-5p	NM_001290665	Csrnp3	CAAAGTGCTGTTCGTGCAGGTAG#CCTGCACAAAGGCGCTG#...((((((....(((((((...#)))))))...)))))).	6141	6158	1		1	1
mmu-miR-93-5p	NM_001291071	Pfkp	CAAAGTGCTGTTCGTGCAGGTAG#CTCTTGCAAGAGCAGCAA#.....((((((((.((((((.((#)))))))).)))))))).	3706	3724	1		1	1
mmu-miR-93-5p	NM_001293769	Mfap3l	CAAAGTGCTGTTCGTGCAGGTAG#TGCTTGCATGTTTTGAACAGGCACGGTGG#((..((((((((((((((((((.#))))))))).....)))))).)))..)).	4850	4879	1		1	1
mmu-miR-93-5p	NM_001302337	Aktip	CAAAGTGCTGTTCGTGCAGGTAG#ACCAAGCTGAGCAGCATG#....((((((((((.((.(((..#)))..)))))))))))).	1481	1499	1		1	1
mmu-miR-93-5p	NM_001302505	Tmub2	CAAAGTGCTGTTCGTGCAGGTAG#CTACCTGTACAGGATGGATTACA#....(((((((((((((((((((#)))))))))).))))))..))).	2632	2655	1		1	1
mmu-miR-93-5p	NM_001305222	Clock	CAAAGTGCTGTTCGTGCAGGTAG#ACAGCACAACGGCACTTG#..((((((((((.((((..((..#)).)))))))))))))).	6203	6221	1		1	1
mmu-miR-93-5p	NM_001311109	Mkrn1	CAAAGTGCTGTTCGTGCAGGTAG#GCGAGCACGAGCGAGCATGTGA#((..(((((((((((((..((..#))..)))))))).))))).)).	2248	2270	1		1	1
mmu-miR-93-5p	NM_001347240	Bbx	CAAAGTGCTGTTCGTGCAGGTAG#CTCTTGCATCACAGCACA#....(((((((..(((((((.((#))))))))).))))))).	4598	4616	1		1	1
mmu-miR-93-5p	NM_001347247	Cadm2	CAAAGTGCTGTTCGTGCAGGTAG#TTGTCTGTATGTCCCAGCACTG#...(((((((..(((((((((((#)))))))))))...))))))).	3019	3041	1		1	1
mmu-miR-93-5p	NM_001347342	Nr2c2	CAAAGTGCTGTTCGTGCAGGTAG#GCCTGTAACCCCAGCACTTG#..((((((((....(((((((..#)))))))....)))))))).	3547	3567	1		1	1
mmu-miR-93-5p	NM_001347394	Ulk1	CAAAGTGCTGTTCGTGCAGGTAG#ACCTGCTCATGAAAGCAGTGCTC#...((((((((((((((((((..#))))))..))))..)))))))).	5098	5121	1		1	1
mmu-miR-93-5p	NM_001347440	Papola	CAAAGTGCTGTTCGTGCAGGTAG#TGGCTGCGTGACACAGACACTA#...((((((((((((((((.((.#)).)))))))).)))).)))).	3326	3348	1		1	1
mmu-miR-93-5p	NM_001356953	Fndc3b	CAAAGTGCTGTTCGTGCAGGTAG#CTATTCTGCATACAGTACTTTA#.((((((((((..((((((((((#)))).)))))))))))))))).	5432	5454	1		1	1
mmu-miR-93-5p	NM_001356953	Fndc3b	CAAAGTGCTGTTCGTGCAGGTAG#ACGAGCCGACAGCACTTTA#.(((((((((.(((.((..((..#))..)))))))))))))).	6184	6203	1		1	1
mmu-miR-93-5p	NM_133739	Tmem123	CAAAGTGCTGTTCGTGCAGGTAG#ACTTGTTTCTTTAGCACTTTGG#((((((((((.....((((((..#)))))).....)))))))))).	2408	2430	1		1	1
mmu-miR-93-5p	NM_144910	Cnot6l	CAAAGTGCTGTTCGTGCAGGTAG#TTACCTGACGCATAGTACTG#...((((((((.(((.(((((((#)))))))))).)))))))).	3843	3863	1		1	1
mmu-miR-93-5p	NM_145458	Pxk	CAAAGTGCTGTTCGTGCAGGTAG#CTTCCTTTAGGGGCAGCACTG#...((((((((((.((.(((.((#)).))).)).)))))))))).	2074	2095	1		1	1
mmu-miR-93-5p	NM_146095	Rorb	CAAAGTGCTGTTCGTGCAGGTAG#CTAGTCTAAGCCACACACACGCACGAACATGCACA#....(((((((((((((..((..#.))..))))))))).)))).	2959	2994	1		1	1
mmu-miR-93-5p	NM_153118	Fnbp1l	CAAAGTGCTGTTCGTGCAGGTAG#GCCTGCACCACCCCTGCGCTTG#..((((((.....((((((((..#)))))))).......)))))).	3403	3425	1		1	1
mmu-miR-93-5p	NM_153119	Plekho2	CAAAGTGCTGTTCGTGCAGGTAG#GCCTGGCATGGTGGCACA#....(((((..((((((((((..#))))).))))).))))).	4407	4425	1		1	1
mmu-miR-93-5p	NM_153409	Csrnp3	CAAAGTGCTGTTCGTGCAGGTAG#CCTGCACAAAGGCGCTG#...((((((....(((((((...#)))))))...)))))).	6185	6202	1		1	1
mmu-miR-93-5p	NM_153409	Csrnp3	CAAAGTGCTGTTCGTGCAGGTAG#GCCACATGAACGTACTTTGT#((((((((.(((((((..(((..#))).))))))))))))))).	9161	9181	1		1	1
mmu-miR-93-5p	NM_153420	Pxylp1	CAAAGTGCTGTTCGTGCAGGTAG#CTGCTGACTCATCTTTAAAAGCAGCCTGAACCGCTGTGCTTCCAGCACTTTGA#((((((((((...((((((((..#.)))..)))))...)))))))))).	2382	2435	1		1	1
mmu-miR-93-5p	NM_172151	Zdhhc8	CAAAGTGCTGTTCGTGCAGGTAG#GTACGGACAGATACTTG#..(((((((((((((((......#)))))))))).))))).	2897	2914	1		1	1
mmu-miR-93-5p	NM_172286	6430548M08Rik	CAAAGTGCTGTTCGTGCAGGTAG#CTAGGATCTGTCACCCCAGTGATGACCCTGCATGACACCAGCAGCACC#....((((((((((((((((...#.))))))))).....))))))).	1544	1592	1		1	1
mmu-miR-93-5p	NM_172426	Slc24a2	CAAAGTGCTGTTCGTGCAGGTAG#GCCTGCTTCGGATACACTG#...((((.((((((.((((((..#))))))..)))))))))).	2986	3005	1		1	1
mmu-miR-93-5p	NM_172445	Wdr37	CAAAGTGCTGTTCGTGCAGGTAG#CTGCTGCATGGATAAAGCACTTG#..((((((((((((((((.((((#)))))))))))))..))))))).	2645	2668	1		1	1
mmu-miR-93-5p	NM_172632	Mapk4	CAAAGTGCTGTTCGTGCAGGTAG#ACCTGCATGCCCTATGCACTTTC#.(((((((....(((((((((..#)))))))))......))))))).	3505	3528	1		1	1
mmu-miR-93-5p	NM_172765	Zbtb44	CAAAGTGCTGTTCGTGCAGGTAG#CTGCATGAGCAGCCA#....(.(((((((((((((....#)))))))))))))).	1861	1876	1		1	1
mmu-miR-93-5p	NM_172806	Btbd7	CAAAGTGCTGTTCGTGCAGGTAG#ACCTGCATAACCAGTACTTTGT#((((((((((...((((((((..#))))))))...)))))))))).	7925	7947	1		1	1
mmu-miR-93-5p	NM_172838	Slc16a12	CAAAGTGCTGTTCGTGCAGGTAG#TACTTGTTTTGGAATAGCACTTTA#.((((((((((((..(((((((.#)))))))....)))))))))))).	3476	3500	1		1	1
mmu-miR-93-5p	NM_173018	Myo9a	CAAAGTGCTGTTCGTGCAGGTAG#CTGATTACATTCCTGATGAAATCAGCAGCACTTTGT#(((((((((((((((.((((...#.)))))))).....))))))))))).	11790	11826	1		1	1
mmu-miR-93-5p	NM_173182	Fndc3b	CAAAGTGCTGTTCGTGCAGGTAG#CTATTCTGCATACAGTACTTTA#.((((((((((..((((((((((#)))).)))))))))))))))).	5380	5402	1		1	1
mmu-miR-93-5p	NM_173182	Fndc3b	CAAAGTGCTGTTCGTGCAGGTAG#ACGAGCCGACAGCACTTTA#.(((((((((.(((.((..((..#))..)))))))))))))).	6132	6151	1		1	1
mmu-miR-93-5p	NM_173413	Rab8b	CAAAGTGCTGTTCGTGCAGGTAG#CTGCCTGTGCACTTCATGAGCAGCGA#.....((((((((((((((((((#))))))).......))))))))))).	1464	1490	1		1	1
mmu-miR-93-5p	NM_175145	Tmem127	CAAAGTGCTGTTCGTGCAGGTAG#TACCTGGGCCAGGACAGTATG#....(((((((((((.((((((.#)))))).))..))))))))).	4342	4363	1		1	1
mmu-miR-93-5p	NM_175224	Metap1	CAAAGTGCTGTTCGTGCAGGTAG#ACCTGCACTCACTGCTTTGT#(((((((.((...((((((((..#)))))))).)).))))))).	1444	1464	1		1	1
mmu-miR-93-5p	NM_175273	Fam219b	CAAAGTGCTGTTCGTGCAGGTAG#GGCTGTGCTGGGGGTATGGTGAGAGGCAGAGAGCAGCACTTTA#.((((((((((((.(((......#.)))..)))))))))))).	980	1023	1		1	1
mmu-miR-93-5p	NM_175334	Maml1	CAAAGTGCTGTTCGTGCAGGTAG#GCCAAGGAGAAGCACGAGCAGCCTTC#..(((.(((((((((((......#.)))))))))))))).	4645	4671	1		1	1
mmu-miR-93-5p	NM_175475	Cyp26b1	CAAAGTGCTGTTCGTGCAGGTAG#CCTGCCACGGGCTTGCAGATTGAAGCACTTTC#.(((((((((((((((((((...#))))).))))))...........)))))))).	4250	4282	1		1	1
mmu-miR-93-5p	NM_176966	Fsd1l	CAAAGTGCTGTTCGTGCAGGTAG#GCTTGCAAAACAGTGCTTG#..((((((((((..(((((((..#))))))).)))))))))).	1340	1359	1		1	1
mmu-miR-93-5p	NM_177192	Dennd5b	CAAAGTGCTGTTCGTGCAGGTAG#TGCCTGCAGAGCAGAAGCTTA#..((((.((((((.((((((((.#))))))))))))))..)))).	8793	8814	1		1	1
mmu-miR-93-5p	NM_177592	Tmem164	CAAAGTGCTGTTCGTGCAGGTAG#CTGCCTAGGCTCTTAGCACTTTGC#((((((((((...((..((((((#))))))..))...)))))))))).	3701	3725	1		1	1
mmu-miR-93-5p	NM_177592	Tmem164	CAAAGTGCTGTTCGTGCAGGTAG#TATCTGCAGGAAAGCACA#....(((((.(((.((((((((.#)))))))).)))))))).	2918	2936	1		1	1
mmu-miR-93-5p	NM_177640	D030056L22Rik	CAAAGTGCTGTTCGTGCAGGTAG#ACCTGTAGTTCTCAACACTGATATAGCACTTTA#.((((((((((((((((((((..#)))))))...........))).)))))))))).	1300	1333	1		1	1
mmu-miR-93-5p	NM_177832	Zfp236	CAAAGTGCTGTTCGTGCAGGTAG#CTCCTGCACGGAGCAGTGTGTGCTTC#..((((((((((((((((((.((#)))))))))).))))))....)))).	6456	6482	1		1	1
mmu-miR-93-5p	NM_178279	Pxk	CAAAGTGCTGTTCGTGCAGGTAG#CTTCCTTTAGGGGCAGCACTG#...((((((((((.((.(((.((#)).))).)).)))))))))).	2107	2128	1		1	1
mmu-miR-93-5p	NM_178279	Pxk	CAAAGTGCTGTTCGTGCAGGTAG#ACCTGTGATCACAGCGCTC#...((((((((...(((((((..#)))))))...)))))))).	1853	1872	1		1	1
mmu-miR-93-5p	NM_178634	Csrnp3	CAAAGTGCTGTTCGTGCAGGTAG#CCTGCACAAAGGCGCTG#...((((((....(((((((...#)))))))...)))))).	6023	6040	1		1	1
mmu-miR-93-5p	NM_178634	Csrnp3	CAAAGTGCTGTTCGTGCAGGTAG#GCCACATGAACGTACTTTGT#((((((((.(((((((..(((..#))).))))))))))))))).	8999	9019	1		1	1
mmu-miR-93-5p	NM_178679	Zfp365	CAAAGTGCTGTTCGTGCAGGTAG#TTACCTGTGAGCATGCTCTTTGC#(((((.(((((((..((((((((#))))))))))))).)).))))).	2525	2548	1		1	1
mmu-miR-93-5p	NM_178682	Susd6	CAAAGTGCTGTTCGTGCAGGTAG#CTACCACACAGCTTCATTCCAGGTATGCTTGCGCCTGACAGTACA#....((((((((.(((((((((.#.)))))))))..)))))))).	4455	4500	1		1	1
mmu-miR-93-5p	NM_178721	Cadm2	CAAAGTGCTGTTCGTGCAGGTAG#TTGTCTGTATGTCCCAGCACTG#...(((((((..(((((((((((#)))))))))))...))))))).	2926	2948	1		1	1
mmu-miR-93-5p	NM_178854	Cnot6l	CAAAGTGCTGTTCGTGCAGGTAG#TTACCTGACGCATAGTACTG#...((((((((.(((.(((((((#)))))))))).)))))))).	3853	3873	1		1	1
mmu-miR-93-5p	NM_183034	Plekhm1	CAAAGTGCTGTTCGTGCAGGTAG#CTATCTGCACCCCCGAGCTAGCATTA#...((((((((((((((((((((#))))))))))....)))).)))))).	4769	4795	1		1	1
mmu-miR-93-5p	NM_194262	Arid4b	CAAAGTGCTGTTCGTGCAGGTAG#CTGCCTGTAGAGACGACACAGTAG#.....((((((((((((((((((#))))))))....)))).)))))).	4524	4548	1		1	1
mmu-miR-93-5p	NM_194340	Prr14l	CAAAGTGCTGTTCGTGCAGGTAG#CTGCCCGCACACCCCAAGGCATTTTGT#(((((((((....((((.(((((#))))).)))).......))))))))).	10153	10180	1		1	1
mmu-miR-93-5p	NM_198122	Arid4b	CAAAGTGCTGTTCGTGCAGGTAG#CTGCCTGTAGAGACGACACAGTAG#.....((((((((((((((((((#))))))))....)))).)))))).	4263	4287	1		1	1
mmu-miR-93-5p	NM_198303	Eif5b	CAAAGTGCTGTTCGTGCAGGTAG#CTGGTTCTTTCTTCTTTCCACGTGGCTCTCCCTGCTGAGCGGCACA#....((((((((((.(((((.((#.)).))))))))))))))).	7636	7682	1		1	1
mmu-miR-93-5p	NM_199022	Shc4	CAAAGTGCTGTTCGTGCAGGTAG#ATCTGCACGGAGGTCACTTTT#.((((((.(.(((((((((((..#))))))))))).).)))))).	2878	2899	1		1	1
mmu-miR-93-5p	NM_207680	Bcl2l11	CAAAGTGCTGTTCGTGCAGGTAG#GCCTGGTGGAGGAGCACTTTC#.((((((((.(((...(((((..#)))))...))).)))))))).	2254	2275	1		1	1
mmu-miR-93-5p	NM_207681	Bcl2l11	CAAAGTGCTGTTCGTGCAGGTAG#GCCTGGTGGAGGAGCACTTTC#.((((((((.(((...(((((..#)))))...))).)))))))).	2086	2107	1		1	1
mmu-miR-93-5p	XM_006495650	Creb1	CAAAGTGCTGTTCGTGCAGGTAG#TCTGTGTGTTCAGCAGTTTGA#((((.(((((..((((((((...#))))))))..))))).)))).	1813	1834	1		1	1
mmu-miR-93-5p	XM_006495651	Creb1	CAAAGTGCTGTTCGTGCAGGTAG#TCTGTGTGTTCAGCAGTTTGA#((((.(((((..((((((((...#))))))))..))))).)))).	1775	1796	1		1	1
mmu-miR-93-5p	XM_006501072	Lhx8	CAAAGTGCTGTTCGTGCAGGTAG#TTATTTGTCACCAAAAGAGCACTTTGC#(((((((((.((.((((((((((#))))))).)))...)).))))))))).	1655	1682	1		1	1
mmu-miR-93-5p	XM_006505373	Erc1	CAAAGTGCTGTTCGTGCAGGTAG#CCTGCAGGACATGTGCTTA#..(((((((((((.((((((...#))))))))))).)))))).	5798	5817	1		1	1
mmu-miR-93-5p	XM_006505906	Nr2c2	CAAAGTGCTGTTCGTGCAGGTAG#GCCTGTAACCCCAGCACTTG#..((((((((....(((((((..#)))))))....)))))))).	3321	3341	1		1	1
mmu-miR-93-5p	XM_006505906	Nr2c2	CAAAGTGCTGTTCGTGCAGGTAG#CTACCAACTTGTAGGAACTGGAGCCTTTGA#(((((.(((((((.(((((((..#.))))))).))))...)))))))).	2902	2932	1		1	1
mmu-miR-93-5p	XM_006506145	Srgap3	CAAAGTGCTGTTCGTGCAGGTAG#TTGCCTGTACGATCAGCACTG#...(((((((.((((((((((((#)))))))))))).))))))).	6187	6208	1		1	1
mmu-miR-93-5p	XM_006506310	Tmcc1	CAAAGTGCTGTTCGTGCAGGTAG#TGCCTTCTCAGCAGCACTTTT#.(((((((((((.(.(.(((((.#))))).).)))))))))))).	5133	5154	1		1	1
mmu-miR-93-5p	XM_006506311	Tmcc1	CAAAGTGCTGTTCGTGCAGGTAG#TGCCTTCTCAGCAGCACTTTT#.(((((((((((.(.(.(((((.#))))).).)))))))))))).	14052	14073	1		1	1
mmu-miR-93-5p	XM_006510333	Zc3h12c	CAAAGTGCTGTTCGTGCAGGTAG#CCTGATTGAACGGTGTCTTTGA#((((((((((((((..((((...#))))..))))))))).))))).	6020	6042	1		1	1
mmu-miR-93-5p	XM_006511220	Myo9a	CAAAGTGCTGTTCGTGCAGGTAG#CTGATTACATTCCTGATGAAATCAGCAGCACTTTGT#(((((((((((((((.((((...#.)))))))).....))))))))))).	11838	11874	1		1	1
mmu-miR-93-5p	XM_006516156	Klhl28	CAAAGTGCTGTTCGTGCAGGTAG#TACCTGTATTTACCTCTGAATAGATACTTTT#.(((((((((((((((((((((.#)))))))))........)))))).)))))).	6248	6279	1		1	1
mmu-miR-93-5p	XM_006518624	Klf12	CAAAGTGCTGTTCGTGCAGGTAG#GCCTCACTTAACAGCACTG#...(((((((((.(((.((((..#)))))))..))))))))).	8873	8892	1		1	1
mmu-miR-93-5p	XM_006520619	Ppara	CAAAGTGCTGTTCGTGCAGGTAG#ATCTGCATGGAGAGGTTTTGA#(((((..((.(((((((((((..#))))))))))).)).))))).	5099	5120	1		1	1
mmu-miR-93-5p	XM_006522582	Map3k13	CAAAGTGCTGTTCGTGCAGGTAG#ACCTGCACTGGCTGTATTCTGA#((.(((((.(((.((((((((..#)))))))).))).))))).)).	4845	4867	1		1	1
mmu-miR-93-5p	XM_006522583	Map3k13	CAAAGTGCTGTTCGTGCAGGTAG#ACCTGCACTGGCTGTATTCTGA#((.(((((.(((.((((((((..#)))))))).))).))))).)).	5379	5401	1		1	1
mmu-miR-93-5p	XM_006522874	App	CAAAGTGCTGTTCGTGCAGGTAG#CCTGCTATAACGGACAGCAGTC#...(.(((((((((((((((...#)))))....)))))))))).).	12353	12375	1		1	1
mmu-miR-93-5p	XM_006523026	Cadm2	CAAAGTGCTGTTCGTGCAGGTAG#TTGTCTGTATGTCCCAGCACTG#...(((((((..(((((((((((#)))))))))))...))))))).	3075	3097	1		1	1
mmu-miR-93-5p	XM_006523854	Pknox1	CAAAGTGCTGTTCGTGCAGGTAG#CTGTTTTAACAGTTTAAGTCCGGCATACAAAAGCCTGCACGATCAGCTGGCTC#...(((((((.((((((((((..#.)))))))))).))))..))).	3291	3344	1		1	1
mmu-miR-93-5p	XM_006523857	Pknox1	CAAAGTGCTGTTCGTGCAGGTAG#CTGTTTTAACAGTTTAAGTCCGGCATACAAAAGCCTGCACGATCAGCTGGCTC#...(((((((.((((((((((..#.)))))))))).))))..))).	3058	3111	1		1	1
mmu-miR-93-5p	XM_006526513	Socs6	CAAAGTGCTGTTCGTGCAGGTAG#CTACCCTTTGAGGATAGCATTTTGG#(((((((((((((.....(((((#)))))......))))))))))))).	3354	3379	1		1	1
mmu-miR-93-5p	XM_006529766	Stx6	CAAAGTGCTGTTCGTGCAGGTAG#ACCTCGTGCATACAGCACA#....(((((((..((((((((..#)))).))))..))))))).	2460	2479	1		1	1
mmu-miR-93-5p	XM_006538349	Slc24a2	CAAAGTGCTGTTCGTGCAGGTAG#GCCTGCTTCGGATACACTG#...((((.((((((.((((((..#))))))..)))))))))).	2873	2892	1		1	1
mmu-miR-93-5p	XM_006539676	Uri1	CAAAGTGCTGTTCGTGCAGGTAG#TGCAGGAATAGCGTTTTGA#(((((((((((((.((((.....#)))).))))))))))))).	1814	1833	1		1	1
mmu-miR-93-5p	XM_006540902	Rgma	CAAAGTGCTGTTCGTGCAGGTAG#GCATGAGCAGCAG#.....((((((((((((......#)))))))))))).	2767	2780	1		1	1
mmu-miR-93-5p	XM_011241749	Dcun1d3	CAAAGTGCTGTTCGTGCAGGTAG#TTACCTGGAGGACTAAAGCAGTACTTA#..(((((((((((.(.(((((((#))))))).).)).....))))))))).	4772	4799	1		1	1
mmu-miR-93-5p	XM_011241749	Dcun1d3	CAAAGTGCTGTTCGTGCAGGTAG#GCTCTGTTCCAGGAGCAGCACTG#...((((((((((.(((((((..#)).)))...)).)))))))))).	1268	1291	1		1	1
mmu-miR-93-5p	XM_011242709	Csnk1g1	CAAAGTGCTGTTCGTGCAGGTAG#CTGCAGGAAACAGCAA#.....((((((((.(((((....#))))).))).))))).	4993	5009	1		1	1
mmu-miR-93-5p	XM_011242710	Csnk1g1	CAAAGTGCTGTTCGTGCAGGTAG#CTGCAGGAAACAGCAA#.....((((((((.(((((....#))))).))).))))).	4969	4985	1		1	1
mmu-miR-93-5p	XM_011246008	Bbx	CAAAGTGCTGTTCGTGCAGGTAG#CTCTTGCATCACAGCACA#....(((((((..(((((((.((#))))))))).))))))).	4603	4621	1		1	1
mmu-miR-93-5p	XM_011247089	Socs6	CAAAGTGCTGTTCGTGCAGGTAG#CTACCCTTTGAGGATAGCATTTTGG#(((((((((((((.....(((((#)))))......))))))))))))).	3418	3443	1		1	1
mmu-miR-93-5p	XM_017312911	Mast3	CAAAGTGCTGTTCGTGCAGGTAG#TGCCCATGTGCACGAGGCCCAGCATGGTGA#((..((((((((((((((((((.#))))....))))))))...))))))..)).	6772	6802	1		1	1
mmu-miR-93-5p	XM_030243074	Rab30	CAAAGTGCTGTTCGTGCAGGTAG#CTAGCTGATGAATGGCACA#....(((((((((((.(((.(((#))).)))))))))))))).	24191	24210	1		1	1
mmu-miR-93-5p	XM_030243074	Rab30	CAAAGTGCTGTTCGTGCAGGTAG#CTGCCTGATGTTAGCACTC#...(((((((..(((.(((((((#)))))))))).))))))).	24541	24560	1		1	1
mmu-miR-93-5p	XM_030244227	Csnk1g1	CAAAGTGCTGTTCGTGCAGGTAG#CTGCAGGAAACAGCAA#.....((((((((.(((((....#))))).))).))))).	4984	5000	1		1	1
mmu-miR-93-5p	XM_030244681	Cep57	CAAAGTGCTGTTCGTGCAGGTAG#ACCGTATGATCAGCATC#....((((((.((((((.(((..#))))))))).)))))).	3158	3175	1		1	1
mmu-miR-93-5p	XM_030246613	Papola	CAAAGTGCTGTTCGTGCAGGTAG#ACCTGTAGCAGCAGATCTTTGT#(((((..(((((..(((((((..#)))))))..)))))..))))).	3791	3813	1		1	1
mmu-miR-93-5p	XM_030248419	Pou6f1	CAAAGTGCTGTTCGTGCAGGTAG#CTGCGCCCTTCGACCCTGCACTAACTATGGCACTTC#..((((((((((.(((((((...#.))))))).)))...))))))).	3689	3725	1		1	1
mmu-miR-93-5p	XM_030255104	Erc1	CAAAGTGCTGTTCGTGCAGGTAG#CCTGCAGGACATGTGCTTA#..(((((((((((.((((((...#))))))))))).)))))).	6005	6024	1		1	1
mmu-miR-93-5p	XM_036155032	Myo9a	CAAAGTGCTGTTCGTGCAGGTAG#CTGATTACATTCCTGATGAAATCAGCAGCACTTTGT#(((((((((((((((.((((...#.)))))))).....))))))))))).	11719	11755	1		1	1
mmu-miR-93-5p	XM_036160126	Bbx	CAAAGTGCTGTTCGTGCAGGTAG#CTCTTGCATCACAGCACA#....(((((((..(((((((.((#))))))))).))))))).	4363	4381	1		1	1
mmu-miR-93-5p	XM_036161517	Vldlr	CAAAGTGCTGTTCGTGCAGGTAG#GCCTGTCCCAGGAACAGCAGCATGG#((...((((((((.(((((((..#)))))...)).))))))))...)).	4287	4312	1		1	1
mmu-miR-93-5p	XM_036162265	Shc4	CAAAGTGCTGTTCGTGCAGGTAG#ATCTGCACGGAGGTCACTTTT#.((((((.(.(((((((((((..#))))))))))).).)))))).	2711	2732	1		1	1
mmu-miR-93-5p	XM_036164525	Slc24a2	CAAAGTGCTGTTCGTGCAGGTAG#GCCTGCTTCGGATACACTG#...((((.((((((.((((((..#))))))..)))))))))).	2967	2986	1		1	1
mmu-miR-93-5p	XM_036165751	Erc1	CAAAGTGCTGTTCGTGCAGGTAG#CCTGCAGGACATGTGCTTA#..(((((((((((.((((((...#))))))))))).)))))).	5786	5805	1		1	1
mmu-miR-93-5p	XM_036166253	Tmcc1	CAAAGTGCTGTTCGTGCAGGTAG#TGCCTTCTCAGCAGCACTTTT#.(((((((((((.(.(.(((((.#))))).).)))))))))))).	5670	5691	1		1	1

## Sheet: DOWN BC-F
miRNA targets predicted by miRWalk for down WDBC-F_vs_WDCO-F Column A: mirnaid, mature miRNA name Column B-C: refseqid and genesymbol. Column D-R: predicted results, including location, au, me and so on. Column S: validated, miRTarBase id. Column T: predicted by Targetscan. Column U: predicted by miRDB.
mirnaid	refseqid	genesymbol	duplex	start	end	bindingp	validated	TargetScan	miRDB
mmu-miR-1190	NM_010578	Itgb1	TCAGCTGAGGTTCCCCTCTGTC#GCTGAGTGGGGACCTTTTGGGTTGAG#((((((((((((((((((.((.#)).))).)))))))))...)))))).	3431	3457	1		1	1
mmu-miR-1190	NM_011444	Sox5	TCAGCTGAGGTTCCCCTCTGTC#ATAGTTGGGACATCAGCTGAC#((((((((.(.((((..((((.#))))..))))).)))))))).	2614	2635	1		1	1
mmu-miR-1190	NM_001105245	Pcdh19	TCAGCTGAGGTTCCCCTCTGTC#GGCAGTAGGGGTGTTCAGTTGGA#(((((((((...((((((((((#))))).)))))..))))))))).	5345	5368	1		1	1
mmu-miR-1190	NM_001105246	Pcdh19	TCAGCTGAGGTTCCCCTCTGTC#GGCAGTAGGGGTGTTCAGTTGGA#(((((((((...((((((((((#))))).)))))..))))))))).	5201	5224	1		1	1
mmu-miR-1190	NM_001113559	Sox5	TCAGCTGAGGTTCCCCTCTGTC#ATAGTTGGGACATCAGCTGAC#((((((((.(.((((..((((.#))))..))))).)))))))).	2470	2491	1		1	1
mmu-miR-1190	NM_001243163	Sox5	TCAGCTGAGGTTCCCCTCTGTC#ATAGTTGGGACATCAGCTGAC#((((((((.(.((((..((((.#))))..))))).)))))))).	2362	2383	1		1	1
mmu-miR-1190	NM_001252520	Picalm	TCAGCTGAGGTTCCCCTCTGTC#GAGGGGACGCCGTCAGTC#...(((((((((((((((....#))))))).))).))))).	3914	3932	1		1	1
mmu-miR-1190	NM_001252521	Picalm	TCAGCTGAGGTTCCCCTCTGTC#GAGGGGACGCCGTCAGTC#...(((((((((((((((....#))))))).))).))))).	3905	3923	1		1	1
mmu-miR-1190	NM_001252522	Picalm	TCAGCTGAGGTTCCCCTCTGTC#GAGGGGACGCCGTCAGTC#...(((((((((((((((....#))))))).))).))))).	3779	3797	1		1	1
mmu-miR-1190	NM_001252523	Picalm	TCAGCTGAGGTTCCCCTCTGTC#GAGGGGACGCCGTCAGTC#...(((((((((((((((....#))))))).))).))))).	3764	3782	1		1	1
mmu-miR-1190	NM_001252524	Picalm	TCAGCTGAGGTTCCCCTCTGTC#GAGGGGACGCCGTCAGTC#...(((((((((((((((....#))))))).))).))))).	3740	3758	1		1	1
mmu-miR-1190	NM_001347506	Sox5	TCAGCTGAGGTTCCCCTCTGTC#ATAGTTGGGACATCAGCTGAC#((((((((.(.((((..((((.#))))..))))).)))))))).	1427	1448	1		1	1
mmu-miR-1190	NM_146194	Picalm	TCAGCTGAGGTTCCCCTCTGTC#GAGGGGACGCCGTCAGTC#...(((((((((((((((....#))))))).))).))))).	3929	3947	1		1	1
mmu-miR-1190	XM_030255290	Sox5	TCAGCTGAGGTTCCCCTCTGTC#ATAGTTGGGACATCAGCTGAC#((((((((.(.((((..((((.#))))..))))).)))))))).	3112	3133	1		1	1
mmu-miR-133b-3p	NM_029512	Ttpal	TTTGGTCCCCTTCAACCAGCTA#TGGCTTTGGTGAGGCCGACCAGAT#(((((((..((((.((((((((#)))))..)))))))..))))))).	2107	2131	0.961538		1	1
mmu-miR-133b-3p	NM_181734	Ttpal	TTTGGTCCCCTTCAACCAGCTA#TGGCTTTGGTGAGGCCGACCAGAT#(((((((..((((.((((((((#)))))..)))))))..))))))).	2104	2128	0.961538		1	1
mmu-miR-133b-3p	XM_011240070	Miga1	TTTGGTCCCCTTCAACCAGCTA#GGGGGGGGGGGGGGGACA#....(((((((((..((..((.#))..))..))))))))).	2075	2093	0.974359		1	1
mmu-miR-133b-3p	NM_001358041	Ythdf3	TTTGGTCCCCTTCAACCAGCTA#GGGGACCAAAA#((((((((((............#)))))))))).	4540	4551	1		1	1
mmu-miR-133b-3p	NM_001358041	Ythdf3	TTTGGTCCCCTTCAACCAGCTA#GTTGGTTTGAGGGATTAT#..((((.(((((.(((((((..#))))))).))))))))).	2945	2963	1		1	1
mmu-miR-133b-3p	NM_001360097	Zdhhc20	TTTGGTCCCCTTCAACCAGCTA#GGCTGGCTGTTTAGTATGTGAACTGGCATTGCGTCTGCTATCAGGGGGGGACTAC#..(((((((((((....(((..#.)))....))))))))))).	4067	4122	1		1	1
mmu-miR-133b-3p	NM_001361099	Celf6	TTTGGTCCCCTTCAACCAGCTA#GCTGTAAATACTGCCACTGAGAAGGGGATCAT#..(((((((((((...(((...#.))).))))))))))).	2320	2352	1		1	1
mmu-miR-133b-3p	NM_001364432	Cyria	TTTGGTCCCCTTCAACCAGCTA#GGTCTTTTCTGTAAATTGACAAATGGTTGAATTATAAGTGGGTGGCCAGGC#((((((((((((((((((....#.))))))))........))).))))))).	5402	5453	1		1	1
mmu-miR-133b-3p	NM_007805	Cyb561	TTTGGTCCCCTTCAACCAGCTA#AGCTTGGTTAGGGGATCT#...((((((((..((((((((.#)))).)))))))))))).	1390	1408	1		1	1
mmu-miR-133b-3p	NM_007805	Cyb561	TTTGGTCCCCTTCAACCAGCTA#TGGGGAAGGGGATTAGT#.((((((((((((..(((....#))).)))))))))))).	1739	1756	1		1	1
mmu-miR-133b-3p	NM_007929	Emp2	TTTGGTCCCCTTCAACCAGCTA#AGCTGCCTGAGGGGAGGGGATG#....(((((((((...(((((.#))))).......))))))))).	2535	2557	1		1	1
mmu-miR-133b-3p	NM_007930	Enc1	TTTGGTCCCCTTCAACCAGCTA#TGGGTGGGGGGAGGGGTACAT#..((..(((((((..(((.(((#))).)))..)))))))..)).	3055	3076	1		1	1
mmu-miR-133b-3p	NM_008037	Fosl2	TTTGGTCCCCTTCAACCAGCTA#AGGTGGCTGAAGGGGCCAC#..(((.((((((((.(((.((.#)).))).))))))))))).	4450	4469	1		1	1
mmu-miR-133b-3p	NM_008499	Lhx5	TTTGGTCCCCTTCAACCAGCTA#GGGTGGGGCAGAGTTGGGGAGGGGAGCCAGAA#(((((((((((((..((((((.#.)))))))))))))).))))).	2560	2592	1		1	1
mmu-miR-133b-3p	NM_008929	Dnajc3	TTTGGTCCCCTTCAACCAGCTA#AGCTGCCCGTAGTGTGGGTTGAAGGTGGGCTG#...((((((((((((((.((((#.))))...))))))))).))))).	3562	3594	1		1	1
mmu-miR-133b-3p	NM_009182	St8sia3	TTTGGTCCCCTTCAACCAGCTA#TAGCCAAGGGGATCAGAA#((((((((((((......((((#)))).)))))))))))).	2334	2352	1		1	1
mmu-miR-133b-3p	NM_009625	Adcyap1	TTTGGTCCCCTTCAACCAGCTA#AGCCTAACTAACTCAAGTGGGCATTGTCCCACTGGTTGCAGGGGCAATTCCAAC#.((((.(((((.(((((((...#.))))))).))))).....)))).	1521	1575	1		1	1
mmu-miR-133b-3p	NM_009822	Runx1t1	TTTGGTCCCCTTCAACCAGCTA#GGGAGGGGGAGGGGAGCGGGT#((((.((((((((..((..((.#))..)).)))))))).)))).	4178	4199	1		1	1
mmu-miR-133b-3p	NM_009986	Cux1	TTTGGTCCCCTTCAACCAGCTA#AGCATTGTTGCCAAGAATGGGGGTGGGGGGGGCTAAT#.((((((((((((.(((..(((#.))).))))))))))))))).	10053	10090	1		1	1
mmu-miR-133b-3p	NM_010197	Fgf1	TTTGGTCCCCTTCAACCAGCTA#GGCTGGTGTGGGGGAGGTCTG#...((.(((((((((((((((.#))))))).)))))).)).)).	1619	1640	1		1	1
mmu-miR-133b-3p	NM_010788	Mecp2	TTTGGTCCCCTTCAACCAGCTA#TGAAGGGGGCTAGGG#((((((((((((((........#)))))))))))))).	5842	5857	1		1	1
mmu-miR-133b-3p	NM_011026	P2rx4	TTTGGTCCCCTTCAACCAGCTA#GGCTGTGTTGAAATGACCTAGGACCAAAC#((((((((..(((((((((((.#))))).))))))........)))))))).	1954	1983	1		1	1
mmu-miR-133b-3p	NM_011479	Sptlc2	TTTGGTCCCCTTCAACCAGCTA#TGGTTGCTGTGGGATCAAGT#((((((((((..((((((....#))))))..).))))))))).	4870	4890	1		1	1
mmu-miR-133b-3p	NM_011898	Spry4	TTTGGTCCCCTTCAACCAGCTA#AGCAGTGACAGTGTTAGGGTATGGTGGTAGGGGGCCC#...((((((((...(((((((.#.))).))))...)))))))).	1312	1349	1		1	1
mmu-miR-133b-3p	NM_011914	Nelfa	TTTGGTCCCCTTCAACCAGCTA#GCCCTCCCTCATGAGGTTGAGGGGACCAAAG#((((((((((.((((((.....#.)))))))))))))))).	1976	2007	1		1	1
mmu-miR-133b-3p	NM_011914	Nelfa	TTTGGTCCCCTTCAACCAGCTA#AGCTGGAAAGTCTAGGGTGTGAGGGGGGCTAT#..((((((((((((.((((((.#)))))).............)))))))))))).	2012	2044	1		1	1
mmu-miR-133b-3p	NM_012020	Foxl2	TTTGGTCCCCTTCAACCAGCTA#TGGCCCGAAATCCCGTGACCTGGTGGTTGAGTAATGTCTTTCGGGGACCAAAT#((((((((((((((((((.(((#.)))))))))))...........)))))))))).	2365	2418	1	MIRT438579	1	1
mmu-miR-133b-3p	NM_012037	Vat1	TTTGGTCCCCTTCAACCAGCTA#GGCTGGTTAAAAGAGTCAGGGCTACTGGAGCCAAGGTGGGGACCT#...(((((((.((((((((((.#))))))))..........................)).))))))).	2466	2511	1		1	1
mmu-miR-133b-3p	NM_012037	Vat1	TTTGGTCCCCTTCAACCAGCTA#GCTGGGTCTTATTCTGGGACCAAAG#(((((((((......(((((..#)))))..........))))))))).	2302	2327	1		1	1
mmu-miR-133b-3p	NM_013540	Gria2	TTTGGTCCCCTTCAACCAGCTA#TTGAGGGGGGGCGGGG#((((.((((((((((.......#)))))))))).)))).	6824	6840	1		1	1
mmu-miR-133b-3p	NM_013568	Kcna6	TTTGGTCCCCTTCAACCAGCTA#GGCTCCTTGCCAGTGAACGATGGGATTCTGAGTGTTGGGGTGGGGCCAGAG#((((((((((((((((..(((.#.)))))))))).))))))))).	5642	5693	1		1	1
mmu-miR-133b-3p	NM_013785	Ip6k1	TTTGGTCCCCTTCAACCAGCTA#GCTGGAAGAGGAAGGGACCAGT#.((((((((((((..(((((..#)))))..))))..)))))))).	3861	3883	1		1	1
mmu-miR-133b-3p	NM_016746	Ccnc	TTTGGTCCCCTTCAACCAGCTA#GTTGAAATTTTTCTTTCAGCATTGAGGGACCAAAA#(((((((((..((((...(((.#.))).))))))))))))).	1409	1444	1		1	1
mmu-miR-133b-3p	NM_017368	Celf1	TTTGGTCCCCTTCAACCAGCTA#GCTCAGGGAGTACAGGGGGCCAGAG#(((((((((((.(..(((((..#)))..))..)...))))))))))).	3071	3096	1		1	1
mmu-miR-133b-3p	NM_019550	Ptbp2	TTTGGTCCCCTTCAACCAGCTA#CTGTTCAGAAAAGTGGGGACCAGAG#((((((((((............#.)))))))))).	1833	1858	1	MIRT004828	1	1
mmu-miR-133b-3p	NM_019829	Stx5a	TTTGGTCCCCTTCAACCAGCTA#GCTGTGAAGAGGCTGGGAACAGAAGCCAGCTAGGGGCCAGT#.((((((((((((..((((((.#.)))))).....)))).......)))))))).	1760	1801	1		1	1
mmu-miR-133b-3p	NM_020610	Nrip3	TTTGGTCCCCTTCAACCAGCTA#AGCAGACTGCAGGCTCCTTCTAGTGTCTCTGGTTGGATTTCCTGGGGGCCAGT#.((((((((((((((((((...#.)))))))))......))))))))).	2882	2935	1		1	1
mmu-miR-133b-3p	NM_021383	Cnot9	TTTGGTCCCCTTCAACCAGCTA#AGCTGGCCTTGGACCTACATAGGAGTTGAATGGGGAGGGGCTAC#..((((((((((((..(((((.#.)))))..))))).))))))).	3094	3138	1		1	1
mmu-miR-133b-3p	NM_021881	Qk	TTTGGTCCCCTTCAACCAGCTA#GCTGGATGAAGGACTAGAA#((((((((..((((.(((((..#))))).)))))))))))).	1469	1488	1		1	1
mmu-miR-133b-3p	NM_021895	Actn4	TTTGGTCCCCTTCAACCAGCTA#GCTGTGGGTTCTTAGCCGATTGGAGGGGACA#....(((((((((((.(.((((#.)))).).))))))))))).	3101	3132	1		1	1
mmu-miR-133b-3p	NM_027203	Leng1	TTTGGTCCCCTTCAACCAGCTA#GGCAGGGGGATCAGCATGCGAGGGAGGGAGAGGGTAGAGGGGGGCCGGT#.((((((((((((.(((..((.#.))..))).)))))))))))).	1443	1492	1		1	1
mmu-miR-133b-3p	NM_027203	Leng1	TTTGGTCCCCTTCAACCAGCTA#AGTGAAGAAGGGGGCCAAGC#(((((((((((((.....(((.#)))...))))))))))))).	1753	1773	1		1	1
mmu-miR-133b-3p	NM_027911	Raver1	TTTGGTCCCCTTCAACCAGCTA#TGAGGGGGACCT#...(((((((((((........#))))))))))).	3284	3296	1		1	1
mmu-miR-133b-3p	NM_028943	Sgms2	TTTGGTCCCCTTCAACCAGCTA#CTGGTAAAATGAAGTGGACCAAAT#((((((((.((((((((((...#)))))....))))).)))))))).	1744	1768	1		1	1
mmu-miR-133b-3p	NM_029492	Zdhhc20	TTTGGTCCCCTTCAACCAGCTA#GGCTGGCTGTTTAGTATGTGAACTGGCATTGCGTCTGCTATCAGGGGGGGACTAC#..(((((((((((....(((..#.)))....))))))))))).	4031	4086	1		1	1
mmu-miR-133b-3p	NM_029742	Klhdc10	TTTGGTCCCCTTCAACCAGCTA#AGCTGTAGAAAGGGGGCTGAT#.(((((((((((....(((((.#)))))....))))))))))).	3434	3455	1		1	1
mmu-miR-133b-3p	NM_029758	Cyria	TTTGGTCCCCTTCAACCAGCTA#GGTCTTTTCTGTAAATTGACAAATGGTTGAATTATAAGTGGGTGGCCAGGC#((((((((((((((((((....#.))))))))........))).))))))).	5402	5453	1		1	1
mmu-miR-133b-3p	NM_029802	Arfip2	TTTGGTCCCCTTCAACCAGCTA#AGCATTCTGTCCCCTCTAGAGGGTGGAGAAAGGGGACCAAC#.(((((((((((...(((.((.#.)).)))...))))))))))).	2797	2838	1		1	1
mmu-miR-133b-3p	NM_029931	Mllt3	TTTGGTCCCCTTCAACCAGCTA#GGGGGGACCAAAT#((((((((((((..........#)))))))))))).	1299	1312	1		1	1
mmu-miR-133b-3p	NM_030250	Nus1	TTTGGTCCCCTTCAACCAGCTA#TGGCGGTGGGGGAGGGGCGGAGT#(((.(((((((((.(((.((((#))))))).)))).))))).))).	2617	2640	1		1	1
mmu-miR-133b-3p	NM_031842	Smarcd1	TTTGGTCCCCTTCAACCAGCTA#GGCCTCCTGAGGTCAGGTGGTCTTGAGGGAGACCAGC#.((((((.((((((((((.((.#.)).))))..)))))).)))))).	1894	1931	1		1	1
mmu-miR-133b-3p	NM_080448	Srgap3	TTTGGTCCCCTTCAACCAGCTA#GGCCTGGGGGTGGGAGGACTGGGA#(((((((((((.(..((((((.#))).)))..).))).)))))))).	6195	6219	1		1	1
mmu-miR-133b-3p	NM_001025613	Otud7b	TTTGGTCCCCTTCAACCAGCTA#AGCATGGGATGGGGGCTAGGG#((((((((((.((..((((((.#))).))))).)))))))))).	4163	4184	1		1	1
mmu-miR-133b-3p	NM_001025614	Otud7b	TTTGGTCCCCTTCAACCAGCTA#AGCATGGGATGGGGGCTAGGG#((((((((((.((..((((((.#))).))))).)))))))))).	4105	4126	1		1	1
mmu-miR-133b-3p	NM_001033275	Gxylt1	TTTGGTCCCCTTCAACCAGCTA#TAGCTCGTTAGGGGGGACCGT#..((((((((((.(((.(((((#))))).))).)))))))))).	2989	3010	1		1	1
mmu-miR-133b-3p	NM_001033430	Kdm7a	TTTGGTCCCCTTCAACCAGCTA#TGGCTGGACTTTGAAGTGTGACTAC#..(((((.((((((((((((((#)))))))...)))))).).))))).	5359	5384	1		1	1
mmu-miR-133b-3p	NM_001033481	Myrf	TTTGGTCCCCTTCAACCAGCTA#AGTTGGGGTCAAACTTGGGCTCCAAGCTGCTTGAGGGGGTCAACCTTGGACCAAAG#(((((((((((((((.(((((.#.))))).)))))))))..........)))))).	5125	5181	1		1	1
mmu-miR-133b-3p	NM_001040106	Aak1	TTTGGTCCCCTTCAACCAGCTA#AGCTGGTGAAGGCAGGTTGGTGAGAGAGGGGGCCAGGG#((((((((((((..(((((((.#.)))))))....)))))))))))).	5883	5921	1		1	1
mmu-miR-133b-3p	NM_001080924	Znrf3	TTTGGTCCCCTTCAACCAGCTA#AGTGGGTCTGAAAACTCGGTTACAGAATGGGGACCAC#..(((((((((((((((((...#.)).))))...))).)))))))).	4529	4566	1		1	1
mmu-miR-133b-3p	NM_001081098	Zfp362	TTTGGTCCCCTTCAACCAGCTA#GGCAGGGGGATGGAGAGGGAGGGGGCCT#...((((((((((..(((.((.#.)).)))....)))))))))).	2249	2277	1		1	1
mmu-miR-133b-3p	NM_001081154	Marf1	TTTGGTCCCCTTCAACCAGCTA#TGGGGGGTGGAGGGGGCGGGGA#(((.(((((((((.(((..(((#)))..)))))))))))).))).	7675	7697	1		1	1
mmu-miR-133b-3p	NM_001081345	Chd2	TTTGGTCCCCTTCAACCAGCTA#GCATGGTTGTGATGGGCCAT#..((((((....((((((((..#)).))))))....)))))).	7653	7673	1		1	1
mmu-miR-133b-3p	NM_001083806	Gria2	TTTGGTCCCCTTCAACCAGCTA#TTGAGGGGGGGCGGGG#((((.((((((((((.......#)))))))))).)))).	6824	6840	1		1	1
mmu-miR-133b-3p	NM_001130525	Lzts2	TTTGGTCCCCTTCAACCAGCTA#CTGGGCTGAGGGGGCTGAAG#((((((((((((...((((...#))))...)))))))))))).	2548	2568	1		1	1
mmu-miR-133b-3p	NM_001130526	Lzts2	TTTGGTCCCCTTCAACCAGCTA#CTGGGCTGAGGGGGCTGAAG#((((((((((((...((((...#))))...)))))))))))).	2540	2560	1		1	1
mmu-miR-133b-3p	NM_001134829	Lpgat1	TTTGGTCCCCTTCAACCAGCTA#GGCTGGGCGACAGGTGGGACCAAGC#(((((((((((((..((((((.#))))))..))..)).))))))))).	3864	3889	1		1	1
mmu-miR-133b-3p	NM_001145919	Ythdf3	TTTGGTCCCCTTCAACCAGCTA#GGGGACCAAAA#((((((((((............#)))))))))).	4391	4402	1		1	1
mmu-miR-133b-3p	NM_001145919	Ythdf3	TTTGGTCCCCTTCAACCAGCTA#GTTGGTTTGAGGGATTAT#..((((.(((((.(((((((..#))))))).))))))))).	2796	2814	1		1	1
mmu-miR-133b-3p	NM_001146119	Cyria	TTTGGTCCCCTTCAACCAGCTA#GGTCTTTTCTGTAAATTGACAAATGGTTGAATTATAAGTGGGTGGCCAGGC#((((((((((((((((((....#.))))))))........))).))))))).	5329	5380	1		1	1
mmu-miR-133b-3p	NM_001160378	Tent5a	TTTGGTCCCCTTCAACCAGCTA#GCTGGGGCGGGGGACA#....(((((((.(..(((((..#))))).).))))))).	3980	3996	1		1	1
mmu-miR-133b-3p	NM_001160379	Tent5a	TTTGGTCCCCTTCAACCAGCTA#GCTGGGGCGGGGGACA#....(((((((.(..(((((..#))))).).))))))).	3951	3967	1		1	1
mmu-miR-133b-3p	NM_001164572	Snrk	TTTGGTCCCCTTCAACCAGCTA#AGCTGTGAGGGGAGACG#....((((((((((..(((((.#)))))))))))).))).	3917	3934	1		1	1
mmu-miR-133b-3p	NM_001167799	Stx5a	TTTGGTCCCCTTCAACCAGCTA#GCTGTGAAGAGGCTGGGAACAGAAGCCAGCTAGGGGCCAGT#.((((((((((((..((((((.#.)))))).....)))).......)))))))).	1461	1502	1		1	1
mmu-miR-133b-3p	NM_001168297	Fbxo30	TTTGGTCCCCTTCAACCAGCTA#AGTTGTGAAGACAGGGACA#....((((((((((..(((((.#))))))))))...))))).	3648	3667	1		1	1
mmu-miR-133b-3p	NM_001172096	Cacul1	TTTGGTCCCCTTCAACCAGCTA#AGTTGGTAGAATTTATGGGGGGGGG#.....((((((((((((((((.#)))))))........))))))))).	2794	2819	1		1	1
mmu-miR-133b-3p	NM_001205330	Map4	TTTGGTCCCCTTCAACCAGCTA#AGCTGGGAAGGACACAGTGGGGACCAGGG#(((((((((((((..((((((.#))))))...)))......)))))))))).	5398	5427	1		1	1
mmu-miR-133b-3p	NM_001244891	Celf1	TTTGGTCCCCTTCAACCAGCTA#GCTCAGGGAGTACAGGGGGCCAGAG#(((((((((((.(..(((((..#)))..))..)...))))))))))).	6047	6072	1		1	1
mmu-miR-133b-3p	NM_001244903	Celf1	TTTGGTCCCCTTCAACCAGCTA#GCTCAGGGAGTACAGGGGGCCAGAG#(((((((((((.(..(((((..#)))..))..)...))))))))))).	5994	6019	1		1	1
mmu-miR-133b-3p	NM_001286158	Mllt3	TTTGGTCCCCTTCAACCAGCTA#GGGGGGACCAAAT#((((((((((((..........#)))))))))))).	1227	1240	1		1	1
mmu-miR-133b-3p	NM_001290422	Ccnc	TTTGGTCCCCTTCAACCAGCTA#GTTGAAATTTTTCTTTCAGCATTGAGGGACCAAAA#(((((((((..((((...(((.#.))).))))))))))))).	1503	1538	1		1	1
mmu-miR-133b-3p	NM_001290501	Znrf3	TTTGGTCCCCTTCAACCAGCTA#AGTGGGTCTGAAAACTCGGTTACAGAATGGGGACCAC#..(((((((((((((((((...#.)).))))...))).)))))))).	5422	5459	1		1	1
mmu-miR-133b-3p	NM_001290628	Vps54	TTTGGTCCCCTTCAACCAGCTA#AGGTGGGGGAAGGGAAAAGAAGGATCAGT#.((((((((((((..(((.((.#)).)))..))))))........)))))).	3364	3393	1		1	1
mmu-miR-133b-3p	NM_001291233	Cux1	TTTGGTCCCCTTCAACCAGCTA#AGCATTGTTGCCAAGAATGGGGGTGGGGGGGGCTAAT#.((((((((((((.(((..(((#.))).))))))))))))))).	10648	10685	1		1	1
mmu-miR-133b-3p	NM_001291234	Cux1	TTTGGTCCCCTTCAACCAGCTA#AGCATTGTTGCCAAGAATGGGGGTGGGGGGGGCTAAT#.((((((((((((.(((..(((#.))).))))))))))))))).	10287	10324	1		1	1
mmu-miR-133b-3p	NM_001308040	Ttyh3	TTTGGTCCCCTTCAACCAGCTA#GCTGGTGTCTGGGACCAAAA#(((((((((.....((((((..#))))))....))))))))).	3267	3287	1		1	1
mmu-miR-133b-3p	NM_001308040	Ttyh3	TTTGGTCCCCTTCAACCAGCTA#GCTGCCAGGGAGGGGCCAGAC#(((((.(((((((...((((..#))))....)))))))))))).	2810	2831	1		1	1
mmu-miR-133b-3p	NM_001310711	Ptbp2	TTTGGTCCCCTTCAACCAGCTA#CTGTTCAGAAAAGTGGGGACCAGAG#((((((((((............#.)))))))))).	1830	1855	1	MIRT004828	1	1
mmu-miR-133b-3p	NM_001310718	P2rx4	TTTGGTCCCCTTCAACCAGCTA#GGCTGTGTTGAAATGACCTAGGACCAAAC#((((((((..(((((((((((.#))))).))))))........)))))))).	1888	1917	1		1	1
mmu-miR-133b-3p	NM_001310720	P2rx4	TTTGGTCCCCTTCAACCAGCTA#GGCTGTGTTGAAATGACCTAGGACCAAAC#((((((((..(((((((((((.#))))).))))))........)))))))).	1873	1902	1		1	1
mmu-miR-133b-3p	NM_001311087	Klhdc10	TTTGGTCCCCTTCAACCAGCTA#AGCTGTAGAAAGGGGGCTGAT#.(((((((((((....(((((.#)))))....))))))))))).	3347	3368	1		1	1
mmu-miR-133b-3p	NM_001311092	Celf6	TTTGGTCCCCTTCAACCAGCTA#GCTGTAAATACTGCCACTGAGAAGGGGATCAT#..(((((((((((...(((...#.))).))))))))))).	2317	2349	1		1	1
mmu-miR-133b-3p	NM_001311163	Map4	TTTGGTCCCCTTCAACCAGCTA#AGCTGGGAAGGACACAGTGGGGACCAGGG#(((((((((((((..((((((.#))))))...)))......)))))))))).	4582	4611	1		1	1
mmu-miR-133b-3p	NM_001311164	Map4	TTTGGTCCCCTTCAACCAGCTA#AGCTGGGAAGGACACAGTGGGGACCAGGG#(((((((((((((..((((((.#))))))...)))......)))))))))).	4489	4518	1		1	1
mmu-miR-133b-3p	NM_001315503	Adcyap1	TTTGGTCCCCTTCAACCAGCTA#AGCCTAACTAACTCAAGTGGGCATTGTCCCACTGGTTGCAGGGGCAATTCCAAC#.((((.(((((.(((((((...#.))))))).))))).....)))).	1248	1302	1		1	1
mmu-miR-133b-3p	NM_001346785	Gxylt1	TTTGGTCCCCTTCAACCAGCTA#TAGCTCGTTAGGGGGGACCGT#..((((((((((.(((.(((((#))))).))).)))))))))).	2992	3013	1		1	1
mmu-miR-133b-3p	NM_001347313	Tet3	TTTGGTCCCCTTCAACCAGCTA#AGTCTGGTTTTTAGTGGGGACCGAGC#((((((((((...((((((((.#)).))))))......)))))))))).	9229	9255	1		1	1
mmu-miR-133b-3p	NM_001355211	Zbtb7b	TTTGGTCCCCTTCAACCAGCTA#GGCTGGGGCTTAGGACCAAAT#((((((((.......((((((.#))))))......)))))))).	2185	2206	1		1	1
mmu-miR-133b-3p	NM_001355693	Phf24	TTTGGTCCCCTTCAACCAGCTA#AGTAATCAGAGGGGACCAAC#.(((((((((((..........#.))))))))))).	5835	5855	1		1	1
mmu-miR-133b-3p	NM_001355695	Phf24	TTTGGTCCCCTTCAACCAGCTA#AGTAATCAGAGGGGACCAAC#.(((((((((((..........#.))))))))))).	5672	5692	1		1	1
mmu-miR-133b-3p	NM_133741	Snrk	TTTGGTCCCCTTCAACCAGCTA#AGCTGTGAGGGGAGACG#....((((((((((..(((((.#)))))))))))).))).	3967	3984	1		1	1
mmu-miR-133b-3p	NM_139061	Vps54	TTTGGTCCCCTTCAACCAGCTA#AGGTGGGGGAAGGGAAAAGAAGGATCAGT#.((((((((((((..(((.((.#)).)))..))))))........)))))).	3400	3429	1		1	1
mmu-miR-133b-3p	NM_139294	Braf	TTTGGTCCCCTTCAACCAGCTA#TGGCTGGTCATCTGATGGGGCGATTTCCATCACCAAGC#((((((((((.(((((((((((#))))))))....))).))))...........)))))).	2977	3015	1		1	1
mmu-miR-133b-3p	NM_144958	Eif4a1	TTTGGTCCCCTTCAACCAGCTA#GGCTAAGGAAGAGCTGGAGGGGGGAGGGGAGGGAGCCAAGG#(((((((((((((..((((((.#.)))))).....))))))).....)))))).	1392	1433	1		1	1
mmu-miR-133b-3p	NM_145144	Aif1l	TTTGGTCCCCTTCAACCAGCTA#GGTTGGTGGGGGCTAT#..((((((((.((((((.....#)))))).)))))))).	1508	1524	1		1	1
mmu-miR-133b-3p	NM_145503	Lzts2	TTTGGTCCCCTTCAACCAGCTA#CTGGGCTGAGGGGGCTGAAG#((((((((((((...((((...#))))...)))))))))))).	2592	2612	1		1	1
mmu-miR-133b-3p	NM_145554	Ldlrap1	TTTGGTCCCCTTCAACCAGCTA#TAGCTGGTGGTCGGGGCGGTCCAGT#.((((.((((((..((((((((#))))))))....)))).)).)))).	2237	2262	1		1	1
mmu-miR-133b-3p	NM_152809	Csnk1g3	TTTGGTCCCCTTCAACCAGCTA#TGGCTGATTGGAGAATGTTCTGGAGAGGGTGGGCTGGGT#(((((((((((((..((((...#.)))).))))).)))))))).	3085	3124	1		1	1
mmu-miR-133b-3p	NM_172266	Lpgat1	TTTGGTCCCCTTCAACCAGCTA#GGCTGGGCGACAGGTGGGACCAAGC#(((((((((((((..((((((.#))))))..))..)).))))))))).	3843	3868	1		1	1
mmu-miR-133b-3p	NM_172677	Ythdf3	TTTGGTCCCCTTCAACCAGCTA#GGGGACCAAAA#((((((((((............#)))))))))).	4424	4435	1		1	1
mmu-miR-133b-3p	NM_172677	Ythdf3	TTTGGTCCCCTTCAACCAGCTA#GTTGGTTTGAGGGATTAT#..((((.(((((.(((((((..#))))))).))))))))).	2829	2847	1		1	1
mmu-miR-133b-3p	NM_172690	Phf24	TTTGGTCCCCTTCAACCAGCTA#AGTAATCAGAGGGGACCAAC#.(((((((((((..........#.))))))))))).	5799	5819	1		1	1
mmu-miR-133b-3p	NM_172924	Peak1	TTTGGTCCCCTTCAACCAGCTA#AGTGAAAGGAGGGGACCC#...((((((((((.....(((.#)))....)))))))))).	6197	6215	1		1	1
mmu-miR-133b-3p	NM_174998	Hpcal4	TTTGGTCCCCTTCAACCAGCTA#GGCGAGGTTAAGGAGGGGCTGAGG#(((((.(((((((((((.(((.#)))..))))..)))))))))))).	1111	1135	1		1	1
mmu-miR-133b-3p	NM_175235	Celf6	TTTGGTCCCCTTCAACCAGCTA#GCTGTAAATACTGCCACTGAGAAGGGGATCAT#..(((((((((((...(((...#.))).))))))))))).	2474	2506	1		1	1
mmu-miR-133b-3p	NM_175274	Ttyh3	TTTGGTCCCCTTCAACCAGCTA#GCTGGTGTCTGGGACCAAAA#(((((((((.....((((((..#))))))....))))))))).	3343	3363	1		1	1
mmu-miR-133b-3p	NM_175274	Ttyh3	TTTGGTCCCCTTCAACCAGCTA#GCTGCCAGGGAGGGGCCAGAC#(((((.(((((((...((((..#))))....)))))))))))).	2886	2907	1		1	1
mmu-miR-133b-3p	NM_175386	Lhfp	TTTGGTCCCCTTCAACCAGCTA#AGCATGGAGAATAAGGGACGGTGGAGGAAAATGGACCAAAG#(((((((((((((.(((..((.#.))..)))))))).....)))))))).	1203	1244	1		1	1
mmu-miR-133b-3p	NM_177231	Arrb1	TTTGGTCCCCTTCAACCAGCTA#GCCGGAGAAGGGAGGCCAC#..(((((((((((..((.((..#)).)).)))))).))))).	3191	3210	1		1	1
mmu-miR-133b-3p	NM_177633	Ubxn7	TTTGGTCCCCTTCAACCAGCTA#TGGCTGGATTTTGAGGGACCT#...((((((..(((((((((((#)))))))...)))))))))).	3127	3148	1		1	1
mmu-miR-133b-3p	NM_177708	Rtn4rl1	TTTGGTCCCCTTCAACCAGCTA#GCTGGTTTTGGAAGGAGCAGGACTCAGAA#((((((((((((((((((((..#)))))))...)))))....)))).)))).	2002	2031	1		1	1
mmu-miR-133b-3p	NM_177762	Aak1	TTTGGTCCCCTTCAACCAGCTA#AGCTGGTGAAGGCAGGTTGGTGAGAGAGGGGGCCAGGG#((((((((((((..(((((((.#.)))))))....)))))))))))).	5640	5678	1		1	1
mmu-miR-133b-3p	NM_178220	Arrb1	TTTGGTCCCCTTCAACCAGCTA#GCCGGAGAAGGGAGGCCAC#..(((((((((((..((.((..#)).)).)))))).))))).	3167	3186	1		1	1
mmu-miR-133b-3p	NM_198683	Celf1	TTTGGTCCCCTTCAACCAGCTA#GCTCAGGGAGTACAGGGGGCCAGAG#(((((((((((.(..(((((..#)))..))..)...))))))))))).	2919	2944	1		1	1
mmu-miR-133b-3p	XM_006497632	Cacna1b	TTTGGTCCCCTTCAACCAGCTA#TAGCTGAGTTGAGATGGACCC#...(((((..((((((((((((#)))))).))))))..))))).	7391	7412	1		1	1
mmu-miR-133b-3p	XM_006501386	Otud7b	TTTGGTCCCCTTCAACCAGCTA#AGCATGGGATGGGGGCTAGGG#((((((((((.((..((((((.#))).))))).)))))))))).	4293	4314	1		1	1
mmu-miR-133b-3p	XM_006508317	Arfip2	TTTGGTCCCCTTCAACCAGCTA#AGCATTCTGTCCCCTCTAGAGGGTGGAGAAAGGGGACCAAC#.(((((((((((...(((.((.#.)).)))...))))))))))).	2559	2600	1		1	1
mmu-miR-133b-3p	XM_006525645	Fgf1	TTTGGTCCCCTTCAACCAGCTA#GGCTGGTGTGGGGGAGGTCTG#...((.(((((((((((((((.#))))))).)))))).)).)).	1667	1688	1		1	1
mmu-miR-133b-3p	XM_006526233	Csnk1g3	TTTGGTCCCCTTCAACCAGCTA#TGGCTGATTGGAGAATGTTCTGGAGAGGGTGGGCTGGGT#(((((((((((((..((((...#.)))).))))).)))))))).	3188	3227	1		1	1
mmu-miR-133b-3p	XM_006526929	Myrf	TTTGGTCCCCTTCAACCAGCTA#AGTTGGGGTCAAACTTGGGCTCCAAGCTGCTTGAGGGGGTCAACCTTGGACCAAAG#(((((((((((((((.(((((.#.))))).)))))))))..........)))))).	5224	5280	1		1	1
mmu-miR-133b-3p	XM_006526934	Myrf	TTTGGTCCCCTTCAACCAGCTA#AGTTGGGGTCAAACTTGGGCTCCAAGCTGCTTGAGGGGGTCAACCTTGGACCAAAG#(((((((((((((((.(((((.#.))))).)))))))))..........)))))).	4978	5034	1		1	1
mmu-miR-133b-3p	XM_006530196	P2rx4	TTTGGTCCCCTTCAACCAGCTA#GGCTGTGTTGAAATGACCTAGGACCAAAC#((((((((..(((((((((((.#))))).))))))........)))))))).	1833	1862	1		1	1
mmu-miR-133b-3p	XM_006532134	Cyb561	TTTGGTCCCCTTCAACCAGCTA#AGCTTGGTTAGGGGATCT#...((((((((..((((((((.#)))).)))))))))))).	1468	1486	1		1	1
mmu-miR-133b-3p	XM_006532134	Cyb561	TTTGGTCCCCTTCAACCAGCTA#TGGGGAAGGGGATTAGT#.((((((((((((..(((....#))).)))))))))))).	1817	1834	1		1	1
mmu-miR-133b-3p	XM_011241228	Kcna6	TTTGGTCCCCTTCAACCAGCTA#GGCTCCTTGCCAGTGAACGATGGGATTCTGAGTGTTGGGGTGGGGCCAGAG#((((((((((((((((..(((.#.)))))))))).))))))))).	3736	3787	1		1	1
mmu-miR-133b-3p	XM_030247102	Celf1	TTTGGTCCCCTTCAACCAGCTA#GCTCAGGGAGTACAGGGGGCCAGAG#(((((((((((.(..(((((..#)))..))..)...))))))))))).	6135	6160	1		1	1
mmu-miR-133b-3p	XM_030247110	Celf1	TTTGGTCCCCTTCAACCAGCTA#GCTCAGGGAGTACAGGGGGCCAGAG#(((((((((((.(..(((((..#)))..))..)...))))))))))).	3048	3073	1		1	1
mmu-miR-133b-3p	XM_030250367	St8sia3	TTTGGTCCCCTTCAACCAGCTA#TAGCCAAGGGGATCAGAA#((((((((((((......((((#)))).)))))))))))).	2048	2066	1		1	1
mmu-miR-133b-3p	XM_030254109	Cux1	TTTGGTCCCCTTCAACCAGCTA#AGCATTGTTGCCAAGAATGGGGGTGGGGGGGGCTAAT#.((((((((((((.(((..(((#.))).))))))))))))))).	10438	10475	1		1	1
mmu-miR-133b-3p	XM_036158016	Celf1	TTTGGTCCCCTTCAACCAGCTA#GCTCAGGGAGTACAGGGGGCCAGAG#(((((((((((.(..(((((..#)))..))..)...))))))))))).	6009	6034	1		1	1
mmu-miR-136-5p	NM_026574	Ino80	ACTCCATTTGTTTTGATGATGG#ATCTTAAATAAAATGGAGTG#(((((((((..(((((.(((..#))))))))..))))))))).	6317	6337	1		1	1
mmu-miR-136-5p	NM_027450	Glipr2	ACTCCATTTGTTTTGATGATGG#CTGCCAAAGAGCAAATGGAGA#.(((((((((((((........#.))))))))))))).	1252	1273	1		1	1
mmu-miR-136-5p	NM_080285	Cttnbp2	ACTCCATTTGTTTTGATGATGG#CAATGCGAATGGGGC#.((((((((((.(((.......#))).)))))))))).	5537	5552	1		1	1
mmu-miR-136-5p	NM_176846	Exph5	ACTCCATTTGTTTTGATGATGG#CATAAGCTGACAGATGGAGA#.(((((((((((......(((.#))).....))))))))))).	6808	6828	1		1	1
mmu-miR-136-5p	NM_176850	Bptf	ACTCCATTTGTTTTGATGATGG#CTATGGATGTATACGAATCGAAATAAATGGAGA#.((((((((((((((((.....#.)))))))))))))))).	9808	9841	1	MIRT014918	1	1
mmu-miR-136-5p	XM_006532686	Bptf	ACTCCATTTGTTTTGATGATGG#CTATGGATGTATACGAATCGAAATAAATGGAGA#.((((((((((((((((.....#.)))))))))))))))).	10192	10225	1	MIRT014918	1	1
mmu-miR-182-5p	NM_010919	Nkx2-2	TTTGGCAATGGTAGAACTCACACCG#GTGTGAGTAGCGATATTGTCAGC#.(((((((((.....((((((((..#)))))))).....))))))))).	1620	1643	0.953846		1	1
mmu-miR-182-5p	NM_007495	Astn1	TTTGGCAATGGTAGAACTCACACCG#GTTCACTATTGCCAGAG#((((((((((((.((((........#)))))))))))))))).	6180	6197	0.961538		1	1
mmu-miR-182-5p	NM_010098	Opn3	TTTGGCAATGGTAGAACTCACACCG#TGGTGGCACAAGATGAGCATCTGGCGTCATCGTCTACTATGCCAGGA#((((((.((((((((....((.(((#.))).)).....)))))))))))))).	1500	1547	0.961538		1	1
mmu-miR-182-5p	NM_001081977	Rnf144a	TTTGGCAATGGTAGAACTCACACCG#GGTGTGCTTATCTCTGCCAAAT#(((((((..(((((....((((((.#)))))).)))))..))))))).	3904	3926	0.961538		1	1
mmu-miR-182-5p	NM_001205204	Astn1	TTTGGCAATGGTAGAACTCACACCG#GTTCACTATTGCCAGAG#((((((((((((.((((........#)))))))))))))))).	6204	6221	0.961538		1	1
mmu-miR-182-5p	XM_006501658	Fbxw7	TTTGGCAATGGTAGAACTCACACCG#ACCATTGCCAAT#.(((((((((((.............#))))))))))).	2814	2826	0.961538	MIRT438560	1	1
mmu-miR-182-5p	XM_036164845	Zbtb37	TTTGGCAATGGTAGAACTCACACCG#GGTGTGCTTTTTAAAATGCCAAGT#(((((((....(((((..((((((.#))))))..)))))...))))))).	4134	4158	0.961538		1	1
mmu-miR-182-5p	XM_006496066	Hecw2	TTTGGCAATGGTAGAACTCACACCG#GTGTGAGGTTACTACATTGCA#....(((((.(((((((((((((..#))))))).)).))))))))).	10586	10607	0.980769		1	1
mmu-miR-182-5p	NM_001357456	Fam53c	TTTGGCAATGGTAGAACTCACACCG#TGTGTGTGTTAAAACATGAGGTTCTGCCTCTGTGGC#..(.(((..((((((((((((((((#)).)))))...........)))))))))..))).).	4421	4457	1		1	1
mmu-miR-182-5p	NM_001360376	Mbnl2	TTTGGCAATGGTAGAACTCACACCG#AGTTCTGCTATGTCAT#..((((.(((((((((((.......#))))))))))))))).	1806	1822	1		1	1
mmu-miR-182-5p	NM_001362169	Fam168a	TTTGGCAATGGTAGAACTCACACCG#GGTGTGCACATGACCATGAGCTGCCAC#..((((((((((......((((((.#))))))......)))))....))))).	3947	3974	1		1	1
mmu-miR-182-5p	NM_001362170	Fam168a	TTTGGCAATGGTAGAACTCACACCG#GGTGTGCACATGACCATGAGCTGCCAC#..((((((((((......((((((.#))))))......)))))....))))).	3920	3947	1		1	1
mmu-miR-182-5p	NM_001368413	Adcy6	TTTGGCAATGGTAGAACTCACACCG#CGGCCTGAATCTACCATGGCTAGAC#((((((.((((((((..(((..(((#)))..))).)))))))).)))))).	5070	5095	1	MIRT006024	1	1
mmu-miR-182-5p	NM_001368736	Ppp1r12a	TTTGGCAATGGTAGAACTCACACCG#GGTGTGAGGATTTATTTTTGGTT#...(.(((.((((((.((((((((.#))))))))..)))))).))).).	5090	5113	1		1	1
mmu-miR-182-5p	NM_001370744	Mark3	TTTGGCAATGGTAGAACTCACACCG#TGGTGTGAGTGGATGATGTGTGGGGA#(((.(((((.((...((((((((((#))))))))))..)).)).))).))).	3058	3084	1		1	1
mmu-miR-182-5p	NM_001374694	L1cam	TTTGGCAATGGTAGAACTCACACCG#GGTGCTGCCTTGCCGAC#.(((((((.(((((......((((.#)))))))))))))))).	4272	4289	1		1	1
mmu-miR-182-5p	NM_001374694	L1cam	TTTGGCAATGGTAGAACTCACACCG#GTGACTTTGAAAGTTTGTGCCGTTGCCC#...((((((((((((((((((....#))))........)))).)))))))))).	4886	4914	1		1	1
mmu-miR-182-5p	NM_001385627	Kcnc3	TTTGGCAATGGTAGAACTCACACCG#GGTGGGGGGGTTCTGCCAGCTGCTC#...((((.(((((((((((.((((.#))))...)))))))))))..)))).	3328	3353	1		1	1
mmu-miR-182-5p	NM_001385633	Kcnc3	TTTGGCAATGGTAGAACTCACACCG#GGTGGGGGGGTTCTGCCAGCTGCTC#...((((.(((((((((((.((((.#))))...)))))))))))..)))).	3388	3413	1		1	1
mmu-miR-182-5p	NM_007405	Adcy6	TTTGGCAATGGTAGAACTCACACCG#CGGCCTGAATCTACCATGGCTAGAC#((((((.((((((((..(((..(((#)))..))).)))))))).)))))).	5229	5254	1	MIRT006024	1	1
mmu-miR-182-5p	NM_007479	Arf4	TTTGGCAATGGTAGAACTCACACCG#TGTAGCATTCCATTTGTATTTATTTCTACCCTTTGCCAAAA#((((((((.(((((((.........#.)))))))..)))))))).	1224	1265	1		1	1
mmu-miR-182-5p	NM_007803	Cttn	TTTGGCAATGGTAGAACTCACACCG#GGTGTTTTAGTTTTGCCAAGCTGAC#.(((((..((((((((((.(((((.#)))))...)))))))))).))))).	2229	2254	1		1	1
mmu-miR-182-5p	NM_007890	Dyrk1a	TTTGGCAATGGTAGAACTCACACCG#GGATCAAAAGAAGCCTAGAAAGAAGCAGTGATCTACCTCTGCCAAT#.((((((..((((((..((((....#.))))))))))..)))))).	4557	4603	1		1	1
mmu-miR-182-5p	NM_008037	Fosl2	TTTGGCAATGGTAGAACTCACACCG#GGTGTGAGTGCGACAACAGGGGCACAGGTTGGGTTTGCCAAAC#((((((((..((...(((((((((.#)))))))))...))....................)))))))).	1980	2023	1		1	1
mmu-miR-182-5p	NM_008478	L1cam	TTTGGCAATGGTAGAACTCACACCG#GGTGCTGCCTTGCCGAC#.(((((((.(((((......((((.#)))))))))))))))).	4343	4360	1		1	1
mmu-miR-182-5p	NM_008681	Ndrg1	TTTGGCAATGGTAGAACTCACACCG#TGGTTTTGGGTTCTGTACATTCCAC#..(((.((((.(((((((((.((((#))))..)))))))))..))))))).	2414	2439	1		1	1
mmu-miR-182-5p	NM_008688	Nfic	TTTGGCAATGGTAGAACTCACACCG#GGGAGTGGGAGGGACTGTTTTTCTCCGTTGCTC#...((((((((.(((((((((.((.#))..)))))...........)))))))))))).	5781	5814	1		1	1
mmu-miR-182-5p	NM_009182	St8sia3	TTTGGCAATGGTAGAACTCACACCG#TGTGTGTCTGCCAATGCTGAAT#(((((((.(((((((...(((((..#.)))))))))))).))))))).	4910	4932	1		1	1
mmu-miR-182-5p	NM_009199	Slc1a1	TTTGGCAATGGTAGAACTCACACCG#GGTGTGAGCTCACCAGAACACTGTCAGGC#(((((((.((((.((.((((((((.#)))))))).))))))......))))))).	2463	2492	1		1	1
mmu-miR-182-5p	NM_009459	Ube2h	TTTGGCAATGGTAGAACTCACACCG#CGGGGCCTGTTGATCCATTGCCT#...((((((((...(((.....(((#))).....)))...)))))))).	1781	1804	1		1	1
mmu-miR-182-5p	NM_009535	Yes1	TTTGGCAATGGTAGAACTCACACCG#TGCCAAAACAGAGAGACCTTGTGTGAGTTCTTCCTGCACAGAA#(((((((..((.(((((((((((..#.))))))))))).))))).)))).	2326	2369	1		1	1
mmu-miR-182-5p	NM_009551	Zfand5	TTTGGCAATGGTAGAACTCACACCG#GTGTTGAGTTACAGATGTGAGCTGCCATGCCT#...(((.(((((((..((((((...#.)))))))))))))))).	4145	4177	1		1	1
mmu-miR-182-5p	NM_009784	Cacna2d1	TTTGGCAATGGTAGAACTCACACCG#TGGAGTGACTCTGCCAACTATTGTCC#...((((((((((((..((((.(((#))).)))).)))))))....))))).	5525	5551	1		1	1
mmu-miR-182-5p	NM_009847	Cd2ap	TTTGGCAATGGTAGAACTCACACCG#TGAATCTGTCATTGCCAAAT#(((((((((((((((..(((.....#))).))))))))))))))).	4711	4731	1		1	1
mmu-miR-182-5p	NM_010026	Asap1	TTTGGCAATGGTAGAACTCACACCG#GGTGTGCTGTCATGCCATGTCAC#..((((.((((((..((.((((((.#))))))..))..)))))))))).	5136	5159	1		1	1
mmu-miR-182-5p	NM_010248	Gab2	TTTGGCAATGGTAGAACTCACACCG#GGGATGGGAAGCTGTCATTGCCT#...(((((((((((..((((..((.#))..))))...))))))))))).	3279	3302	1		1	1
mmu-miR-182-5p	NM_011104	Prkce	TTTGGCAATGGTAGAACTCACACCG#CGGATGTGATTTTAATCCCTTGCCAT#..((((((.(((((((.((((((((#))).))))))))))..)).)))))).	6118	6144	1		1	1
mmu-miR-182-5p	NM_011137	Pou2f1	TTTGGCAATGGTAGAACTCACACCG#GGCTGACCTTTCCCTTCTGAAGCCTTGGGGCTCTGCTCATTGCCAGGA#(((((((((((((((.(((.((...#.))))).))))).)))))))))).	10562	10610	1		1	1
mmu-miR-182-5p	NM_011137	Pou2f1	TTTGGCAATGGTAGAACTCACACCG#GGTGTGATCATCTTGCCAAC#.(((((((.(((.((..(((((((.#))))))))))))))))))).	6318	6338	1		1	1
mmu-miR-182-5p	NM_011169	Prlr	TTTGGCAATGGTAGAACTCACACCG#GGTTTGAGCTCTGCCGGTATCAAT#.((((...(((((((.((((.(((.#))).)))).)))))))...)))).	7599	7623	1		1	1
mmu-miR-182-5p	NM_011200	Ptp4a1	TTTGGCAATGGTAGAACTCACACCG#TGGGGTGCCTGATGCCATTGCCT#...((((((((((..(..(((.(((#))).)))..)..)))))))))).	1229	1252	1		1	1
mmu-miR-182-5p	NM_011365	Itsn2	TTTGGCAATGGTAGAACTCACACCG#AGCTTTATCATTGCCAAC#.((((((((((((((.((.......#)).)))))))))))))).	5929	5947	1		1	1
mmu-miR-182-5p	NM_011445	Sox6	TTTGGCAATGGTAGAACTCACACCG#TGGTGTGCGTCCTCCATTGTCT#...((((((((.((.((.(((((((#))))))).)).)))))))))).	7474	7496	1		1	1
mmu-miR-182-5p	NM_011445	Sox6	TTTGGCAATGGTAGAACTCACACCG#GTGTGGGCTTGCCTCACAGTTGCCGGAT#((((((((((((((..(((((((..#))))))).))))).....))))))))).	5246	5274	1		1	1
mmu-miR-182-5p	NM_011462	Spin1	TTTGGCAATGGTAGAACTCACACCG#GGTGTGAGTACGTCCTGCA#....(((..((..(.(((((((((.#))))))))).)..))))).	2700	2719	1		1	1
mmu-miR-182-5p	NM_011756	Zfp36	TTTGGCAATGGTAGAACTCACACCG#TGGTGCTCAAATTTCCCTCCTAAAGCAAATAGCCAAAGCCATTGCCAAAT#((((((((((((.............#.)))))))))))).	1488	1538	1		1	1
mmu-miR-182-5p	NM_012005	Med14	TTTGGCAATGGTAGAACTCACACCG#CGGGGCTGTGAATCCCTGCCTTGCCAT#..((((((.(((((...((((((((#)))...)))))....))))))))))).	4908	4935	1		1	1
mmu-miR-182-5p	NM_013760	Dnajb9	TTTGGCAATGGTAGAACTCACACCG#GTGAAGAAGACCATTGCTT#...(((((((((.....((((....#)))).....))))))))).	1290	1309	1		1	1
mmu-miR-182-5p	NM_015743	Nr4a3	TTTGGCAATGGTAGAACTCACACCG#GTGGGGGCCCGTTGCA#....(((((((..(..(((((....#)))))..)))))))).	4630	4646	1		1	1
mmu-miR-182-5p	NM_016714	Nup50	TTTGGCAATGGTAGAACTCACACCG#GGAACTTGTCTCTTCATGGTGGCAGTGCTCTGTGAGCATCTGCCCATGCCT#...((((..((((((.((((((...#.))))))..))))))..)))).	3466	3517	1		1	1
mmu-miR-182-5p	NM_016909	Tsnax	TTTGGCAATGGTAGAACTCACACCG#TGGTGTGAGCTAGCGATGTTGCCAAAG#((((((((((.(((..(((((((((#)))))))))))).)...))))))))).	1827	1854	1		1	1
mmu-miR-182-5p	NM_017391	Slc5a3	TTTGGCAATGGTAGAACTCACACCG#GTGAGTAAAGTGTCTTGTCTACATTGCCAAGG#(((((((((.(((((((((((....#))))))...........)))))))))))))).	2953	2985	1		1	1
mmu-miR-182-5p	NM_018814	Pcnx	TTTGGCAATGGTAGAACTCACACCG#GTTCCCTGCTCTCGGTGAGTCTGCCTTTGTCAC#..((((((.(((((.((((..((((#.))))))))))))).)))))).	9222	9255	1		1	1
mmu-miR-182-5p	NM_019740	Foxo3	TTTGGCAATGGTAGAACTCACACCG#GTGGGCTAATGTTCTAGCACAGGCCTCCCCGCTTGAGTTCTCGCCATTGCCT#...(((((((((((((((((.....#.)))))))).))))))))).	3853	3905	1	MIRT006025	1	1
mmu-miR-182-5p	NM_019829	Stx5a	TTTGGCAATGGTAGAACTCACACCG#TGGGAGGACAGGTGGCTACTATTGCCAC#..((((((((((((....(.((((.#.))))))))))))))))).	1587	1615	1		1	1
mmu-miR-182-5p	NM_019958	Rgs17	TTTGGCAATGGTAGAACTCACACCG#TGGGTGGGAATACTATAGAATCAAGTTAGTTACCAGTATGCCAAGT#(((((((.((((((..(((((.(((#)))))))).....................))))))...))))))).	6030	6076	1		1	1
mmu-miR-182-5p	NM_021516	Mark3	TTTGGCAATGGTAGAACTCACACCG#TGGTGTGAGTGGATGATGTGTGGGGA#(((.(((((.((...((((((((((#))))))))))..)).)).))).))).	3042	3068	1		1	1
mmu-miR-182-5p	NM_021518	Rab2a	TTTGGCAATGGTAGAACTCACACCG#GGTGTGATTTGCCAAGCTT#...(((..(((((((..(((((((.#)))))))))))))).))).	1339	1358	1		1	1
mmu-miR-182-5p	NM_021897	Trp53inp1	TTTGGCAATGGTAGAACTCACACCG#GTGTATGCTTCTATTGTTGCCT#...((((((((((((((..((((..#))))..).))))))))))))).	4372	4394	1		1	1
mmu-miR-182-5p	NM_021897	Trp53inp1	TTTGGCAATGGTAGAACTCACACCG#TGTAGGTTGTACTATGTGCCT#...((((((((((.((((.(((...#))).)))).)))))).)))).	5015	5036	1		1	1
mmu-miR-182-5p	NM_022801	Mark3	TTTGGCAATGGTAGAACTCACACCG#TGGTGTGAGTGGATGATGTGTGGGGA#(((.(((((.((...((((((((((#))))))))))..)).)).))).))).	2997	3023	1		1	1
mmu-miR-182-5p	NM_025705	Dcbld1	TTTGGCAATGGTAGAACTCACACCG#GTGTGAATTCTATCGATGTTAAAG#(((((((.((((((((.((((((..#)))))).)))))))).))))))).	2879	2903	1		1	1
mmu-miR-182-5p	NM_026121	Bag4	TTTGGCAATGGTAGAACTCACACCG#GGTGTCTGTAGGCTGCTGCTTGTCAGAT#((((((((((((((.((..(((((.#)))))..))...)))))).)))))))).	1685	1713	1		1	1
mmu-miR-182-5p	NM_026243	Mgat4c	TTTGGCAATGGTAGAACTCACACCG#AGTTTTAAATTTCAACCAATTGCCAAAA#((((((((((((.(((.........#.))).)))).)))))))).	1899	1927	1		1	1
mmu-miR-182-5p	NM_026496	Grhl2	TTTGGCAATGGTAGAACTCACACCG#TGAGATAGCCATTGCCAGAA#((((((((((((....((((.....#))))...)))))))))))).	4281	4301	1		1	1
mmu-miR-182-5p	NM_026735	Mob1b	TTTGGCAATGGTAGAACTCACACCG#GTGTGGAGAGCAGTTTCTGTTCACTTTGCCAGAA#((((((((.(((.((((((((((..#))))))............))))))))))))))).	3068	3102	1		1	1
mmu-miR-182-5p	NM_026756	Nfic	TTTGGCAATGGTAGAACTCACACCG#GGGAGTGGGAGGGACTGTTTTTCTCCGTTGCTC#...((((((((.(((((((((.((.#))..)))))...........)))))))))))).	5704	5737	1		1	1
mmu-miR-182-5p	NM_027504	Prdm16	TTTGGCAATGGTAGAACTCACACCG#GGTGTGAGTTCAAAGGTCTTGGCCACTGGAGAACCAGACCATTAACTTGGCTCTCTTGCCT#...(((((((((.(((((((((((.#)))))))))))..........))))..............................))))).	6733	6794	1		1	1
mmu-miR-182-5p	NM_027642	Phf6	TTTGGCAATGGTAGAACTCACACCG#CTGCCATTGCTG#...(((((((((((...........#))))))))))).	3685	3697	1		1	1
mmu-miR-182-5p	NM_027807	Cul5	TTTGGCAATGGTAGAACTCACACCG#GGTGGGGTTCTTTTTGCTT#...(((((....(((((((.((((.#)))))))))))..))))).	3089	3108	1		1	1
mmu-miR-182-5p	NM_027892	Ppp1r12a	TTTGGCAATGGTAGAACTCACACCG#GGTGTGAGGATTTATTTTTGGTT#...(.(((.((((((.((((((((.#))))))))..)))))).))).).	5121	5144	1		1	1
mmu-miR-182-5p	NM_028943	Sgms2	TTTGGCAATGGTAGAACTCACACCG#TGGGCCCTGCCGTGCCAT#..((((.(((((((..((((.....#))))..))))))))))).	2553	2571	1		1	1
mmu-miR-182-5p	NM_029838	Col25a1	TTTGGCAATGGTAGAACTCACACCG#GTGTGGGTTTTTTTTTGTTAAT#.(((((((....(((((((((((..#)))))))))))...))))))).	6983	7005	1		1	1
mmu-miR-182-5p	NM_033623	Dcun1d1	TTTGGCAATGGTAGAACTCACACCG#GTGTGGGTCAGGTCTCCAAGCTGATTCTTTTCTTTCCAGACAGAACCATAGGGAGAGTTTACTTTTTGCCAAAT#((((((((.(((.((((((.(.((.#.))).)))))))))..)))))))).	3263	3337	1		1	1
mmu-miR-182-5p	NM_080563	Rnf144a	TTTGGCAATGGTAGAACTCACACCG#GGTGTGCTTATCTCTGCCAAAT#(((((((..(((((....((((((.#)))))).)))))..))))))).	3830	3852	1		1	1
mmu-miR-182-5p	NM_001001883	Hecw2	TTTGGCAATGGTAGAACTCACACCG#GTGTGAGGTTACTACATTGCA#....(((((.(((((((((((((..#))))))).)).))))))))).	9983	10004	1		1	1
mmu-miR-182-5p	NM_001004363	Nuak1	TTTGGCAATGGTAGAACTCACACCG#GGGATAGAAACCATTCTTTACCAGTTCTGCCTGTGCCAGT#.((((((..(((((((((.......#.)))))))))..)))))).	2459	2499	1		1	1
mmu-miR-182-5p	NM_001013380	Dync1li2	TTTGGCAATGGTAGAACTCACACCG#GTGGAAGTTCACTGTTGTCT#...(((((((((.(((((..(((..#)))..)))))))))))))).	4424	4444	1		1	1
mmu-miR-182-5p	NM_001017427	Rasef	TTTGGCAATGGTAGAACTCACACCG#TGGGGTTTTGCCTCTAGTTGAGGGGCCAGAA#((((((...((((((((((.((...#))))))))))))............)))))).	4281	4312	1		1	1
mmu-miR-182-5p	NM_001017427	Rasef	TTTGGCAATGGTAGAACTCACACCG#GGTGTGGGTTTCCAAGACAAGGCTGAGT#((((((..((...(((((((((((.#)))))))))))......))..)))))).	4111	4139	1		1	1
mmu-miR-182-5p	NM_001024205	Nufip2	TTTGGCAATGGTAGAACTCACACCG#GGTGTGAGTAGTAAAGTAGTCT#...(((.((..((..(((((((((.#)))))))))..))..)).))).	7676	7698	1		1	1
mmu-miR-182-5p	NM_001025559	Sox6	TTTGGCAATGGTAGAACTCACACCG#TGGTGTGCGTCCTCCATTGTCT#...((((((((.((.((.(((((((#))))))).)).)))))))))).	7326	7348	1		1	1
mmu-miR-182-5p	NM_001025559	Sox6	TTTGGCAATGGTAGAACTCACACCG#GTGTGGGCTTGCCTCACAGTTGCCGGAT#((((((((((((((..(((((((..#))))))).))))).....))))))))).	5098	5126	1		1	1
mmu-miR-182-5p	NM_001025560	Sox6	TTTGGCAATGGTAGAACTCACACCG#TGGTGTGCGTCCTCCATTGTCT#...((((((((.((.((.(((((((#))))))).)).)))))))))).	7440	7462	1		1	1
mmu-miR-182-5p	NM_001025560	Sox6	TTTGGCAATGGTAGAACTCACACCG#GTGTGGGCTTGCCTCACAGTTGCCGGAT#((((((((((((((..(((((((..#))))))).))))).....))))))))).	5212	5240	1		1	1
mmu-miR-182-5p	NM_001031664	Nudt10	TTTGGCAATGGTAGAACTCACACCG#CTACATTTGCCAAAA#((((((((..((((...........#))))..)))))))).	1141	1156	1		1	1
mmu-miR-182-5p	NM_001033275	Gxylt1	TTTGGCAATGGTAGAACTCACACCG#GGTGTGCTGACTGCAGTGCCAAAG#(((((((...((((....((((((.#))))))....))))..))))))).	3943	3967	1		1	1
mmu-miR-182-5p	NM_001033369	Acvr1c	TTTGGCAATGGTAGAACTCACACCG#GGTGCAAAGTGACACCATTGCTT#...(((((((((...(((..((((.#))))...)))...))))))))).	3820	3843	1		1	1
mmu-miR-182-5p	NM_001037099	Cacnb4	TTTGGCAATGGTAGAACTCACACCG#TGGTGGGGGAAATGCCTTTGTCAAAT#((((((((.((((...(((.(((((#))))))))....)))).)))))))).	7646	7672	1		1	1
mmu-miR-182-5p	NM_001037099	Cacnb4	TTTGGCAATGGTAGAACTCACACCG#GTGTGGGTGGGCTGCTGTCAT#..(((((.((((...((((((((..#))))))))..)))).))))).	1952	1973	1		1	1
mmu-miR-182-5p	NM_001037937	Deptor	TTTGGCAATGGTAGAACTCACACCG#GTGTGGTTTTGCCTTATAAGTCAAC#.(((((...((((((((.(((((..#)))))))))))))......))))).	2307	2332	1		1	1
mmu-miR-182-5p	NM_001042660	Smad7	TTTGGCAATGGTAGAACTCACACCG#TGTCACCCGCTGCCATTGTCGAGT#((((((((((((((...........#.)))))))))))))).	3615	3639	1		1	1
mmu-miR-182-5p	NM_001081336	Dgkh	TTTGGCAATGGTAGAACTCACACCG#TGGTAGCGTTGTTCACACAGGTTAGCCATTGCCAC#..((((((((((.((((.(.(((((#)))).).)..))))..........)))))))))).	8844	8879	1		1	1
mmu-miR-182-5p	NM_001085492	Rere	TTTGGCAATGGTAGAACTCACACCG#GTGTGAATTCCTACCAGCTAT#..((((..((((((((.((((((..#)))))).))).))))))))).	5573	5594	1		1	1
mmu-miR-182-5p	NM_001085549	Trabd2b	TTTGGCAATGGTAGAACTCACACCG#GGTTTGGGTTCTTTACACATTGTTAGT#.(((((((((((((((((((.(((.#))).))))))))..)).))))))))).	5660	5687	1		1	1
mmu-miR-182-5p	NM_001109661	Bach2	TTTGGCAATGGTAGAACTCACACCG#GGTGTTCTTCTGCCAGCCAGT#.(((((..((((((((...(((((.#)))))..))))))))))))).	2745	2766	1		1	1
mmu-miR-182-5p	NM_001110843	Cacna2d1	TTTGGCAATGGTAGAACTCACACCG#TGGAGTGACTCTGCCAACTATTGTCC#...((((((((((((..((((.(((#))).)))).)))))))....))))).	5582	5608	1		1	1
mmu-miR-182-5p	NM_001110844	Cacna2d1	TTTGGCAATGGTAGAACTCACACCG#TGGAGTGACTCTGCCAACTATTGTCC#...((((((((((((..((((.(((#))).)))).)))))))....))))).	5546	5572	1		1	1
mmu-miR-182-5p	NM_001110845	Cacna2d1	TTTGGCAATGGTAGAACTCACACCG#TGGAGTGACTCTGCCAACTATTGTCC#...((((((((((((..((((.(((#))).)))).)))))))....))))).	5531	5557	1		1	1
mmu-miR-182-5p	NM_001110846	Cacna2d1	TTTGGCAATGGTAGAACTCACACCG#TGGAGTGACTCTGCCAACTATTGTCC#...((((((((((((..((((.(((#))).)))).)))))))....))))).	5510	5536	1		1	1
mmu-miR-182-5p	NM_001113389	Dyrk1a	TTTGGCAATGGTAGAACTCACACCG#GGATCAAAAGAAGCCTAGAAAGAAGCAGTGATCTACCTCTGCCAAT#.((((((..((((((..((((....#.))))))))))..)))))).	4298	4344	1		1	1
mmu-miR-182-5p	NM_001114665	Fnbp1l	TTTGGCAATGGTAGAACTCACACCG#GTGTGAATACTGCCACCAGAA#(((((...((((((...((((((..#))))))...))))))))))).	2112	2133	1		1	1
mmu-miR-182-5p	NM_001134465	Dennd6a	TTTGGCAATGGTAGAACTCACACCG#TGTTTGTACTACCTTGCCAAAA#((((((((.(((((.((..(((...#)))..)).))))))))))))).	2893	2915	1		1	1
mmu-miR-182-5p	NM_001135577	Smim13	TTTGGCAATGGTAGAACTCACACCG#TGGCTGTGTAAAATGCCTCTTGCCAGGA#((((((((.((((.....(((((((#))).)))).....))))..)))))))).	2267	2295	1		1	1
mmu-miR-182-5p	NM_001145952	Lpp	TTTGGCAATGGTAGAACTCACACCG#GTGACTTAGCCTGGGTTTTGCATTGCCT#...((((((.((((((((((.....#.)))))))))))))))).	13021	13049	1		1	1
mmu-miR-182-5p	NM_001145954	Lpp	TTTGGCAATGGTAGAACTCACACCG#GTGACTTAGCCTGGGTTTTGCATTGCCT#...((((((.((((((((((.....#.)))))))))))))))).	12435	12463	1		1	1
mmu-miR-182-5p	NM_001159967	Ralgps2	TTTGGCAATGGTAGAACTCACACCG#GGTGTCCCAGGGAAGACCCTGGTGTTTCTTGTGCTGTTGCCC#...((((((((((.((...((((((#.))))))...)).)))))))))).	2734	2776	1		1	1
mmu-miR-182-5p	NM_001160368	Rnf152	TTTGGCAATGGTAGAACTCACACCG#GTGTGTATTCTGAAAGAGTTGCCAGC#.((((((((..(((((..(((((..#)))))..))))).....)))))))).	2520	2546	1		1	1
mmu-miR-182-5p	NM_001161618	Cul5	TTTGGCAATGGTAGAACTCACACCG#GGTGGGGTTCTTTTTGCTT#...(((((....(((((((.((((.#)))))))))))..))))).	3008	3027	1		1	1
mmu-miR-182-5p	NM_001161822	Rgs17	TTTGGCAATGGTAGAACTCACACCG#TGGGTGGGAATACTATAGAATCAAGTTAGTTACCAGTATGCCAAGT#(((((((.((((((..(((((.(((#)))))))).....................))))))...))))))).	6100	6146	1		1	1
mmu-miR-182-5p	NM_001162369	Mgat4c	TTTGGCAATGGTAGAACTCACACCG#AGTTTTAAATTTCAACCAATTGCCAAAA#((((((((((((.(((.........#.))).)))).)))))))).	1877	1905	1		1	1
mmu-miR-182-5p	NM_001162477	Gab2	TTTGGCAATGGTAGAACTCACACCG#GGGATGGGAAGCTGTCATTGCCT#...(((((((((((..((((..((.#))..))))...))))))))))).	3276	3299	1		1	1
mmu-miR-182-5p	NM_001163493	Stard13	TTTGGCAATGGTAGAACTCACACCG#GGTGAGAGGTTATTGCCAAAT#((((((((((......(((.((((.#)))).)))..)))))))))).	4145	4166	1		1	1
mmu-miR-182-5p	NM_001163703	Dcun1d3	TTTGGCAATGGTAGAACTCACACCG#GGTGTGGTCTCCAGGCCAGAT#((((((..(((.((.((.((((((.#))))))))))))).)))))).	4405	4426	1		1	1
mmu-miR-182-5p	NM_001163703	Dcun1d3	TTTGGCAATGGTAGAACTCACACCG#GGTGATGAGACACTGCTCATGTGACCTTCTACCTTTGTGGAT#.((.((((.(((((((((((((((.#)))).)))).................))))))).)))).)).	5363	5405	1		1	1
mmu-miR-182-5p	NM_001167799	Stx5a	TTTGGCAATGGTAGAACTCACACCG#TGGGAGGACAGGTGGCTACTATTGCCAC#..((((((((((((....(.((((.#.))))))))))))))))).	1288	1316	1		1	1
mmu-miR-182-5p	NM_001169576	Ube2h	TTTGGCAATGGTAGAACTCACACCG#CGGGGCCTGTTGATCCATTGCCT#...((((((((...(((.....(((#))).....)))...)))))))).	1688	1711	1		1	1
mmu-miR-182-5p	NM_001177995	Prdm16	TTTGGCAATGGTAGAACTCACACCG#GGTGTGAGTTCAAAGGTCTTGGCCACTGGAGAACCAGACCATTAACTTGGCTCTCTTGCCT#...(((((((((.(((((((((((.#)))))))))))..........))))..............................))))).	6561	6622	1		1	1
mmu-miR-182-5p	NM_001198968	Itsn2	TTTGGCAATGGTAGAACTCACACCG#AGCTTTATCATTGCCAAC#.((((((((((((((.((.......#)).)))))))))))))).	6010	6028	1		1	1
mmu-miR-182-5p	NM_001199105	Trp53inp1	TTTGGCAATGGTAGAACTCACACCG#GTGTATGCTTCTATTGTTGCCT#...((((((((((((((..((((..#))))..).))))))))))))).	4410	4432	1		1	1
mmu-miR-182-5p	NM_001199105	Trp53inp1	TTTGGCAATGGTAGAACTCACACCG#TGTAGGTTGTACTATGTGCCT#...((((((((((.((((.(((...#))).)))).)))))).)))).	5053	5074	1		1	1
mmu-miR-182-5p	NM_001205098	Mgat4c	TTTGGCAATGGTAGAACTCACACCG#AGTTTTAAATTTCAACCAATTGCCAAAA#((((((((((((.(((.........#.))).)))).)))))))).	2417	2445	1		1	1
mmu-miR-182-5p	NM_001205132	Yes1	TTTGGCAATGGTAGAACTCACACCG#TGCCAAAACAGAGAGACCTTGTGTGAGTTCTTCCTGCACAGAA#(((((((..((.(((((((((((..#.))))))))))).))))).)))).	1864	1907	1		1	1
mmu-miR-182-5p	NM_001205362	Dcun1d1	TTTGGCAATGGTAGAACTCACACCG#GTGTGGGTCAGGTCTCCAAGCTGATTCTTTTCTTTCCAGACAGAACCATAGGGAGAGTTTACTTTTTGCCAAAT#((((((((.(((.((((((.(.((.#.))).)))))))))..)))))))).	3276	3350	1		1	1
mmu-miR-182-5p	NM_001252572	Cttn	TTTGGCAATGGTAGAACTCACACCG#GGTGTTTTAGTTTTGCCAAGCTGAC#.(((((..((((((((((.(((((.#)))))...)))))))))).))))).	2118	2143	1		1	1
mmu-miR-182-5p	NM_001256055	Eif3j2	TTTGGCAATGGTAGAACTCACACCG#AGTTCTGCCAAATGCTAC#..(((((.((((((((((.......#))))))))))..))))).	954	972	1		1	1
mmu-miR-182-5p	NM_001276461	Asap1	TTTGGCAATGGTAGAACTCACACCG#GGTGTGCTGTCATGCCATGTCAC#..((((.((((((..((.((((((.#))))))..))..)))))))))).	4956	4979	1		1	1
mmu-miR-182-5p	NM_001276462	Asap1	TTTGGCAATGGTAGAACTCACACCG#GGTGTGCTGTCATGCCATGTCAC#..((((.((((((..((.((((((.#))))))..))..)))))))))).	5036	5059	1		1	1
mmu-miR-182-5p	NM_001276463	Asap1	TTTGGCAATGGTAGAACTCACACCG#GGTGTGCTGTCATGCCATGTCAC#..((((.((((((..((.((((((.#))))))..))..)))))))))).	5000	5023	1		1	1
mmu-miR-182-5p	NM_001276467	Asap1	TTTGGCAATGGTAGAACTCACACCG#GGTGTGCTGTCATGCCATGTCAC#..((((.((((((..((.((((((.#))))))..))..)))))))))).	4965	4988	1		1	1
mmu-miR-182-5p	NM_001277326	Sox6	TTTGGCAATGGTAGAACTCACACCG#TGGTGTGCGTCCTCCATTGTCT#...((((((((.((.((.(((((((#))))))).)).)))))))))).	7421	7443	1		1	1
mmu-miR-182-5p	NM_001277326	Sox6	TTTGGCAATGGTAGAACTCACACCG#GTGTGGGCTTGCCTCACAGTTGCCGGAT#((((((((((((((..(((((((..#))))))).))))).....))))))))).	5193	5221	1		1	1
mmu-miR-182-5p	NM_001277327	Sox6	TTTGGCAATGGTAGAACTCACACCG#GTGTGGGCTTGCCTCACAGTTGCCGGAT#((((((((((((((..(((((((..#))))))).))))).....))))))))).	5253	5281	1		1	1
mmu-miR-182-5p	NM_001285427	Cacnb4	TTTGGCAATGGTAGAACTCACACCG#TGGTGGGGGAAATGCCTTTGTCAAAT#((((((((.((((...(((.(((((#))))))))....)))).)))))))).	7726	7752	1		1	1
mmu-miR-182-5p	NM_001285466	Dennd6a	TTTGGCAATGGTAGAACTCACACCG#TGTTTGTACTACCTTGCCAAAA#((((((((.(((((.((..(((...#)))..)).))))))))))))).	2739	2761	1		1	1
mmu-miR-182-5p	NM_001285467	Dennd6a	TTTGGCAATGGTAGAACTCACACCG#TGTTTGTACTACCTTGCCAAAA#((((((((.(((((.((..(((...#)))..)).))))))))))))).	2954	2976	1		1	1
mmu-miR-182-5p	NM_001286607	Foxp2	TTTGGCAATGGTAGAACTCACACCG#TTCTATCATTGCTT#...(((((((((((((.........#))))))))))))).	5144	5158	1		1	1
mmu-miR-182-5p	NM_001289674	Fbxo41	TTTGGCAATGGTAGAACTCACACCG#TGGTGGGGCCTACCCTAGCCAC#..((((...(((((..(((.(((((#)))))))).)))))...)))).	5801	5823	1		1	1
mmu-miR-182-5p	NM_001290546	Phf6	TTTGGCAATGGTAGAACTCACACCG#CTGCCATTGCTG#...(((((((((((...........#))))))))))).	3399	3411	1		1	1
mmu-miR-182-5p	NM_001291026	Prdm16	TTTGGCAATGGTAGAACTCACACCG#GGTGTGAGTTCAAAGGTCTTGGCCACTGGAGAACCAGACCATTAACTTGGCTCTCTTGCCT#...(((((((((.(((((((((((.#)))))))))))..........))))..............................))))).	6730	6791	1		1	1
mmu-miR-182-5p	NM_001291029	Prdm16	TTTGGCAATGGTAGAACTCACACCG#GGTGTGAGTTCAAAGGTCTTGGCCACTGGAGAACCAGACCATTAACTTGGCTCTCTTGCCT#...(((((((((.(((((((((((.#)))))))))))..........))))..............................))))).	6564	6625	1		1	1
mmu-miR-182-5p	NM_001293772	Palld	TTTGGCAATGGTAGAACTCACACCG#TGGTCTGAAATGCCAAAATGCCAAAA#(((((((.(((((....(((.((((#)))).)))..)))))...))))))).	4721	4747	1		1	1
mmu-miR-182-5p	NM_001293774	Palld	TTTGGCAATGGTAGAACTCACACCG#TGGTCTGAAATGCCAAAATGCCAAAA#(((((((.(((((....(((.((((#)))).)))..)))))...))))))).	2524	2550	1		1	1
mmu-miR-182-5p	NM_001310440	Adam22	TTTGGCAATGGTAGAACTCACACCG#TGTTCACTTCACTGTGTGAGTTTTCTATTGCCAT#..(((((((((.(((((((((((..#.)))))))))))))))))))).	6570	6604	1		1	1
mmu-miR-182-5p	NM_001310587	Mef2d	TTTGGCAATGGTAGAACTCACACCG#TGAGATTCTATTTTTGTCAAAG#((((((((.(((((((((((.....#)))).))))))).)))))))).	3206	3228	1		1	1
mmu-miR-182-5p	NM_001310593	Mef2d	TTTGGCAATGGTAGAACTCACACCG#TGAGATTCTATTTTTGTCAAAG#((((((((.(((((((((((.....#)))).))))))).)))))))).	3182	3204	1		1	1
mmu-miR-182-5p	NM_001316664	Kcnk10	TTTGGCAATGGTAGAACTCACACCG#TGTGCTGCTATTGCCC#...(((((((((((....((((...#))))))))))))))).	6936	6952	1		1	1
mmu-miR-182-5p	NM_001346785	Gxylt1	TTTGGCAATGGTAGAACTCACACCG#GGTGTGCTGACTGCAGTGCCAAAG#(((((((...((((....((((((.#))))))....))))..))))))).	3946	3970	1		1	1
mmu-miR-182-5p	NM_001347444	Dcbld1	TTTGGCAATGGTAGAACTCACACCG#GTGTGAATTCTATCGATGTTAAAG#(((((((.((((((((.((((((..#)))))).)))))))).))))))).	2666	2690	1		1	1
mmu-miR-182-5p	NM_001355072	Macir	TTTGGCAATGGTAGAACTCACACCG#TGGCTGGAAAGTTTCTGCTGTTGTCT#...(((((((((((((((..(((((#))).))...)))).))))))))))).	3254	3280	1		1	1
mmu-miR-182-5p	NM_001357006	Gxylt1	TTTGGCAATGGTAGAACTCACACCG#GGTGTGCTGACTGCAGTGCCAAAG#(((((((...((((....((((((.#))))))....))))..))))))).	3853	3877	1		1	1
mmu-miR-182-5p	NM_080793	Setd7	TTTGGCAATGGTAGAACTCACACCG#TGTAAGTTTTATTTTGCCAAAC#((((((((.(((((((((.(((...#))).))))))))))))))))).	5705	5727	1		1	1
mmu-miR-182-5p	NM_133218	Zfp704	TTTGGCAATGGTAGAACTCACACCG#GGTGTGGGGTGCCTTTGTTT#...(((((.((((...((((((((.#)))))))).)))).))))).	12175	12195	1		1	1
mmu-miR-182-5p	NM_133665	Mef2d	TTTGGCAATGGTAGAACTCACACCG#TGAGATTCTATTTTTGTCAAAG#((((((((.(((((((((((.....#)))).))))))).)))))))).	3185	3207	1		1	1
mmu-miR-182-5p	NM_133810	Stk17b	TTTGGCAATGGTAGAACTCACACCG#GTGTGTGTTCTGCTGGACACAACACATGGGAGTGTTCAGTGTTGTCC#...((((((((((((((.(((((..#))))).))))))))..........................)))))).	2216	2263	1		1	1
mmu-miR-182-5p	NM_133810	Stk17b	TTTGGCAATGGTAGAACTCACACCG#CTCCGTTGCCAAAA#(((((((((((.((...........#))))))))))))).	2400	2414	1		1	1
mmu-miR-182-5p	NM_133816	Sh3bp4	TTTGGCAATGGTAGAACTCACACCG#TCTGCCATTGCCAAAC#(((((((((((((((..........#))))))))))))))).	4344	4360	1		1	1
mmu-miR-182-5p	NM_133825	Macir	TTTGGCAATGGTAGAACTCACACCG#TGGCTGGAAAGTTTCTGCTGTTGTCT#...(((((((((((((((..(((((#))).))...)))).))))))))))).	2496	2522	1		1	1
mmu-miR-182-5p	NM_139146	Satb2	TTTGGCAATGGTAGAACTCACACCG#TGTGGAACAAGCGTTAAAGCTGCAATCTACCACAGTTTGCCAAAT#(((((((((((((((..........#.)))))))....)))))))).	4051	4096	1		1	1
mmu-miR-182-5p	NM_145470	Deptor	TTTGGCAATGGTAGAACTCACACCG#GTGTGGTTTTGCCTTATAAGTCAAC#.(((((...((((((((.(((((..#)))))))))))))......))))).	2485	2510	1		1	1
mmu-miR-182-5p	NM_146043	Spin1	TTTGGCAATGGTAGAACTCACACCG#GGTGTGAGTACGTCCTGCA#....(((..((..(.(((((((((.#))))))))).)..))))).	2996	3015	1		1	1
mmu-miR-182-5p	NM_146123	Cacnb4	TTTGGCAATGGTAGAACTCACACCG#TGGTGAGAGTGTCCATTCTGCCAGCCGT#..((((..(((((((((((.(((((#))))).))))......))))))))))).	5344	5372	1		1	1
mmu-miR-182-5p	NM_146123	Cacnb4	TTTGGCAATGGTAGAACTCACACCG#GTGTGGGTGGGCTGCTGTCAT#..(((((.((((...((((((((..#))))))))..)))).))))).	1872	1893	1		1	1
mmu-miR-182-5p	NM_146258	Stard13	TTTGGCAATGGTAGAACTCACACCG#GGTGAGAGGTTATTGCCAAAT#((((((((((......(((.((((.#)))).)))..)))))))))).	4088	4109	1		1	1
mmu-miR-182-5p	NM_146367	Olfr976	TTTGGCAATGGTAGAACTCACACCG#TGAGTTACTGTTGCCAAAT#(((((((((((((..(((((.....#)))))))))))))))))).	1131	1150	1		1	1
mmu-miR-182-5p	NM_153118	Fnbp1l	TTTGGCAATGGTAGAACTCACACCG#GTGTGAATACTGCCACCAGAA#(((((...((((((...((((((..#))))))...))))))))))).	1938	1959	1		1	1
mmu-miR-182-5p	NM_172769	Sc5d	TTTGGCAATGGTAGAACTCACACCG#GAGATCTGCCTGCCC#...((((..((((((.(((......#))).)))))))))).	1858	1873	1		1	1
mmu-miR-182-5p	NM_173406	Jazf1	TTTGGCAATGGTAGAACTCACACCG#GGTTTTAAAGCACTTTGTAGTTCTCTATTGCCAAC#.((((((((((.((((((.(((...#.))))))))))))))))))).	1666	1701	1		1	1
mmu-miR-182-5p	NM_173408	Dcun1d3	TTTGGCAATGGTAGAACTCACACCG#GGTGTGGTCTCCAGGCCAGAT#((((((..(((.((.((.((((((.#))))))))))))).)))))).	4424	4445	1		1	1
mmu-miR-182-5p	NM_175093	Trib3	TTTGGCAATGGTAGAACTCACACCG#GGTGTGAGTTGAGTACCTGAGTCT#...(((...((((.((((((((((.#))))))))))...))))...))).	1297	1321	1		1	1
mmu-miR-182-5p	NM_175104	Fam53c	TTTGGCAATGGTAGAACTCACACCG#TGTGTGTGTTAAAACATGAGGTTCTGCCTCTGTGGC#..(.(((..((((((((((((((((#)).)))))...........)))))))))..))).).	4445	4481	1		1	1
mmu-miR-182-5p	NM_175211	Ralgps1	TTTGGCAATGGTAGAACTCACACCG#GTGTGAGATCCACCTGTCAAC#.((((((..(((.((.(((((((..#))))))).)).))))))))).	2208	2229	1		1	1
mmu-miR-182-5p	NM_175312	Bmt2	TTTGGCAATGGTAGAACTCACACCG#TGTATTCTAATGAACACAGTACAGCAAACACCATTGCCAAAG#((((((((((((.............#.)))))))))))).	1942	1984	1		1	1
mmu-miR-182-5p	NM_175358	Zdhhc15	TTTGGCAATGGTAGAACTCACACCG#GGTGTGAGCTACATATGCA#....(((...((((..((((((((.#))))))))))))...))).	4909	4928	1		1	1
mmu-miR-182-5p	NM_177289	Cbfa2t3	TTTGGCAATGGTAGAACTCACACCG#TGTGAGTTGTGCTTTGACCC#...(((((.((((.((((((((...#)))))))).))))))).)).	5133	5153	1		1	1
mmu-miR-182-5p	NM_177798	Frs2	TTTGGCAATGGTAGAACTCACACCG#GTCTACAGTGGGACTACCATTGCCAAAT#((((((((((((((..(((((....#.))))).)))))))))))))).	5472	5500	1		1	1
mmu-miR-182-5p	NM_178111	Trp53inp2	TTTGGCAATGGTAGAACTCACACCG#GTCAGTACTACCAGCACTTTGCCAAAA#((((((((((((((.(((.((....#)).))).)))))).....)))))))).	3320	3347	1		1	1
mmu-miR-182-5p	NM_178665	Lpp	TTTGGCAATGGTAGAACTCACACCG#GTGACTTAGCCTGGGTTTTGCATTGCCT#...((((((.((((((((((.....#.)))))))))))))))).	13228	13256	1		1	1
mmu-miR-182-5p	NM_178764	Fam168a	TTTGGCAATGGTAGAACTCACACCG#GGTGTGCACATGACCATGAGCTGCCAC#..((((((((((......((((((.#))))))......)))))....))))).	3960	3987	1		1	1
mmu-miR-182-5p	NM_178779	Rnf152	TTTGGCAATGGTAGAACTCACACCG#TGGTGTGGGCATATGTGGGTGCCAGGC#(((((((...(((...(((((((((#)))))))))..))).....))))))).	5365	5392	1		1	1
mmu-miR-182-5p	NM_178779	Rnf152	TTTGGCAATGGTAGAACTCACACCG#GTGTGTATTCTGAAAGAGTTGCCAGC#.((((((((..(((((..(((((..#)))))..))))).....)))))))).	2643	2669	1		1	1
mmu-miR-182-5p	NM_183028	Pcmtd1	TTTGGCAATGGTAGAACTCACACCG#GGTGTGACTTTATGGTTGACTT#...((((((.(((((..(((((((.#))))))).))))).)))).)).	3537	3559	1		1	1
mmu-miR-182-5p	NM_198292	Tex2	TTTGGCAATGGTAGAACTCACACCG#GGTGTGGGATCTGTAGCTGCCAT#..(((((.(..((((.((((((((.#)))))))).))))..).))))).	3529	3552	1		1	1
mmu-miR-182-5p	NM_198711	Col25a1	TTTGGCAATGGTAGAACTCACACCG#GTGTGGGTTTTTTTTTGTTAAT#.(((((((....(((((((((((..#)))))))))))...))))))).	6315	6337	1		1	1
mmu-miR-182-5p	NM_198932	Pou2f1	TTTGGCAATGGTAGAACTCACACCG#GGCTGACCTTTCCCTTCTGAAGCCTTGGGGCTCTGCTCATTGCCAGGA#(((((((((((((((.(((.((...#.))))).))))).)))))))))).	10490	10538	1		1	1
mmu-miR-182-5p	NM_198932	Pou2f1	TTTGGCAATGGTAGAACTCACACCG#GGTGTGATCATCTTGCCAAC#.(((((((.(((.((..(((((((.#))))))))))))))))))).	6246	6266	1		1	1
mmu-miR-182-5p	NM_198933	Pou2f1	TTTGGCAATGGTAGAACTCACACCG#GGCTGACCTTTCCCTTCTGAAGCCTTGGGGCTCTGCTCATTGCCAGGA#(((((((((((((((.(((.((...#.))))).))))).)))))))))).	10562	10610	1		1	1
mmu-miR-182-5p	NM_198933	Pou2f1	TTTGGCAATGGTAGAACTCACACCG#GGTGTGATCATCTTGCCAAC#.(((((((.(((.((..(((((((.#))))))))))))))))))).	6318	6338	1		1	1
mmu-miR-182-5p	NM_198934	Pou2f1	TTTGGCAATGGTAGAACTCACACCG#GGTGTGATCATCTTGCCAAC#.(((((((.(((.((..(((((((.#))))))))))))))))))).	6390	6410	1		1	1
mmu-miR-182-5p	NM_212435	Foxp2	TTTGGCAATGGTAGAACTCACACCG#TTCTATCATTGCTT#...(((((((((((((.........#))))))))))))).	5207	5221	1		1	1
mmu-miR-182-5p	XM_006495799	Ptp4a1	TTTGGCAATGGTAGAACTCACACCG#TGGGGTGCCTGATGCCATTGCCT#...((((((((((..(..(((.(((#))).)))..)..)))))))))).	1380	1403	1		1	1
mmu-miR-182-5p	XM_006497531	Plxdc2	TTTGGCAATGGTAGAACTCACACCG#GTGGAGGGCTGCCTTTGTGCTAT#..(((((..(((((..(((.(((..#))))))..)))))....))))).	9134	9157	1		1	1
mmu-miR-182-5p	XM_006498086	Acvr1c	TTTGGCAATGGTAGAACTCACACCG#GGTGCAAAGTGACACCATTGCTT#...(((((((((...(((..((((.#))))...)))...))))))))).	4086	4109	1		1	1
mmu-miR-182-5p	XM_006498311	Dab2ip	TTTGGCAATGGTAGAACTCACACCG#GGTGGGGACCAGGGCCAGAG#((((((..((((....(((.((((.#)))))))))))..)))))).	6071	6091	1		1	1
mmu-miR-182-5p	XM_006500114	Trp53inp2	TTTGGCAATGGTAGAACTCACACCG#GTCAGTACTACCAGCACTTTGCCAAAA#((((((((((((((.(((.((....#)).))).)))))).....)))))))).	3402	3429	1		1	1
mmu-miR-182-5p	XM_006500163	Rprd1b	TTTGGCAATGGTAGAACTCACACCG#GAGTTTGCCAAATTGCCGAC#.(((((((((((((.((((......#))))))))))..))))))).	1699	1719	1		1	1
mmu-miR-182-5p	XM_006505348	Cald1	TTTGGCAATGGTAGAACTCACACCG#GGAAACTGCAAGCTGACTAGCATGTTCTGTGAATCTGCCATTGTTAAAA#(((((((((((((((..(((((...#.))))).))))))))))))))).	4713	4762	1		1	1
mmu-miR-182-5p	XM_006507015	Bicd1	TTTGGCAATGGTAGAACTCACACCG#TGGTGTTAAGTCTACCTGGTGCCAAT#.((((((..((((((....((((((#))))))....))))))...)))))).	5324	5350	1	MIRT594689	1	1
mmu-miR-182-5p	XM_006511540	Celf6	TTTGGCAATGGTAGAACTCACACCG#GGTGTGAGTGAAGGCCTGGCAGAC#((((.((..(((...(((((((((.#)))))))))....))))).)))).	4219	4243	1		1	1
mmu-miR-182-5p	XM_006515512	Mark3	TTTGGCAATGGTAGAACTCACACCG#TGGTGTGAGTGGATGATGTGTGGGGA#(((.(((((.((...((((((((((#))))))))))..)).)).))).))).	2778	2804	1		1	1
mmu-miR-182-5p	XM_006522111	Mrtfb	TTTGGCAATGGTAGAACTCACACCG#GGTGTGGCTACTAAGATCCCGAAG#(((((...((((((...(((((((.#))))))))))))).....))))).	2082	2106	1		1	1
mmu-miR-182-5p	XM_006525740	Asxl3	TTTGGCAATGGTAGAACTCACACCG#TGTTGAGTACTGCCTGCCAAT#.((((((..(((((.(((((((...#))).)))).))))))))))).	9259	9280	1		1	1
mmu-miR-182-5p	XM_006527859	L1cam	TTTGGCAATGGTAGAACTCACACCG#GGTGCTGCCTTGCCGAC#.(((((((.(((((......((((.#)))))))))))))))).	4734	4751	1		1	1
mmu-miR-182-5p	XM_006527859	L1cam	TTTGGCAATGGTAGAACTCACACCG#GTGACTTTGAAAGTTTGTGCCGTTGCCC#...((((((((((((((((((....#))))........)))).)))))))))).	5348	5376	1		1	1
mmu-miR-182-5p	XM_006530882	Dync1li2	TTTGGCAATGGTAGAACTCACACCG#GTGGAAGTTCACTGTTGTCT#...(((((((((.(((((..(((..#)))..)))))))))))))).	5118	5138	1		1	1
mmu-miR-182-5p	XM_006531192	Nfat5	TTTGGCAATGGTAGAACTCACACCG#GTGATTTAGCTGCCATTCTGCCAT#..((((((((((((...((((....#)))).....)))))))..))))).	13018	13042	1		1	1
mmu-miR-182-5p	XM_006535374	Dcun1d1	TTTGGCAATGGTAGAACTCACACCG#GTGTGGGTCAGGTCTCCAAGCTGATTCTTTTCTTTCCAGACAGAACCATAGGGAGAGTTTACTTTTTGCCAAAT#((((((((.(((.((((((.(.((.#.))).)))))))))..)))))))).	3264	3338	1		1	1
mmu-miR-182-5p	XM_006537658	Nr4a3	TTTGGCAATGGTAGAACTCACACCG#GTGGGGGCCCGTTGCA#....(((((((..(..(((((....#)))))..)))))))).	4385	4401	1		1	1
mmu-miR-182-5p	XM_006539172	Prdm16	TTTGGCAATGGTAGAACTCACACCG#GGTGTGAGTTCAAAGGTCTTGGCCACTGGAGAACCAGACCATTAACTTGGCTCTCTTGCCT#...(((((((((.(((((((((((.#)))))))))))..........))))..............................))))).	7257	7318	1		1	1
mmu-miR-182-5p	XM_006540661	Kcnc3	TTTGGCAATGGTAGAACTCACACCG#GGTGGGGGGGTTCTGCCAGCTGCTC#...((((.(((((((((((.((((.#))))...)))))))))))..)))).	3176	3201	1		1	1
mmu-miR-182-5p	XM_011249909	Bach2	TTTGGCAATGGTAGAACTCACACCG#GGTGTTCTTCTGCCAGCCAGT#.(((((..((((((((...(((((.#)))))..))))))))))))).	3529	3550	1		1	1
mmu-miR-182-5p	XM_017313680	Cul5	TTTGGCAATGGTAGAACTCACACCG#GGTGGGGTTCTTTTTGCTT#...(((((....(((((((.((((.#)))))))))))..))))).	3312	3331	1		1	1
mmu-miR-182-5p	XM_017315955	Slc4a7	TTTGGCAATGGTAGAACTCACACCG#GGTGTGATGCCAGAGCTT#...(((..(((((....(((((((.#))))))))))))..))).	6653	6671	1		1	1
mmu-miR-182-5p	XM_030243681	Nfat5	TTTGGCAATGGTAGAACTCACACCG#GTGATTTAGCTGCCATTCTGCCAT#..((((((((((((...((((....#)))).....)))))))..))))).	13079	13103	1		1	1
mmu-miR-182-5p	XM_030248315	Asap1	TTTGGCAATGGTAGAACTCACACCG#GGTGTGCTGTCATGCCATGTCAC#..((((.((((((..((.((((((.#))))))..))..)))))))))).	5245	5268	1		1	1
mmu-miR-182-5p	XM_030252287	Pou2f1	TTTGGCAATGGTAGAACTCACACCG#GGTGTGATCATCTTGCCAAC#.(((((((.(((.((..(((((((.#))))))))))))))))))).	6347	6367	1		1	1
mmu-miR-182-5p	XM_036152706	Kcnc3	TTTGGCAATGGTAGAACTCACACCG#GGTGGGGGGGTTCTGCCAGCTGCTC#...((((.(((((((((((.((((.#))))...)))))))))))..)))).	4472	4497	1		1	1
mmu-miR-182-5p	XM_036155415	Astn1	TTTGGCAATGGTAGAACTCACACCG#GGGTGGGTCCTCCCACCTTGTCT#...((((((((.((.((((((.((.#)))))))).)).)))..))))).	3493	3516	1		1	1
mmu-miR-182-5p	XM_036155426	Astn1	TTTGGCAATGGTAGAACTCACACCG#GGGTGGGTCCTCCCACCTTGTCT#...((((((((.((.((((((.((.#)))))))).)).)))..))))).	3469	3492	1		1	1
mmu-miR-182-5p	XM_036159116	Asap1	TTTGGCAATGGTAGAACTCACACCG#GGTGTGCTGTCATGCCATGTCAC#..((((.((((((..((.((((((.#))))))..))..)))))))))).	5281	5304	1		1	1
mmu-miR-182-5p	XM_036159117	Asap1	TTTGGCAATGGTAGAACTCACACCG#GGTGTGCTGTCATGCCATGTCAC#..((((.((((((..((.((((((.#))))))..))..)))))))))).	5254	5277	1		1	1
mmu-miR-182-5p	XM_036159121	Asap1	TTTGGCAATGGTAGAACTCACACCG#GGTGTGCTGTCATGCCATGTCAC#..((((.((((((..((.((((((.#))))))..))..)))))))))).	5074	5097	1		1	1
mmu-miR-182-5p	XM_036160106	Chmp2b	TTTGGCAATGGTAGAACTCACACCG#TGGGTTGGGTTCTAAGTTGTTT#...((((((..(((((((((..(((#)))..))))))))).)))))).	942	964	1		1	1
mmu-miR-182-5p	XM_036161261	Paip2	TTTGGCAATGGTAGAACTCACACCG#GTGTTACACTTACGCATTGCCAAAG#((((((((((((((.....((((..#)))).....)))).)))))))))).	1442	1467	1		1	1
mmu-miR-182-5p	XM_036161263	Paip2	TTTGGCAATGGTAGAACTCACACCG#GTGTTACACTTACGCATTGCCAAAG#((((((((((((((.....((((..#)))).....)))).)))))))))).	1134	1159	1		1	1
mmu-miR-182-5p	XM_036161517	Vldlr	TTTGGCAATGGTAGAACTCACACCG#GGTGTGTGTTTAGAGCTCTACGAATTGTCAAT#.((((((((.(((((((.((((((.#)))))).)).......)))))..)))))))).	6736	6768	1		1	1
mmu-miR-182-5p	XM_036162547	Dab2ip	TTTGGCAATGGTAGAACTCACACCG#GGTGGGGACCAGGGCCAGAG#((((((..((((....(((.((((.#)))))))))))..)))))).	6043	6063	1		1	1
mmu-miR-182-5p	XM_036164845	Zbtb37	TTTGGCAATGGTAGAACTCACACCG#GGTTAGAGTTCTGCCTGTAGCCT#...(((...((((((((((..(((.#)))..))))))))))....))).	2329	2352	1		1	1
mmu-miR-1968-5p	NM_029956	Mmab	TGCAGCTGTTAAGGATGGTGGACT#CCACTGGCACTTGACAGTTGTT#.(((((((((((((..(((((...#)))))..).)))))))))))).	2594	2616	1		1	1
mmu-miR-1968-5p	NM_001082476	Ndor1	TGCAGCTGTTAAGGATGGTGGACT#GTCTACGCATCCTGACCTCTGTT#.((((..(((.((((((((((((.#)))))).)))))))))..)))).	2990	3013	1		1	1
mmu-miR-1968-5p	NM_001162532	Fam174b	TGCAGCTGTTAAGGATGGTGGACT#GTCACGCTCGTTCTCAGCTGCC#.(((((((...((((((((((((.#))).))).))))))))))))).	823	845	1		1	1
mmu-miR-1968-5p	NM_001347398	Mmab	TGCAGCTGTTAAGGATGGTGGACT#CCACTGGCACTTGACAGTTGTT#.(((((((((((((..(((((...#)))))..).)))))))))))).	2423	2445	1		1	1
mmu-miR-1968-5p	NM_146223	Cplx3	TGCAGCTGTTAAGGATGGTGGACT#CCACCTCCTTGGTAGTGCT#.(((.((((((((((.(((((...#)))))))))))))))))).	1931	1950	1		1	1
mmu-miR-224-5p	NM_001357974	U2surp	TAAGTCACTAGTGGTTCCGTT#TGGAATCAAGTGGCA#...((((((..((((((((..#)))))))))))))).	5310	5325	1		1	1
mmu-miR-224-5p	NM_001359212	Slc4a4	TAAGTCACTAGTGGTTCCGTT#AAGGGAACCACCTACTATGACTG#..(((((.((((((((((.((#)).)))))))).))...))))).	5230	5253	1		1	1
mmu-miR-224-5p	NM_008680	Enah	TAAGTCACTAGTGGTTCCGTT#TGGAACCATATTGTGACG#...(((((..(((((((((..#)))))))))...))))).	5297	5315	1		1	1
mmu-miR-224-5p	NM_008987	Ptx3	TAAGTCACTAGTGGTTCCGTT#AGAGGGACGATTGTGTGACTTT#.(((((((((((.(((((.((#)).))))).)))).))))))).	1596	1618	1	MIRT438238	1	1
mmu-miR-224-5p	NM_010135	Enah	TAAGTCACTAGTGGTTCCGTT#TGGAACCATATTGTGACG#...(((((..(((((((((..#)))))))))...))))).	5342	5360	1		1	1
mmu-miR-224-5p	NM_010193	Fem1b	TAAGTCACTAGTGGTTCCGTT#CGGGGCCTATCAGTGACTTAT#(((((((((.(((((((((..#))))))).)).))))))))).	6320	6341	1		1	1
mmu-miR-224-5p	NM_012000	Cln8	TAAGTCACTAGTGGTTCCGTT#TGGACACATGGTGACTTAA#(((((((((((((..((((..#))))))).)))))))))).	4786	4805	1		1	1
mmu-miR-224-5p	NM_018760	Slc4a4	TAAGTCACTAGTGGTTCCGTT#AAGGGAACCACCTACTATGACTG#..(((((.((((((((((.((#)).)))))))).))...))))).	5222	5245	1		1	1
mmu-miR-224-5p	NM_025815	Cpne8	TAAGTCACTAGTGGTTCCGTT#TGGATTCTTCCTATTGTGTGTGCTCTTGCCACAACTTGGATCTATGGTGACTTT#.(((((((((.(((.((((..#.)))).)))))))))))).	3148	3202	1		1	1
mmu-miR-224-5p	NM_029870	Crebrf	TAAGTCACTAGTGGTTCCGTT#GACTGTTTTATCTCAGATCTTGTGTTTGGAACTATGAAAACTGGTGGCTTC#.((((((((((((((((((..#.)))))))......))))))))))).	3875	3926	1		1	1
mmu-miR-224-5p	NM_054051	Pip4k2b	TAAGTCACTAGTGGTTCCGTT#GCAGGATTAAAGTTCTACCCACCACATGTGACTTGT#((((((((..(((((......#.)))))..)))))))).	4845	4881	1		1	1
mmu-miR-224-5p	NM_001001984	Kdm2a	TAAGTCACTAGTGGTTCCGTT#GAGGAAACGCCAGTGACTTAT#(((((((((.(((..(((.(.#).)))..))).))))))))).	6154	6175	1		1	1
mmu-miR-224-5p	NM_001081217	Zfp174	TAAGTCACTAGTGGTTCCGTT#GAGCTGCAAGTGACTTT#.((((((((.(((((((....#))))))).)))))))).	2137	2154	1		1	1
mmu-miR-224-5p	NM_001081436	Ino80d	TAAGTCACTAGTGGTTCCGTT#GGAATGTTTTACCCCCCTCCTCACTAAGGAATTCCCACTGTGACTTAA#((((((((.(((((((((...#.))))...))))))))))))).	9300	9348	1		1	1
mmu-miR-224-5p	NM_001083120	Enah	TAAGTCACTAGTGGTTCCGTT#TGGAACCATATTGTGACG#...(((((..(((((((((..#)))))))))...))))).	5285	5303	1		1	1
mmu-miR-224-5p	NM_001114609	Ino80d	TAAGTCACTAGTGGTTCCGTT#GGAATGTTTTACCCCCCTCCTCACTAAGGAATTCCCACTGTGACTTAA#((((((((.(((((((((...#.))))...))))))))))))).	9391	9439	1		1	1
mmu-miR-224-5p	NM_001114977	U2surp	TAAGTCACTAGTGGTTCCGTT#TGGAATCAAGTGGCA#...((((((..((((((((..#)))))))))))))).	5313	5328	1		1	1
mmu-miR-224-5p	NM_001136260	Slc4a4	TAAGTCACTAGTGGTTCCGTT#AAGGGAACCACCTACTATGACTG#..(((((.((((((((((.((#)).)))))))).))...))))).	5125	5148	1		1	1
mmu-miR-224-5p	NM_001166064	Syde2	TAAGTCACTAGTGGTTCCGTT#CACTAGTGACTTAA#(((((((((((((........#))))))))))))).	4930	4944	1		1	1
mmu-miR-224-5p	NM_001197147	Slc4a4	TAAGTCACTAGTGGTTCCGTT#AAGGGAACCACCTACTATGACTG#..(((((.((((((((((.((#)).)))))))).))...))))).	5195	5218	1		1	1
mmu-miR-224-5p	NM_001252067	Gga3	TAAGTCACTAGTGGTTCCGTT#CGGAGCCCTGGACACTTC#.((((..((((.(((((((..#)))))))))))..)))).	2080	2098	1		1	1
mmu-miR-224-5p	NM_001276489	Ism1	TAAGTCACTAGTGGTTCCGTT#GGAGCCATAGTGGGTA#..(.(((((.((((((((...#))))))))))))).).	2095	2111	1		1	1
mmu-miR-224-5p	NM_001302116	Usp3	TAAGTCACTAGTGGTTCCGTT#GGTAGCCATTAGTGTCC#...(.(((((((((((((...#)).))))))))))).).	5011	5028	1		1	1
mmu-miR-224-5p	NM_001347162	Srl	TAAGTCACTAGTGGTTCCGTT#AACCCTTTGAGCCATACTGGTGACA#...((((((((((((((....#.)))))..))))))))).	1508	1533	1		1	1
mmu-miR-224-5p	NM_001347162	Srl	TAAGTCACTAGTGGTTCCGTT#TGGGTCCCCACTGGTGAA#....((((((((((.((((..#))))...)))))))))).	1450	1468	1		1	1
mmu-miR-224-5p	NM_144937	Usp3	TAAGTCACTAGTGGTTCCGTT#GGTAGCCATTAGTGTCC#...(.(((((((((((((...#)).))))))))))).).	5125	5142	1		1	1
mmu-miR-224-5p	NM_173048	Gga3	TAAGTCACTAGTGGTTCCGTT#CGGAGCCCTGGACACTTC#.((((..((((.(((((((..#)))))))))))..)))).	2314	2332	1		1	1
mmu-miR-224-5p	NM_175201	Rnf38	TAAGTCACTAGTGGTTCCGTT#AGCGTATGACTGCTGGTGATC#...(((((((((((((.((((#))))...))))))))))))).	1911	1932	1		1	1
mmu-miR-224-5p	NM_175347	Srl	TAAGTCACTAGTGGTTCCGTT#TGGGTCCCCACTGGTGAA#....((((((((((.((((..#))))...)))))))))).	2764	2782	1		1	1
mmu-miR-224-5p	NM_177185	Ubn2	TAAGTCACTAGTGGTTCCGTT#ATAGGACCGCTGGTGAA#....(((((((((((((.((.#)).))))))))))))).	14375	14392	1		1	1
mmu-miR-224-5p	XM_006496647	Enah	TAAGTCACTAGTGGTTCCGTT#TGGAACCATATTGTGACG#...(((((..(((((((((..#)))))))))...))))).	5935	5953	1		1	1
mmu-miR-224-5p	XM_006496652	Enah	TAAGTCACTAGTGGTTCCGTT#TGGAACCATATTGTGACG#...(((((..(((((((((..#)))))))))...))))).	4293	4311	1		1	1
mmu-miR-224-5p	XM_036159237	Enah	TAAGTCACTAGTGGTTCCGTT#TGGAACCATATTGTGACG#...(((((..(((((((((..#)))))))))...))))).	4917	4935	1		1	1
mmu-miR-290a-5p	NM_001363321	Zfp644	ACTCAAACTATGGGGGCACTTT#TGTACTTCATAGTTTGAGA#.(((((((((((((((((....#))).)))))))))))))).	4587	4606	1		1	1
mmu-miR-290a-5p	NM_001370675	Dlg4	ACTCAAACTATGGGGGCACTTT#TCCCCACGCCGTTTGAGTT#((((((((..((((((......#))))))....)))))))).	2755	2774	1		1	1
mmu-miR-290a-5p	NM_010470	Hp1bp3	ACTCAAACTATGGGGGCACTTT#GAGTTGTCCCTGTTTGAGA#.(((((((...((((((((((.#)))).))))))))))))).	2665	2684	1		1	1
mmu-miR-290a-5p	NM_010938	Nrf1	ACTCAAACTATGGGGGCACTTT#GTGTTCCTTTGTGGTGAAATAAGCCTCCCGATAGTTTGAGA#.((((((((((((((((.....#.))).))).)))))))))).	3436	3477	1		1	1
mmu-miR-290a-5p	NM_011945	Map3k1	ACTCAAACTATGGGGGCACTTT#TGCCCTCACTGTGCGGGTT#((((..((..((((((((....#))))))))..))..)))).	5370	5389	1		1	1
mmu-miR-290a-5p	NM_013701	Ugt1a2	ACTCAAACTATGGGGGCACTTT#TGGCCCTGTGTTTGAGA#.(((((((.((((((.((....#)).))))))))))))).	2070	2087	1		1	1
mmu-miR-290a-5p	NM_021431	Nudt11	ACTCAAACTATGGGGGCACTTT#GTGTCCCCATAT#........(((((((((((...#))))))))))).	2306	2318	1		1	1
mmu-miR-290a-5p	NM_026856	Zfp644	ACTCAAACTATGGGGGCACTTT#TGTACTTCATAGTTTGAGA#.(((((((((((((((((....#))).)))))))))))))).	4664	4683	1		1	1
mmu-miR-290a-5p	NM_028785	Dock8	ACTCAAACTATGGGGGCACTTT#AGTGAACTTGGAAGAGGGAAAGAAACCTATGGTTTGAGA#.(((((((((((((....((((#.))))...))))))))))))).	7250	7289	1		1	1
mmu-miR-290a-5p	NM_028975	Tmem33	ACTCAAACTATGGGGGCACTTT#AGTGTTCCTATAGTTTGTAGG#.(((((((((((((((((((..#))))))))))))))))).)).	1728	1749	1		1	1
mmu-miR-290a-5p	NM_001001883	Hecw2	ACTCAAACTATGGGGGCACTTT#GAGTGCCTGCATGGTGTGC#...((.((((((.((((((((.#)))))))).)))))).)).	5324	5343	1		1	1
mmu-miR-290a-5p	NM_001037740	Strip2	ACTCAAACTATGGGGGCACTTT#GAGTTCTGTCCTTCAGTTTGAGG#.((((((((..(((((((....#.))))))).)))))))).	3844	3867	1		1	1
mmu-miR-290a-5p	NM_001100451	Msl2	ACTCAAACTATGGGGGCACTTT#AGAACCTCATAGTTTGAGA#.((((((((((((((...((..#))..)))))))))))))).	2459	2478	1		1	1
mmu-miR-290a-5p	NM_001122896	Hp1bp3	ACTCAAACTATGGGGGCACTTT#GAGTTGTCCCTGTTTGAGA#.(((((((...((((((((((.#)))).))))))))))))).	2467	2486	1		1	1
mmu-miR-290a-5p	NM_001122897	Hp1bp3	ACTCAAACTATGGGGGCACTTT#GAGTTGTCCCTGTTTGAGA#.(((((((...((((((((((.#)))).))))))))))))).	2704	2723	1		1	1
mmu-miR-290a-5p	NM_001164226	Nrf1	ACTCAAACTATGGGGGCACTTT#GTGTTCCTTTGTGGTGAAATAAGCCTCCCGATAGTTTGAGA#.((((((((((((((((.....#.))).))).)))))))))).	3439	3480	1		1	1
mmu-miR-290a-5p	NM_001202500	Armcx4	ACTCAAACTATGGGGGCACTTT#TTCCCAAAGTTTGAGTA#(((((((((.((((((......#)))))).))))))))).	7668	7685	1		1	1
mmu-miR-290a-5p	NM_001285452	Tmem33	ACTCAAACTATGGGGGCACTTT#AGTGTTCCTATAGTTTGTAGG#.(((((((((((((((((((..#))))))))))))))))).)).	1885	1906	1		1	1
mmu-miR-290a-5p	NM_001285478	Hp1bp3	ACTCAAACTATGGGGGCACTTT#GAGTTGTCCCTGTTTGAGA#.(((((((...((((((((((.#)))).))))))))))))).	2724	2743	1		1	1
mmu-miR-290a-5p	NM_145079	Ugt1a6a	ACTCAAACTATGGGGGCACTTT#TGGCCCTGTGTTTGAGA#.(((((((.((((((.((....#)).))))))))))))).	2166	2183	1		1	1
mmu-miR-290a-5p	NM_175465	Sestd1	ACTCAAACTATGGGGGCACTTT#GGTGCCCTCATCAGTGAATGAA#..(((.((((((((((((((..#))))))))))).)))...))).	6072	6094	1		1	1
mmu-miR-290a-5p	NM_177204	Strip2	ACTCAAACTATGGGGGCACTTT#GAGTTCTGTCCTTCAGTTTGAGG#.((((((((..(((((((....#.))))))).)))))))).	3928	3951	1		1	1
mmu-miR-290a-5p	NM_178405	Atp1a2	ACTCAAACTATGGGGGCACTTT#AGAGAAACTGCTCCCATGGTTGAT#..((.(((((((((((((....#.))))))))))))))).	5436	5460	1		1	1
mmu-miR-290a-5p	NM_201410	Ugt1a6b	ACTCAAACTATGGGGGCACTTT#GAGGCTGTGACACTGATGGCCCTGTGTTTGAGA#.(((((((.((((((.((....#.)).))))))))))))).	2145	2178	1		1	1
mmu-miR-290a-5p	NM_201641	Ugt1a10	ACTCAAACTATGGGGGCACTTT#TGGCCCTGTGTTTGAGA#.(((((((.((((((.((....#)).))))))))))))).	2106	2123	1		1	1
mmu-miR-290a-5p	NM_201642	Ugt1a7c	ACTCAAACTATGGGGGCACTTT#TGGCCCTGTGTTTGAGA#.(((((((.((((((.((....#)).))))))))))))).	2158	2175	1		1	1
mmu-miR-290a-5p	NM_201643	Ugt1a5	ACTCAAACTATGGGGGCACTTT#TGGCCCTGTGTTTGAGA#.(((((((.((((((.((....#)).))))))))))))).	2072	2089	1		1	1
mmu-miR-290a-5p	NM_201644	Ugt1a9	ACTCAAACTATGGGGGCACTTT#GAGGCTGTGACACTGATGGCCCTGTGTTTGAGA#.(((((((.((((((.((....#.)).))))))))))))).	2064	2097	1		1	1
mmu-miR-290a-5p	NM_201645	Ugt1a1	ACTCAAACTATGGGGGCACTTT#TGGCCCTGTGTTTGAGA#.(((((((.((((((.((....#)).))))))))))))).	2093	2110	1		1	1
mmu-miR-290a-5p	XM_006496066	Hecw2	ACTCAAACTATGGGGGCACTTT#GAGTGCCTGCATGGTGTGC#...((.((((((.((((((((.#)))))))).)))))).)).	5927	5946	1		1	1
mmu-miR-290a-5p	XM_011249526	Zfp644	ACTCAAACTATGGGGGCACTTT#AGGGCATTAAATATCATGTACTTCATAGTTTGAGA#.(((((((((((((((((....#.))).)))))))))))))).	955	990	1		1	1
mmu-miR-290a-5p	XM_030250180	Sestd1	ACTCAAACTATGGGGGCACTTT#GGTGCCCTCATCAGTGAATGAA#..(((.((((((((((((((..#))))))))))).)))...))).	6386	6408	1		1	1
mmu-miR-290a-5p	XM_030250180	Sestd1	ACTCAAACTATGGGGGCACTTT#GGTGTCCCCATGATTGGA#..((((..((((((((((((..#)))))))))))).)))).	8132	8150	1		1	1
mmu-miR-290a-5p	XM_030250180	Sestd1	ACTCAAACTATGGGGGCACTTT#GTGCCCTGATTTTTATATTTTGGGTG#(((((((.(((((((((((...#)))))))......)))).))))))).	8357	8383	1		1	1
mmu-miR-290a-5p	XM_036156286	Dlg4	ACTCAAACTATGGGGGCACTTT#TCCCCACGCCGTTTGAGTT#((((((((..((((((......#))))))....)))))))).	2555	2574	1		1	1
mmu-miR-290a-5p	XM_036165277	Zfp644	ACTCAAACTATGGGGGCACTTT#AGGGCATTAAATATCATGTACTTCATAGTTTGAGA#.(((((((((((((((((....#.))).)))))))))))))).	4649	4684	1		1	1
mmu-miR-320-3p	NM_021463	Prps1	AAAAGCTGGGTTGAGAGGGCGA#TTGGCCTCTCAATTGAACTTA#..(((.(.((((((((((.(((#))).)))))))))).).))).	1908	1929	0.953846		1	1
mmu-miR-320-3p	NM_009758	Bmpr1a	AAAAGCTGGGTTGAGAGGGCGA#TCTCCCTCTCAGCCATAAATGTAAAATTCAGTA#....(((((((((((((((.((#)).)))))))))))..............)))).	3984	4017	0.961538		1	1
mmu-miR-320-3p	NM_031878	Smarcd2	AAAAGCTGGGTTGAGAGGGCGA#TCACCCTCCACTCCCCAGCTTTA#.(((((((((.((.(((((.((#)).)))))))...))))))))).	1613	1636	0.961538		1	1
mmu-miR-320-3p	NM_001024955	Pik3r1	AAAAGCTGGGTTGAGAGGGCGA#TGCCCTCGGATCCAGTTC#...(((((((((..(((((((.#))))))).))))))))).	1712	1730	0.961538		1	1
mmu-miR-320-3p	NM_001035226	Xpo1	AAAAGCTGGGTTGAGAGGGCGA#TCGCTTGTCGACAACAGCTTTTT#((((((((.(((((..((((((#)))))).)))))..)))))))).	4057	4080	0.961538		1	1
mmu-miR-320-3p	NM_001130187	Smarcd2	AAAAGCTGGGTTGAGAGGGCGA#TCACCCTCCACTCCCCAGCTTTA#.(((((((((.((.(((((.((#)).)))))))...))))))))).	1979	2002	0.961538		1	1
mmu-miR-320-3p	NM_001167884	Kmt5b	AAAAGCTGGGTTGAGAGGGCGA#TGTGCTCTGTAGCTCAGCC#....(((((((((((((.(((.#))).)))).))))))))).	2145	2164	0.961538		1	1
mmu-miR-320-3p	NM_001167888	Kmt5b	AAAAGCTGGGTTGAGAGGGCGA#TGTGCTCTGTAGCTCAGCC#....(((((((((((((.(((.#))).)))).))))))))).	1843	1862	0.961538		1	1
mmu-miR-320-3p	NM_001271468	Gabpb1	AAAAGCTGGGTTGAGAGGGCGA#CGCGCTCCGGGCCTGTGCTG#...(((((((((..(((.(((.#))).)))..)))))).))).	2447	2467	0.961538		1	1
mmu-miR-320-3p	NM_130450	Elovl6	AAAAGCTGGGTTGAGAGGGCGA#CGTCCTATTTTGTCTGAACCCGCTG#...(((.(((((.((((((((.#))))).......))).)))))))).	5019	5044	0.961538		1	1
mmu-miR-320-3p	NM_134014	Xpo1	AAAAGCTGGGTTGAGAGGGCGA#TCGCTTGTCGACAACAGCTTTTT#((((((((.(((((..((((((#)))))).)))))..)))))))).	4295	4318	0.961538		1	1
mmu-miR-320-3p	NM_172772	Mindy2	AAAAGCTGGGTTGAGAGGGCGA#CCCTCGCAGGGCTCAGCTG#...(((((((((..(((((...#)))))....))))))))).	7733	7752	0.961538		1	1
mmu-miR-320-3p	NM_194268	Onecut2	AAAAGCTGGGTTGAGAGGGCGA#GCCCTGTCAACCTCTTGCTA#...(((.(((((((.(((((..#))))).)))))))...))).	1956	1976	0.961538		1	1
mmu-miR-320-3p	NM_207669	Gabpb1	AAAAGCTGGGTTGAGAGGGCGA#CGCGCTCCGGGCCTGTGCTG#...(((((((((..(((.(((.#))).)))..)))))).))).	2444	2464	0.961538		1	1
mmu-miR-320-3p	XM_006522934	Itsn1	AAAAGCTGGGTTGAGAGGGCGA#TGACCCTCAGACCCAGCTG#...(((((((((..(((((((.#)).))))).))))))))).	7751	7770	0.961538		1	1
mmu-miR-320-3p	NM_001374686	Mindy2	AAAAGCTGGGTTGAGAGGGCGA#CCCTCGCAGGGCTCAGCTG#...(((((((((..(((((...#)))))....))))))))).	7703	7722	0.974359		1	1
mmu-miR-320-3p	NM_011898	Spry4	AAAAGCTGGGTTGAGAGGGCGA#TGGTCTCTGGATCCAGCC#....((((((((.(((((.((.#)).))))).)))))))).	1898	1916	0.980769	MIRT588827	1	1
mmu-miR-320-3p	NM_001024952	Rc3h1	AAAAGCTGGGTTGAGAGGGCGA#TGCCCTTTTAAGACAGTCTTA#..((((((..(((((((((((.#)))))))))))..))).))).	6828	6849	0.980769		1	1
mmu-miR-320-3p	NM_001271492	Gabpb1	AAAAGCTGGGTTGAGAGGGCGA#TCTGCATTGACTCTTTCACTCTGTCGAGCCCTCTGGGCTTAGTA#....((((((((.(((((((..#.))))))).)))))))).	954	998	0.980769		1	1
mmu-miR-320-3p	NM_183319	Xkrx	AAAAGCTGGGTTGAGAGGGCGA#TCGGGTGCCCCATTAGAGGAATTCCCTCCAATTCAGCTTTTC#(((((((((((((.(((((...#.)))))))))))))))))).	3766	3808	0.980769		1	1
mmu-miR-320-3p	NM_001359897	Rpl15	AAAAGCTGGGTTGAGAGGGCGA#TGGCTCTCTGGTTCCAGG#.....(((((.(.(((((((.(#).))))))).).))))).	1512	1530	1		1	1
mmu-miR-320-3p	NM_001359899	Rpl15	AAAAGCTGGGTTGAGAGGGCGA#TGGCTCTCTGGTTCCAGG#.....(((((.(.(((((((.(#).))))))).).))))).	1490	1508	1		1	1
mmu-miR-320-3p	NM_001360345	Mxi1	AAAAGCTGGGTTGAGAGGGCGA#TCCATGAAGCCTTTTGAAAGAGGCCCTGACGCAGCCCGGCTTTC#.((((((((((((..(((((..#.)))))....)))))))))))).	1561	1605	1		1	1
mmu-miR-320-3p	NM_001360347	Mxi1	AAAAGCTGGGTTGAGAGGGCGA#TCCATGAAGCCTTTTGAAAGAGGCCCTGACGCAGCCCGGCTTTC#.((((((((((((..(((((..#.)))))....)))))))))))).	1425	1469	1		1	1
mmu-miR-320-3p	NM_001361126	Tcf4	AAAAGCTGGGTTGAGAGGGCGA#GCCCACAGCCCAGCTTG#..(((((((((((...((((..#)))).))))))))))).	6979	6996	1		1	1
mmu-miR-320-3p	NM_001361127	Tcf4	AAAAGCTGGGTTGAGAGGGCGA#GCCCACAGCCCAGCTTG#..(((((((((((...((((..#)))).))))))))))).	7004	7021	1		1	1
mmu-miR-320-3p	NM_001362961	Dhdds	AAAAGCTGGGTTGAGAGGGCGA#GCCCTCCCCCCAGCA#....((((((..(.((((((..#))))))).)))))).	2545	2560	1		1	1
mmu-miR-320-3p	NM_001368305	Crybg1	AAAAGCTGGGTTGAGAGGGCGA#CCTTTCAGCCTGGTTTC#..((((((((((((((((....#)))))))))))))))).	7006	7023	1		1	1
mmu-miR-320-3p	NM_001368755	Helz	AAAAGCTGGGTTGAGAGGGCGA#TGCGCTCTCAGCCCCCTTGCTG#...(((.((((((((((.(((.#))).))))))))))....))).	6172	6194	1		1	1
mmu-miR-320-3p	NM_001374717	Las1l	AAAAGCTGGGTTGAGAGGGCGA#TCAGCCTTATTAATTCAGCTTTTT#((((((((((((((.(((((((#)).))))).)))))))))))))).	2482	2506	1		1	1
mmu-miR-320-3p	NM_001379679	Kmt5b	AAAAGCTGGGTTGAGAGGGCGA#TTGTCCAATGAACTCCAGCTA#...(((((((((.(..((((((#))))))..).))).)))))).	3888	3909	1		1	1
mmu-miR-320-3p	NM_007950	Ereg	AAAAGCTGGGTTGAGAGGGCGA#TGGCCTCCACTCTCAGCTTG#..((((((((.((.((((.((.#)).))))))..)))))))).	2037	2057	1		1	1
mmu-miR-320-3p	NM_007967	Evx2	AAAAGCTGGGTTGAGAGGGCGA#TGCTCTGCCAACCCTGGCTA#...((((((((((..((((((.#))))))..)))))).)))).	2760	2780	1		1	1
mmu-miR-320-3p	NM_008300	Hspa4	AAAAGCTGGGTTGAGAGGGCGA#TGTTCTCTCTTCATTACGGTCCTGTTTAAGAGCCCAGCTA#...((((((((((((((((((.#))))))))).....................))))))))).	3035	3075	1		1	1
mmu-miR-320-3p	NM_009304	Syngr2	AAAAGCTGGGTTGAGAGGGCGA#CGCCCCTCTACCCTGGACTTC#..(((((((((.(((.(((((.#)))))))).)))).)).))).	758	779	1		1	1
mmu-miR-320-3p	NM_009469	Ulk1	AAAAGCTGGGTTGAGAGGGCGA#CACCCTCCCAACTCAGTTTTTG#(((((((((((((.(((((.(.#).))))).))))))))))))).	4306	4328	1		1	1
mmu-miR-320-3p	NM_009469	Ulk1	AAAAGCTGGGTTGAGAGGGCGA#TCTCCCTCTGAGACTACTTACCCAGCTTTG#.(((((((((((.((((((.((#)).)))))).)........)))))))))).	3956	3986	1		1	1
mmu-miR-320-3p	NM_009671	Ankfy1	AAAAGCTGGGTTGAGAGGGCGA#TCCCCTGCCAGCCCAGCA#....(((((((((..((((.((#))))))..))))))))).	6576	6594	1		1	1
mmu-miR-320-3p	NM_009873	Cdk6	AAAAGCTGGGTTGAGAGGGCGA#GGCCTCATGTCAGCCCTGCTTTC#.(((((.(((((((((((.(..#).))))...))))))).))))).	2784	2807	1		1	1
mmu-miR-320-3p	NM_009873	Cdk6	AAAAGCTGGGTTGAGAGGGCGA#CGCCACCACGCCCGGCTTTG#.(((((((((.((.(..((((.#))))..).))))))))))).	3269	3289	1		1	1
mmu-miR-320-3p	NM_009984	Ctsl	AAAAGCTGGGTTGAGAGGGCGA#TGCCCTCTGCCTTGCTA#...(((.((((..((((((((.#)))))))))))).))).	2932	2949	1		1	1
mmu-miR-320-3p	NM_010017	Dag1	AAAAGCTGGGTTGAGAGGGCGA#CGCCCTCTCTGGTCCTCCCAAACCCCAAAGCTG#...((((((((((((((((((.#)))))))))...........)))))...)))).	3341	3374	1		1	1
mmu-miR-320-3p	NM_010267	Gdap1	AAAAGCTGGGTTGAGAGGGCGA#CCCTCCTTAACTCAGAACTTTTA#(((((((((((((((((((...#))))).)))))))))..))))).	1855	1878	1		1	1
mmu-miR-320-3p	NM_010305	Gnai1	AAAAGCTGGGTTGAGAGGGCGA#CGCCCTGGTTTCAGCAAGCTGACTCGCCTTCCCAGCTC#...((((((((((((((((((.#))))))...)))))................))))))).	2667	2705	1		1	1
mmu-miR-320-3p	NM_010587	Itsn1	AAAAGCTGGGTTGAGAGGGCGA#TGTCCCGCTGGGCTCAGCTG#...(((((((((.((.(((((.#)).))).)).))))))))).	8491	8511	1		1	1
mmu-miR-320-3p	NM_010847	Mxi1	AAAAGCTGGGTTGAGAGGGCGA#TCCATGAAGCCTTTTGAAAGAGGCCCTGACGCAGCCCGGCTTTC#.((((((((((((..(((((..#.)))))....)))))))))))).	1476	1520	1		1	1
mmu-miR-320-3p	NM_010905	Nfia	AAAAGCTGGGTTGAGAGGGCGA#TGCCTTCTCCACCTCCGAGGCTG#...((((((((.(((((((((.#))))))))).))))....)))).	6983	7006	1		1	1
mmu-miR-320-3p	NM_011800	Cdh20	AAAAGCTGGGTTGAGAGGGCGA#GCTCTCTCTGGATCAGCTTTA#.((((((((...((((((((..#))))))))....)))))))).	3056	3077	1		1	1
mmu-miR-320-3p	NM_013685	Tcf4	AAAAGCTGGGTTGAGAGGGCGA#GCCCACAGCCCAGCTTG#..(((((((((((...((((..#)))).))))))))))).	7319	7336	1		1	1
mmu-miR-320-3p	NM_015804	Atp11a	AAAAGCTGGGTTGAGAGGGCGA#CGTCCTGTTCCCAGCTG#...(((((((..((.((((((.#)))))).))))))))).	4447	4464	1		1	1
mmu-miR-320-3p	NM_016916	Blcap	AAAAGCTGGGTTGAGAGGGCGA#TCTGGGCTCCTGCCTTCCAGCCCAGCC#....(((((((((.(((((((.#.)))))))))))))))).	1200	1227	1		1	1
mmu-miR-320-3p	NM_018797	Plxnc1	AAAAGCTGGGTTGAGAGGGCGA#CGCCCTCCCAATCTTGTTTC#..((((.((((((.(((((((.#))))))).)))))).)))).	6494	6514	1		1	1
mmu-miR-320-3p	NM_018829	Ap3m1	AAAAGCTGGGTTGAGAGGGCGA#TTGCCCTTCCTAGCTG#...(((((((....((((((((#))))))))))))))).	2849	2865	1		1	1
mmu-miR-320-3p	NM_018829	Ap3m1	AAAAGCTGGGTTGAGAGGGCGA#TGCCTCTTCAAGTGTTTGCCTTACTCAGCTTTTC#(((((((((((((((.(((((.#))))).))))............))))))))))).	2024	2058	1		1	1
mmu-miR-320-3p	NM_018829	Ap3m1	AAAAGCTGGGTTGAGAGGGCGA#GCCCTTTCTCTAGTTCTGGCTA#...(((((((..((((((((..#))))))))......))))))).	3308	3330	1		1	1
mmu-miR-320-3p	NM_019626	Cbln1	AAAAGCTGGGTTGAGAGGGCGA#TCGCCTTCCCCAAGCCAGTC#....(((((.(((.((((((((#))))))))..))).))))).	1157	1177	1		1	1
mmu-miR-320-3p	NM_019626	Cbln1	AAAAGCTGGGTTGAGAGGGCGA#CCCTCTGAACCCTGCC#....((.(((((.((((((...#)))))).))))).)).	1282	1298	1		1	1
mmu-miR-320-3p	NM_019747	Zfp113	AAAAGCTGGGTTGAGAGGGCGA#TGCCCTCTTACATATAACATCTGGCCTCAGCA#....(((((((((((((((((.#)))))))))).............))).)))).	2539	2571	1		1	1
mmu-miR-320-3p	NM_019747	Zfp113	AAAAGCTGGGTTGAGAGGGCGA#CGCCACCACTGCCCGGCTTG#..(((((((((.(.(..((((.#))))..).).))))))))).	4157	4177	1		1	1
mmu-miR-320-3p	NM_019747	Zfp113	AAAAGCTGGGTTGAGAGGGCGA#TCCACCTCTTAATTCAGCTA#...(((((((((((((((..((#))..))))))))))))))).	2588	2608	1		1	1
mmu-miR-320-3p	NM_019958	Rgs17	AAAAGCTGGGTTGAGAGGGCGA#TCGCCCTGTCACCTGATTTAAGCA#....((((((.(((.(((((((#))))))).))))))......))).	6930	6954	1		1	1
mmu-miR-320-3p	NM_020273	Gmeb1	AAAAGCTGGGTTGAGAGGGCGA#TTGCCCTTGAACTTGGCTATGTAGAGTAGCCTGGCTTTG#.((((((((((((.((((((((#))))))))..................)))))))))))).	5373	5412	1		1	1
mmu-miR-320-3p	NM_021385	Rad18	AAAAGCTGGGTTGAGAGGGCGA#TCCCCTAAAATCATACTCACCAGCTTTG#.((((((((..((((((((.((#)))))).........)))))))))))).	1886	1914	1		1	1
mmu-miR-320-3p	NM_021420	Stk4	AAAAGCTGGGTTGAGAGGGCGA#TTGCTGTCTCAACGCCTTTCATCCATCGCCACCCTCCCAGCTG#...(((((((((((((.(((((#))))).)))))).......................))))))).	2244	2287	1		1	1
mmu-miR-320-3p	NM_021458	Fzd3	AAAAGCTGGGTTGAGAGGGCGA#GCCCTTTAATACCAACTGCAAACAGCTTTTC#((((((((((((((((((((..#))))))).....))))).....)))))))).	10547	10578	1		1	1
mmu-miR-320-3p	NM_021506	Sh3rf1	AAAAGCTGGGTTGAGAGGGCGA#TGCTCTCTTCCAATTCCACCCCAGCTG#...(((((((.((((((((((.#))))))))........)).))))))).	4339	4366	1		1	1
mmu-miR-320-3p	NM_021548	Arpp19	AAAAGCTGGGTTGAGAGGGCGA#TCTTCTCAGCCCCTGCC#....((.((((((((((((...#))))))))))))..)).	1671	1688	1		1	1
mmu-miR-320-3p	NM_023670	Igf2bp3	AAAAGCTGGGTTGAGAGGGCGA#TGCTCTCTGAAATATATGACACCCAGCTTTA#.(((((((((((.((((((((.#)))))))).)..........)))))))))).	2391	2422	1	MIRT594187	1	1
mmu-miR-320-3p	NM_024185	Mindy3	AAAAGCTGGGTTGAGAGGGCGA#CACTCTCCTGCAAGCCAGCTTTC#.((((((((.(((.(((((.(.#).)))))...))).)))))))).	2197	2220	1		1	1
mmu-miR-320-3p	NM_025454	Ing5	AAAAGCTGGGTTGAGAGGGCGA#CACCCCTCAGCCCTGCTC#...(((.((((((((.(((.(.#).))))))))))).))).	3577	3595	1		1	1
mmu-miR-320-3p	NM_025586	Rpl15	AAAAGCTGGGTTGAGAGGGCGA#TGGCTCTCTGGTTCCAGG#.....(((((.(.(((((((.(#).))))))).).))))).	1381	1399	1		1	1
mmu-miR-320-3p	NM_025967	D16Ertd472e	AAAAGCTGGGTTGAGAGGGCGA#GCCCCTCACTTGGCA#....((((((.((((.((((..#)))))))))))))).	2479	2494	1		1	1
mmu-miR-320-3p	NM_026369	Arpc5	AAAAGCTGGGTTGAGAGGGCGA#TGCCCTGTGGGTAGCATCTGTTTCTCTCAGCTTTG#.(((((((((((.(.((((((.#)))))).).))..............))))))))).	714	749	1		1	1
mmu-miR-320-3p	NM_026868	Abhd13	AAAAGCTGGGTTGAGAGGGCGA#TGTCCTCTTAACTATGCG#....((..(((((((((((((.#)))))))))))))..)).	4911	4929	1		1	1
mmu-miR-320-3p	NM_027326	Mllt3	AAAAGCTGGGTTGAGAGGGCGA#TGCTCTTTCAATGCAGCG#....((((.((((((((((((.#)))))))))))).)))).	2473	2491	1		1	1
mmu-miR-320-3p	NM_027326	Mllt3	AAAAGCTGGGTTGAGAGGGCGA#TGTCCACAGCCCAGCA#....(((((((((...(((((.#))))).))))))))).	2813	2829	1		1	1
mmu-miR-320-3p	NM_027604	Usp15	AAAAGCTGGGTTGAGAGGGCGA#TGTGCTCTCATGATTCCCCAGCTA#...(((((((.((((((.(((.#))).))))))......))))))).	7595	7619	1		1	1
mmu-miR-320-3p	NM_027604	Usp15	AAAAGCTGGGTTGAGAGGGCGA#TCTCCCTCTGATCCAGTTG#...(((((((((.((((((.((#)).))))))))))))))).	4239	4258	1		1	1
mmu-miR-320-3p	NM_028320	Adipor1	AAAAGCTGGGTTGAGAGGGCGA#CGCCTTGATGTAGCCCGGCTA#...((((((((((..((((((.#))))))....)))))))))).	1895	1916	1		1	1
mmu-miR-320-3p	NM_028789	Unkl	AAAAGCTGGGTTGAGAGGGCGA#TCTTCTTAACCCAGA#.....((((((((((((((...#)))))))))))))).	3243	3258	1		1	1
mmu-miR-320-3p	NM_029364	Gns	AAAAGCTGGGTTGAGAGGGCGA#TCGTCGGCAGTGAGCGGGTTTAGCTTTACACAGCCTCTGCCCAGCTTTA#.((((((((((..(((((..(.#.)..))))))))))))))).	2647	2696	1	MIRT595316	1	1
mmu-miR-320-3p	NM_029437	Ckap5	AAAAGCTGGGTTGAGAGGGCGA#TGCTCCCTCAGCTCAGA#.....((((((((((.(((((.#))))).)))))))))).	6276	6293	1		1	1
mmu-miR-320-3p	NM_029931	Mllt3	AAAAGCTGGGTTGAGAGGGCGA#TGCTCTTTCAATGCAGCG#....((((.((((((((((((.#)))))))))))).)))).	1146	1164	1		1	1
mmu-miR-320-3p	NM_029931	Mllt3	AAAAGCTGGGTTGAGAGGGCGA#TGTCCACAGCCCAGCA#....(((((((((...(((((.#))))).))))))))).	1486	1502	1		1	1
mmu-miR-320-3p	NM_030563	N4bp1	AAAAGCTGGGTTGAGAGGGCGA#TGCCTCCTCAAAGGCCCAGCC#....(((((((((((.(((((.#))))).))))...))))))).	6202	6223	1		1	1
mmu-miR-320-3p	NM_031878	Smarcd2	AAAAGCTGGGTTGAGAGGGCGA#TGCCAGTTCTCTAACCCAGTTA#...((((((((((((((((((.#))))..))))).))))))))).	2205	2227	1		1	1
mmu-miR-320-3p	NM_033565	Aff4	AAAAGCTGGGTTGAGAGGGCGA#TGTGCTTTCAGCCCCGCTG#...(((.((((((((((.(((.#))).)))))))))).))).	6001	6020	1		1	1
mmu-miR-320-3p	NM_001004025	Ppp3r2	AAAAGCTGGGTTGAGAGGGCGA#TCCCCAGAAAGAGTCCTCTCATCCAATACCCAGTA#....((((((((((((((((..#.)))))))))......))))))).	1000	1035	1		1	1
mmu-miR-320-3p	NM_001004025	Ppp3r2	AAAAGCTGGGTTGAGAGGGCGA#CCTCTCATCCTAGCC#....((((((.(((((((....#))))))).)))))).	2327	2342	1		1	1
mmu-miR-320-3p	NM_001008542	Mxi1	AAAAGCTGGGTTGAGAGGGCGA#TCCATGAAGCCTTTTGAAAGAGGCCCTGACGCAGCCCGGCTTTC#.((((((((((((..(((((..#.)))))....)))))))))))).	1636	1680	1		1	1
mmu-miR-320-3p	NM_001008543	Mxi1	AAAAGCTGGGTTGAGAGGGCGA#TCCATGAAGCCTTTTGAAAGAGGCCCTGACGCAGCCCGGCTTTC#.((((((((((((..(((((..#.)))))....)))))))))))).	1361	1405	1		1	1
mmu-miR-320-3p	NM_001015681	E130308A19Rik	AAAAGCTGGGTTGAGAGGGCGA#TCGCTCCGTGATCCAGCTG#...((((((((((.(.((((((#))))))).)))))))))).	2500	2519	1		1	1
mmu-miR-320-3p	NM_001024955	Pik3r1	AAAAGCTGGGTTGAGAGGGCGA#GCTCCTCTCCAGCCCGACCTGTGAACTGAGCTG#...(((((((((((((((((..#)).)))))).))))).............)))).	1769	1802	1		1	1
mmu-miR-320-3p	NM_001025613	Otud7b	AAAAGCTGGGTTGAGAGGGCGA#GCCCCTCTTCCTGGCTG#...(((((((..(((.((((..#)))))))..))))))).	5582	5599	1		1	1
mmu-miR-320-3p	NM_001025614	Otud7b	AAAAGCTGGGTTGAGAGGGCGA#GCCCCTCTTCCTGGCTG#...(((((((..(((.((((..#)))))))..))))))).	5524	5541	1		1	1
mmu-miR-320-3p	NM_001033275	Gxylt1	AAAAGCTGGGTTGAGAGGGCGA#GCTCTCTGTAACTCCAGTG#....((((((((((((((((..#))))))).)))).))))).	4862	4881	1		1	1
mmu-miR-320-3p	NM_001033360	Gpr101	AAAAGCTGGGTTGAGAGGGCGA#TGCCCTCCTAGAGAAGTGCCAAGACCCAGA#.....(((((((..(((((((.#)))))))...............))))))).	4557	4587	1		1	1
mmu-miR-320-3p	NM_001035226	Xpo1	AAAAGCTGGGTTGAGAGGGCGA#TCACCTCTGCCCAGCA#....(((((((..(((((..((#)).)))))))))))).	4765	4781	1		1	1
mmu-miR-320-3p	NM_001037098	Nacc2	AAAAGCTGGGTTGAGAGGGCGA#TGCTGCCTGTCTGCCCGGCTG#...((((((((.((.((((((.#)))..))).)).)))))))).	5489	5510	1		1	1
mmu-miR-320-3p	NM_001037136	Agap1	AAAAGCTGGGTTGAGAGGGCGA#GCCCTCATCCCAGAGCCCAGTTTTA#.(((((((((((((((((((..#)))))).))....))))))))))).	4366	4391	1		1	1
mmu-miR-320-3p	NM_001037746	Prps1l3	AAAAGCTGGGTTGAGAGGGCGA#TGCCCTTTCCAGCTTC#..((((((((....(((((((.#))))))))))))))).	3163	3179	1		1	1
mmu-miR-320-3p	NM_001077495	Pik3r1	AAAAGCTGGGTTGAGAGGGCGA#TGCCCTCGGATCCAGTTC#...(((((((((..(((((((.#))))))).))))))))).	2801	2819	1		1	1
mmu-miR-320-3p	NM_001081016	Zc3h7b	AAAAGCTGGGTTGAGAGGGCGA#TGGTCCTCTCTAAAAGACCCAGA#.....(((((((((((((((.(#).)))))))).....))))))).	4263	4286	1		1	1
mmu-miR-320-3p	NM_001081119	Abhd13	AAAAGCTGGGTTGAGAGGGCGA#TGTCCTCTTAACTATGCG#....((..(((((((((((((.#)))))))))))))..)).	4804	4822	1		1	1
mmu-miR-320-3p	NM_001081436	Ino80d	AAAAGCTGGGTTGAGAGGGCGA#TCGGGTGCTTTGTATCCCTCCCCTCTCTGAAACAGTGATGTACCACAACCCAGCTTG#..(((((((((((((((((.((#.)))))))))...................)))))))))).	12051	12108	1		1	1
mmu-miR-320-3p	NM_001083967	Tcf4	AAAAGCTGGGTTGAGAGGGCGA#GCCCACAGCCCAGCTTG#..(((((((((((...((((..#)))).))))))))))).	6992	7009	1		1	1
mmu-miR-320-3p	NM_001122953	Nfia	AAAAGCTGGGTTGAGAGGGCGA#TGCCTTCTCCACCTCCGAGGCTG#...((((((((.(((((((((.#))))))))).))))....)))).	6854	6877	1		1	1
mmu-miR-320-3p	NM_001122992	Gmeb1	AAAAGCTGGGTTGAGAGGGCGA#TTGCCCTTGAACTTGGCTATGTAGAGTAGCCTGGCTTTG#.((((((((((((.((((((((#))))))))..................)))))))))))).	5436	5475	1		1	1
mmu-miR-320-3p	NM_001146199	Ptpn21	AAAAGCTGGGTTGAGAGGGCGA#TCGCCCTCCATGACAACTGTGCTAGCCCAGCTA#...((((((((((.((((((((#))))))))))..............)))))))).	5322	5355	1		1	1
mmu-miR-320-3p	NM_001159662	Ppp1r16b	AAAAGCTGGGTTGAGAGGGCGA#TCCTGCTGTTTTGGGCCAGCCCATCTCAGCCTGGCC#....((((((((((((((((..#.)))).)))))))))))).	2949	2985	1		1	1
mmu-miR-320-3p	NM_001163453	Mapk8ip3	AAAAGCTGGGTTGAGAGGGCGA#TTAACCTCTCAACTTGCAGCTTTTG#((((((((((((((((((..((#))..))))))))))..)))))))).	4119	4144	1		1	1
mmu-miR-320-3p	NM_001164663	Soga1	AAAAGCTGGGTTGAGAGGGCGA#TGGCTCCATCTCAGCCCAGCTC#...(((((((((((((((((.(#).)).)).))))))))))))).	12584	12606	1		1	1
mmu-miR-320-3p	NM_001167730	Rad18	AAAAGCTGGGTTGAGAGGGCGA#TCCCCTAAAATCATACTCACCAGCTTTG#.((((((((..((((((((.((#)))))).........)))))))))))).	2027	2055	1		1	1
mmu-miR-320-3p	NM_001172122	Rbms3	AAAAGCTGGGTTGAGAGGGCGA#CCTGAATCTCAACCTAGTC#....(((((((((((((((...#)))...)))))))))))).	5254	5273	1		1	1
mmu-miR-320-3p	NM_001172123	Rbms3	AAAAGCTGGGTTGAGAGGGCGA#CCTGAATCTCAACCTAGTC#....(((((((((((((((...#)))...)))))))))))).	5302	5321	1		1	1
mmu-miR-320-3p	NM_001172126	Rbms3	AAAAGCTGGGTTGAGAGGGCGA#CCTGAATCTCAACCTAGTC#....(((((((((((((((...#)))...)))))))))))).	5126	5145	1		1	1
mmu-miR-320-3p	NM_001197024	Unkl	AAAAGCTGGGTTGAGAGGGCGA#TCTTCTTAACCCAGA#.....((((((((((((((...#)))))))))))))).	4604	4619	1		1	1
mmu-miR-320-3p	NM_001201341	Msi2	AAAAGCTGGGTTGAGAGGGCGA#GCTTTCTGCAATCCAGCTC#...(((((((((((((((((..#))))))).)))))))))).	667	686	1		1	1
mmu-miR-320-3p	NM_001205132	Yes1	AAAAGCTGGGTTGAGAGGGCGA#TCTACCCTAATTTCAGTGGCCCAGCTTTTA#(((((((((((((((((((.((#))..))))...))))...))))))))))).	3058	3088	1		1	1
mmu-miR-320-3p	NM_001252439	D16Ertd472e	AAAAGCTGGGTTGAGAGGGCGA#GCCCCTCACTTGGCA#....((((((.((((.((((..#)))))))))))))).	2446	2461	1		1	1
mmu-miR-320-3p	NM_001252440	D16Ertd472e	AAAAGCTGGGTTGAGAGGGCGA#GCCCCTCACTTGGCA#....((((((.((((.((((..#)))))))))))))).	2411	2426	1		1	1
mmu-miR-320-3p	NM_001271468	Gabpb1	AAAAGCTGGGTTGAGAGGGCGA#TTGCCCCTCCCCCACCCCAGGCTC#...((((((((.(((.((((((#)))))))))....))))..)))).	2594	2618	1		1	1
mmu-miR-320-3p	NM_001276482	Dag1	AAAAGCTGGGTTGAGAGGGCGA#CGCCCTCTCTGGTCCTCCCAAACCCCAAAGCTG#...((((((((((((((((((.#)))))))))...........)))))...)))).	3197	3230	1		1	1
mmu-miR-320-3p	NM_001276485	Dag1	AAAAGCTGGGTTGAGAGGGCGA#CGCCCTCTCTGGTCCTCCCAAACCCCAAAGCTG#...((((((((((((((((((.#)))))))))...........)))))...)))).	3128	3161	1		1	1
mmu-miR-320-3p	NM_001276486	Dag1	AAAAGCTGGGTTGAGAGGGCGA#CGCCCTCTCTGGTCCTCCCAAACCCCAAAGCTG#...((((((((((((((((((.#)))))))))...........)))))...)))).	3185	3218	1		1	1
mmu-miR-320-3p	NM_001285807	Dtna	AAAAGCTGGGTTGAGAGGGCGA#TCTCCTCTCAACTCCACGTCAGCA#....(((((((((((((((.((#)))))))))))))......)))).	2828	2852	1		1	1
mmu-miR-320-3p	NM_001286158	Mllt3	AAAAGCTGGGTTGAGAGGGCGA#TGCTCTTTCAATGCAGCG#....((((.((((((((((((.#)))))))))))).)))).	1074	1092	1		1	1
mmu-miR-320-3p	NM_001286158	Mllt3	AAAAGCTGGGTTGAGAGGGCGA#TGTCCACAGCCCAGCA#....(((((((((...(((((.#))))).))))))))).	1414	1430	1		1	1
mmu-miR-320-3p	NM_001290736	Unkl	AAAAGCTGGGTTGAGAGGGCGA#TCTTCTTAACCCAGA#.....((((((((((((((...#)))))))))))))).	4615	4630	1		1	1
mmu-miR-320-3p	NM_001293667	Atp11a	AAAAGCTGGGTTGAGAGGGCGA#CTCCCTCTCCACCCAGG#.....((((((.(((((((.(.#).))))))).)))))).	3891	3908	1		1	1
mmu-miR-320-3p	NM_001293667	Atp11a	AAAAGCTGGGTTGAGAGGGCGA#CGTCCTGTTCCCAGCTG#...(((((((..((.((((((.#)))))).))))))))).	4551	4568	1		1	1
mmu-miR-320-3p	NM_001301628	Usp15	AAAAGCTGGGTTGAGAGGGCGA#CGCCCCTGAAGCCCAGG#.....(((((((.((.(((((.#)))))))..))))))).	5110	5127	1		1	1
mmu-miR-320-3p	NM_001301628	Usp15	AAAAGCTGGGTTGAGAGGGCGA#TGTGCTCTCATGATTCCCCAGCTA#...(((((((.((((((.(((.#))).))))))......))))))).	7508	7532	1		1	1
mmu-miR-320-3p	NM_001301628	Usp15	AAAAGCTGGGTTGAGAGGGCGA#TCTCCCTCTGATCCAGTTG#...(((((((((.((((((.((#)).))))))))))))))).	4152	4171	1		1	1
mmu-miR-320-3p	NM_001306069	Adipor1	AAAAGCTGGGTTGAGAGGGCGA#CGCCTTGATGTAGCCCGGCTA#...((((((((((..((((((.#))))))....)))))))))).	2013	2034	1		1	1
mmu-miR-320-3p	NM_001310662	Usp37	AAAAGCTGGGTTGAGAGGGCGA#TCGCCCTCCCTGGCC#....((((((....((((((((#)))))))))))))).	6793	6808	1		1	1
mmu-miR-320-3p	NM_001310666	Zmiz1	AAAAGCTGGGTTGAGAGGGCGA#CGCCTCTTGGCCCAGA#.....(((((((((((.((((.#))))))))))))))).	4169	4185	1		1	1
mmu-miR-320-3p	NM_001311121	Elovl2	AAAAGCTGGGTTGAGAGGGCGA#TCCAGCAAAACCCTTTCCCCTCTCAAGCCAGG#.....((((.(((((((((.((#.))))))))))).)))).	1486	1518	1		1	1
mmu-miR-320-3p	NM_001314035	Dmd	AAAAGCTGGGTTGAGAGGGCGA#TGCTAGGAAGAGCTTTACTCCTCTCATGCCAGTTTC#..(((((((..((((((((...#.))))))))..))))))).	3572	3608	1		1	1
mmu-miR-320-3p	NM_001314036	Dmd	AAAAGCTGGGTTGAGAGGGCGA#TGCTAGGAAGAGCTTTACTCCTCTCATGCCAGTTTC#..(((((((..((((((((...#.))))))))..))))))).	3643	3679	1		1	1
mmu-miR-320-3p	NM_001314037	Dmd	AAAAGCTGGGTTGAGAGGGCGA#TGCTAGGAAGAGCTTTACTCCTCTCATGCCAGTTTC#..(((((((..((((((((...#.))))))))..))))))).	3604	3640	1		1	1
mmu-miR-320-3p	NM_001346785	Gxylt1	AAAAGCTGGGTTGAGAGGGCGA#GCTCTCTGTAACTCCAGTG#....((((((((((((((((..#))))))).)))).))))).	4865	4884	1		1	1
mmu-miR-320-3p	NM_001347161	Cers6	AAAAGCTGGGTTGAGAGGGCGA#GCCCTCTCAGCCTCTCAGTCACAGAGCTC#...(((((((((((((((((..#)))))))))))))...........)))).	4183	4212	1		1	1
mmu-miR-320-3p	NM_001347161	Cers6	AAAAGCTGGGTTGAGAGGGCGA#TGCCTTTCATTGCCTCCAACCCAGTTTA#..(((((((((((.((.(((((#.)))))))))))))))))).	4894	4922	1		1	1
mmu-miR-320-3p	NM_001347372	Eya4	AAAAGCTGGGTTGAGAGGGCGA#GCTCTTCTCAACCCTGAGGTTTG#..((((((((((((((((((..#)).)))))))))))...))))).	2436	2459	1		1	1
mmu-miR-320-3p	NM_001347394	Ulk1	AAAAGCTGGGTTGAGAGGGCGA#CACCCTCCCAACTCAGTTTTTG#(((((((((((((.(((((.(.#).))))).))))))))))))).	4324	4346	1		1	1
mmu-miR-320-3p	NM_001347394	Ulk1	AAAAGCTGGGTTGAGAGGGCGA#TCTCCCTCTGAGACTACTTACCCAGCTTTG#.(((((((((((.((((((.((#)).)))))).)........)))))))))).	3974	4004	1		1	1
mmu-miR-320-3p	NM_001356306	Lmo3	AAAAGCTGGGTTGAGAGGGCGA#TGCTCTCTCAGCCCCACAAACTTGCTTTG#.(((((.((((((((((((((.#)))))))))))))).........))))).	2993	3022	1		1	1
mmu-miR-320-3p	NM_001357006	Gxylt1	AAAAGCTGGGTTGAGAGGGCGA#GCTCTCTGTAACTCCAGTG#....((((((((((((((((..#))))))).)))).))))).	4772	4791	1		1	1
mmu-miR-320-3p	NM_080708	Bmp2k	AAAAGCTGGGTTGAGAGGGCGA#TTGCCTCTGACAGCCCAGCA#....(((((((((..(((((((#))))).))..))))))))).	5502	5522	1		1	1
mmu-miR-320-3p	NM_145377	Trim41	AAAAGCTGGGTTGAGAGGGCGA#CTCCCTCTTGAACCCAGGCTG#...((((((((((((((((.(.#).))))))).))))))).)).	2750	2771	1		1	1
mmu-miR-320-3p	NM_145541	Rap1a	AAAAGCTGGGTTGAGAGGGCGA#GCCCTTTAGTTACCAAGTCAGCTTTC#.((((((((.((((((((((..#)))))))......))).)))))))).	2329	2355	1		1	1
mmu-miR-320-3p	NM_145840	Rgs9bp	AAAAGCTGGGTTGAGAGGGCGA#TCTCCTTCTCACCGGCTTA#..(((((((..((((((((.((#)).))))))))))))))).	1836	1855	1		1	1
mmu-miR-320-3p	NM_146100	Ina	AAAAGCTGGGTTGAGAGGGCGA#TCGCTTTCTCGTACCCTTGCC#....((.(((((((((((((((#))))))))))).))))..)).	2594	2615	1		1	1
mmu-miR-320-3p	NM_146261	Fam199x	AAAAGCTGGGTTGAGAGGGCGA#GTTCTCTTAGCAGGCTTTTT#(((((((..(((((((((((..#))))))))))).))))))).	5332	5352	1		1	1
mmu-miR-320-3p	NM_146261	Fam199x	AAAAGCTGGGTTGAGAGGGCGA#GTCTTCTTAACTTAGA#.....(((((((((((((((..#))))))))))))))).	3539	3555	1		1	1
mmu-miR-320-3p	NM_153089	Ppp1r16b	AAAAGCTGGGTTGAGAGGGCGA#TCCTGCTGTTTTGGGCCAGCCCATCTCAGCCTGGCC#....((((((((((((((((..#.)))).)))))))))))).	2927	2963	1		1	1
mmu-miR-320-3p	NM_172393	Crybg1	AAAAGCTGGGTTGAGAGGGCGA#CCTTTCAGCCTGGTTTC#..((((((((((((((((....#)))))))))))))))).	6593	6610	1		1	1
mmu-miR-320-3p	NM_172512	Gabpb2	AAAAGCTGGGTTGAGAGGGCGA#CCTTCCAAGTCAGCTTTTT#(((((((((.(((.(((((...#)))))))).))))))))).	5993	6012	1		1	1
mmu-miR-320-3p	NM_172856	Cers6	AAAAGCTGGGTTGAGAGGGCGA#GCCCTCTCAGCCTCTCAGTCACAGAGCTC#...(((((((((((((((((..#)))))))))))))...........)))).	4159	4188	1		1	1
mmu-miR-320-3p	NM_172856	Cers6	AAAAGCTGGGTTGAGAGGGCGA#TGCCTTTCATTGCCTCCAACCCAGTTTA#..(((((((((((.((.(((((#.)))))))))))))))))).	4870	4898	1		1	1
mmu-miR-320-3p	NM_176972	Usp37	AAAAGCTGGGTTGAGAGGGCGA#TCGCCCTCCCTGGCC#....((((((....((((((((#)))))))))))))).	6859	6874	1		1	1
mmu-miR-320-3p	NM_177185	Ubn2	AAAAGCTGGGTTGAGAGGGCGA#TTGTCCTCTCCCACAGCC#....((((((..((((((((((#)))))))))))).)))).	8261	8279	1		1	1
mmu-miR-320-3p	NM_178119	Agap1	AAAAGCTGGGTTGAGAGGGCGA#GCCCTCATCCCAGAGCCCAGTTTTA#.(((((((((((((((((((..#)))))).))....))))))))))).	4525	4550	1		1	1
mmu-miR-320-3p	NM_178660	Rbms3	AAAAGCTGGGTTGAGAGGGCGA#CCTGAATCTCAACCTAGTC#....(((((((((((((((...#)))...)))))))))))).	5251	5270	1		1	1
mmu-miR-320-3p	NM_178756	Plppr1	AAAAGCTGGGTTGAGAGGGCGA#CCTTCCAATCTAGCA#....(((((((((.(((((...#)))))))))))))).	3517	3532	1		1	1
mmu-miR-320-3p	NM_178922	Hic2	AAAAGCTGGGTTGAGAGGGCGA#GCCCTCTGGGCCTATATTGCTG#...(((((((((.(((((((..#))))))).))))))....))).	2641	2663	1		1	1
mmu-miR-320-3p	NM_183208	Zmiz1	AAAAGCTGGGTTGAGAGGGCGA#CGCCTCTTGGCCCAGA#.....(((((((((((.((((.#))))))))))))))).	4187	4203	1		1	1
mmu-miR-320-3p	NM_198298	Helz	AAAAGCTGGGTTGAGAGGGCGA#TGCGCTCTCAGCCCCCTTGCTG#...(((.((((((((((.(((.#))).))))))))))....))).	6118	6140	1		1	1
mmu-miR-320-3p	NM_207222	Lmo3	AAAAGCTGGGTTGAGAGGGCGA#TGCTCTCTCAGCCCCACAAACTTGCTTTG#.(((((.((((((((((((((.#)))))))))))))).........))))).	2597	2626	1		1	1
mmu-miR-320-3p	NM_207650	Dtna	AAAAGCTGGGTTGAGAGGGCGA#CGCTCGCTCGCTGGGAAAGAGGAGCCACCACACCCAGCA#....(((((((((((.(((((.#))))).)))).....................))))))).	2532	2571	1		1	1
mmu-miR-320-3p	NM_207650	Dtna	AAAAGCTGGGTTGAGAGGGCGA#GCCTCTCTGGAATGCCTGGTTTTTT#((((((((((((.(((((((..#))).)))).)...))))))))))).	3849	3874	1		1	1
mmu-miR-320-3p	NM_207669	Gabpb1	AAAAGCTGGGTTGAGAGGGCGA#TTGCCCCTCCCCCACCCCAGGCTC#...((((((((.(((.((((((#)))))))))....))))..)))).	2591	2615	1		1	1
mmu-miR-320-3p	XM_006497525	Mindy3	AAAAGCTGGGTTGAGAGGGCGA#CACTCTCCTGCAAGCCAGCTTTC#.((((((((.(((.(((((.(.#).)))))...))).)))))))).	1730	1753	1		1	1
mmu-miR-320-3p	XM_006501386	Otud7b	AAAAGCTGGGTTGAGAGGGCGA#TGCCCTCTCCTTCCCTTGGCTG#...(((((((..(((((((((.#)))))))))...)))..)))).	7407	7429	1		1	1
mmu-miR-320-3p	XM_006501386	Otud7b	AAAAGCTGGGTTGAGAGGGCGA#GCCCCTCTTCCTGGCTG#...(((((((..(((.((((..#)))))))..))))))).	5712	5729	1		1	1
mmu-miR-320-3p	XM_006505340	Lmo3	AAAAGCTGGGTTGAGAGGGCGA#TGCTCTCTCAGCCCCACAAACTTGCTTTG#.(((((.((((((((((((((.#)))))))))))))).........))))).	2910	2939	1		1	1
mmu-miR-320-3p	XM_006505341	Lmo3	AAAAGCTGGGTTGAGAGGGCGA#TGCTCTCTCAGCCCCACAAACTTGCTTTG#.(((((.((((((((((((((.#)))))))))))))).........))))).	3288	3317	1		1	1
mmu-miR-320-3p	XM_006506437	Rad18	AAAAGCTGGGTTGAGAGGGCGA#CTTTGAATCCCAGCTG#...(((((((((.((((.....#)))).)).))))))).	1991	2007	1		1	1
mmu-miR-320-3p	XM_006514430	Xpo1	AAAAGCTGGGTTGAGAGGGCGA#TCGCTTGTCGACAACAGCTTTTT#((((((((.(((((..((((((#)))))).)))))..)))))))).	4672	4695	1		1	1
mmu-miR-320-3p	XM_006519293	Ap3m1	AAAAGCTGGGTTGAGAGGGCGA#TTGCCCTTCCTAGCTG#...(((((((....((((((((#))))))))))))))).	2836	2852	1		1	1
mmu-miR-320-3p	XM_006519293	Ap3m1	AAAAGCTGGGTTGAGAGGGCGA#TGCCTCTTCAAGTGTTTGCCTTACTCAGCTTTTC#(((((((((((((((.(((((.#))))).))))............))))))))))).	2011	2045	1		1	1
mmu-miR-320-3p	XM_006519293	Ap3m1	AAAAGCTGGGTTGAGAGGGCGA#GCCCTTTCTCTAGTTCTGGCTA#...(((((((..((((((((..#))))))))......))))))).	3295	3317	1		1	1
mmu-miR-320-3p	XM_006522934	Itsn1	AAAAGCTGGGTTGAGAGGGCGA#TGTCCCGCTGGGCTCAGCTG#...(((((((((.((.(((((.#)).))).)).))))))))).	8567	8587	1		1	1
mmu-miR-320-3p	XM_006525746	Tcf4	AAAAGCTGGGTTGAGAGGGCGA#GCCCACAGCCCAGCTTG#..(((((((((((...((((..#)))).))))))))))).	7011	7028	1		1	1
mmu-miR-320-3p	XM_006525753	Tcf4	AAAAGCTGGGTTGAGAGGGCGA#GCCCACAGCCCAGCTTG#..(((((((((((...((((..#)))).))))))))))).	8290	8307	1		1	1
mmu-miR-320-3p	XM_006525760	Tcf4	AAAAGCTGGGTTGAGAGGGCGA#GCCCACAGCCCAGCTTG#..(((((((((((...((((..#)))).))))))))))).	35113	35130	1		1	1
mmu-miR-320-3p	XM_006525762	Tcf4	AAAAGCTGGGTTGAGAGGGCGA#GCCCACAGCCCAGCTTG#..(((((((((((...((((..#)))).))))))))))).	35101	35118	1		1	1
mmu-miR-320-3p	XM_006526739	Mxi1	AAAAGCTGGGTTGAGAGGGCGA#TCCATGAAGCCTTTTGAAAGAGGCCCTGACGCAGCCCGGCTTTC#.((((((((((((..(((((..#.)))))....)))))))))))).	1331	1375	1		1	1
mmu-miR-320-3p	XM_011239492	Ppp1r16b	AAAAGCTGGGTTGAGAGGGCGA#TCCTGCTGTTTTGGGCCAGCCCATCTCAGCCTGGCC#....((((((((((((((((..#.)))).)))))))))))).	2903	2939	1		1	1
mmu-miR-320-3p	XM_017313799	Eya4	AAAAGCTGGGTTGAGAGGGCGA#GCTCTTCTCAACCCTGAGGTTTG#..((((((((((((((((((..#)).)))))))))))...))))).	3101	3124	1		1	1
mmu-miR-320-3p	XM_017317860	Tcf4	AAAAGCTGGGTTGAGAGGGCGA#GCCCACAGCCCAGCTTG#..(((((((((((...((((..#)))).))))))))))).	7603	7620	1		1	1
mmu-miR-320-3p	XM_017317861	Tcf4	AAAAGCTGGGTTGAGAGGGCGA#GCCCACAGCCCAGCTTG#..(((((((((((...((((..#)))).))))))))))).	10353	10370	1		1	1
mmu-miR-320-3p	XM_030245751	Syngr2	AAAAGCTGGGTTGAGAGGGCGA#CGCCCTTCACCCAGA#.....(((((.(((.((((((.#)))))))))))))).	548	563	1		1	1
mmu-miR-320-3p	XM_030248990	Strbp	AAAAGCTGGGTTGAGAGGGCGA#TCAGCACCACTGCAGCCCTGCTTTTG#((((((.((((((((.((((((#)).)).)).)).)))))).)))))).	3651	3677	1		1	1
mmu-miR-320-3p	XM_030250377	Tcf4	AAAAGCTGGGTTGAGAGGGCGA#GCCCACAGCCCAGCTTG#..(((((((((((...((((..#)))).))))))))))).	6959	6976	1		1	1
mmu-miR-320-3p	XM_030250378	Tcf4	AAAAGCTGGGTTGAGAGGGCGA#GCCCACAGCCCAGCTTG#..(((((((((((...((((..#)))).))))))))))).	6902	6919	1		1	1
mmu-miR-320-3p	XM_030250382	Tcf4	AAAAGCTGGGTTGAGAGGGCGA#GCCCACAGCCCAGCTTG#..(((((((((((...((((..#)))).))))))))))).	8278	8295	1		1	1
mmu-miR-320-3p	XM_030250390	Tcf4	AAAAGCTGGGTTGAGAGGGCGA#GCCCACAGCCCAGCTTG#..(((((((((((...((((..#)))).))))))))))).	10362	10379	1		1	1
mmu-miR-320-3p	XM_030250392	Tcf4	AAAAGCTGGGTTGAGAGGGCGA#GCCCACAGCCCAGCTTG#..(((((((((((...((((..#)))).))))))))))).	10350	10367	1		1	1
mmu-miR-320-3p	XM_030250393	Tcf4	AAAAGCTGGGTTGAGAGGGCGA#GCCCACAGCCCAGCTTG#..(((((((((((...((((..#)))).))))))))))).	7591	7608	1		1	1
mmu-miR-320-3p	XM_030250394	Tcf4	AAAAGCTGGGTTGAGAGGGCGA#GCCCACAGCCCAGCTTG#..(((((((((((...((((..#)))).))))))))))).	7588	7605	1		1	1
mmu-miR-320-3p	XM_030250765	Mxi1	AAAAGCTGGGTTGAGAGGGCGA#TCCATGAAGCCTTTTGAAAGAGGCCCTGACGCAGCCCGGCTTTC#.((((((((((((..(((((..#.)))))....)))))))))))).	1313	1357	1		1	1
mmu-miR-320-3p	XM_030252385	Rap1a	AAAAGCTGGGTTGAGAGGGCGA#GCCCTTTAGTTACCAAGTCAGCTTTC#.((((((((.((((((((((..#)))))))......))).)))))))).	2300	2326	1		1	1
mmu-miR-320-3p	XM_030254109	Cux1	AAAAGCTGGGTTGAGAGGGCGA#GCCTGCTCACCCAGTA#....((((((.((((.((((..#)))).)))))))))).	12196	12212	1		1	1
mmu-miR-320-3p	XM_036161049	Tcf4	AAAAGCTGGGTTGAGAGGGCGA#GCCCACAGCCCAGCTTG#..(((((((((((...((((..#)))).))))))))))).	6873	6890	1		1	1
mmu-miR-320-3p	XM_036161052	Tcf4	AAAAGCTGGGTTGAGAGGGCGA#GCCCACAGCCCAGCTTG#..(((((((((((...((((..#)))).))))))))))).	8275	8292	1		1	1
mmu-miR-320-3p	XM_036161055	Tcf4	AAAAGCTGGGTTGAGAGGGCGA#GCCCACAGCCCAGCTTG#..(((((((((((...((((..#)))).))))))))))).	6711	6728	1		1	1
mmu-miR-320-3p	XM_036163142	Pigk	AAAAGCTGGGTTGAGAGGGCGA#GCCCTCTCAGCTA#........((((((((((((..#)))))))))))).	9091	9104	1		1	1
mmu-miR-323-3p	NM_001360382	Pak5	CACATTACACGGTCGACCTCT#AGATTTTGGACTCAAACAAATTTCGACGGTGTAATGG#..((((((((.(((((.....#.))))).)))))))).	4689	4726	0.953846		1	1
mmu-miR-323-3p	NM_172858	Pak5	CACATTACACGGTCGACCTCT#AGATTTTGGACTCAAACAAATTTCGACGGTGTAATGG#..((((((((.(((((.....#.))))).)))))))).	4569	4606	0.953846		1	1
mmu-miR-323-3p	NM_008031	Fmr1	CACATTACACGGTCGACCTCT#AGGTAGAATGACCTTGTAATGTA#.((((((((.(((((((((..#))))....))))).)))))))).	3760	3783	0.961538		1	1
mmu-miR-323-3p	NM_009239	Sp4	CACATTACACGGTCGACCTCT#GATGGTTGTCTGTGCTGTGATGTGT#((((((((((((.(((((((.#)).))))).))))...)))))))).	7069	7094	0.961538		1	1
mmu-miR-323-3p	NM_001166385	Sp4	CACATTACACGGTCGACCTCT#GATGGTTGTCTGTGCTGTGATGTGT#((((((((((((.(((((((.#)).))))).))))...)))))))).	7063	7088	0.961538		1	1
mmu-miR-323-3p	NM_001290424	Fmr1	CACATTACACGGTCGACCTCT#AGGTAGAATGACCTTGTAATGTA#.((((((((.(((((((((..#))))....))))).)))))))).	3685	3708	0.961538		1	1
mmu-miR-323-3p	NM_133818	AI597479	CACATTACACGGTCGACCTCT#GTAATTCAGTGTAGAAAAGGTTGACCTTGTAATGTA#.((((((((.(((((((((..#.))))))))).)))))))).	3357	3393	0.980769		1	1
mmu-miR-323-3p	XM_036163299	Ube2q1	CACATTACACGGTCGACCTCT#GGGTCTACTGGAAACAGTAGCTCAATGTGGTTGCATTGTGTAGTGG#..((((((((((((((((.(.#.).))))).))))))))))).	2496	2542	0.991453		1	1
mmu-miR-323-3p	NM_001369189	Pnisr	CACATTACACGGTCGACCTCT#TGGCTGTGTAGGTGA#(((.(((((((((((......#)))))))))))))).	2871	2886	1		1	1
mmu-miR-323-3p	NM_001374719	Fmr1	CACATTACACGGTCGACCTCT#GGTCCACTTTTCCAGTATTTTAGTGGACCCTGAAATGTGTGTGATGTGA#((((((((((((((.((....#.)).)))).........)))))))))).	2468	2517	1		1	1
mmu-miR-323-3p	NM_008031	Fmr1	CACATTACACGGTCGACCTCT#GGTCCACTTTTCCAGTATTTTAGTGGACCCTGAAATGTGTGTGATGTGA#((((((((((((((.((....#.)).)))).........)))))))))).	2572	2621	1		1	1
mmu-miR-323-3p	NM_010025	Dcx	CACATTACACGGTCGACCTCT#GTTGTGCTTCTTCTTTTTGTCTGCCATTTTGTGAACGGTGTAATGTGC#((((((((((.((..((....#.))..)).)))))))))).	7009	7057	1		1	1
mmu-miR-323-3p	NM_011770	Ikzf2	CACATTACACGGTCGACCTCT#AGAGGTCTGCTGTGTGGTA#...((((((((((.(((((((#))))))).)))))))))).	3578	3597	1		1	1
mmu-miR-323-3p	NM_011946	Map3k2	CACATTACACGGTCGACCTCT#AGAGGTTGAACTTGTCTAGTGTC#.((((((.(((((((((((((#))))))))).)).)).)))))).	6534	6557	1		1	1
mmu-miR-323-3p	NM_016786	Ube2k	CACATTACACGGTCGACCTCT#GAGTGTCGGCCCTTCACATTGTGGTGTA#.((((((((.((((((((((.#))).)))))))........)))))))).	1188	1216	1		1	1
mmu-miR-323-3p	NM_016786	Ube2k	CACATTACACGGTCGACCTCT#GGGTGGGCTGTGGGTGG#..((((.(((((((.((((..#)))).))))))))))).	4717	4734	1		1	1
mmu-miR-323-3p	NM_025669	Pnisr	CACATTACACGGTCGACCTCT#TGGCTGTGTAGGTGA#(((.(((((((((((......#)))))))))))))).	2631	2646	1		1	1
mmu-miR-323-3p	NM_027315	Ube2q1	CACATTACACGGTCGACCTCT#GGGTCTACTGGAAACAGTAGCTCAATGTGGTTGCATTGTGTAGTGG#..((((((((((((((((.(.#.).))))).))))))))))).	2374	2420	1		1	1
mmu-miR-323-3p	NM_028862	Rnf145	CACATTACACGGTCGACCTCT#GTTGGCTGTGTGAAGTA#.((.(((((((((((((....#))))))))))))).)).	3048	3065	1		1	1
mmu-miR-323-3p	NM_001081055	Trappc10	CACATTACACGGTCGACCTCT#AGAGAAGACCAGAGAGGAGGGAAGTGTGGTGTGG#((((((((((..((..(((((#.)))))..))..)))))))))).	4501	4535	1		1	1
mmu-miR-323-3p	NM_001110223	Dcx	CACATTACACGGTCGACCTCT#GTTGTGCTTCTTCTTTTTGTCTGCCATTTTGTGAACGGTGTAATGTGC#((((((((((.((..((....#.))..)).)))))))))).	7027	7075	1		1	1
mmu-miR-323-3p	NM_001110224	Dcx	CACATTACACGGTCGACCTCT#GTTGTGCTTCTTCTTTTTGTCTGCCATTTTGTGAACGGTGTAATGTGC#((((((((((.((..((....#.))..)).)))))))))).	7024	7072	1		1	1
mmu-miR-323-3p	NM_001164583	Dnajc6	CACATTACACGGTCGACCTCT#AGGGATTGTGTATGTGTGG#((((((((((((((..(((..#)))))))))))).))))).	3373	3392	1		1	1
mmu-miR-323-3p	NM_001164584	Dnajc6	CACATTACACGGTCGACCTCT#GGTTTTAAGGAATTGATTTAGGGATTGTGTATGTGTGG#((((((((((((((..(((..#.)))))))))))).))))).	3299	3337	1		1	1
mmu-miR-323-3p	NM_001166385	Sp4	CACATTACACGGTCGACCTCT#AGTTTAACAATATTTTAAAGTCAGGGTTGACTGTGTGCCTAACCCTGTGT#((((.((((((((((((((..#.))))))))))))))........)))).	3349	3399	1		1	1
mmu-miR-323-3p	NM_001172160	Flrt3	CACATTACACGGTCGACCTCT#GAGTAAGATGACTTGTTGACTGTGAAAGTGA#(((.((.((((((((((....#.)))))))))))).))).	3284	3315	1		1	1
mmu-miR-323-3p	NM_001290424	Fmr1	CACATTACACGGTCGACCTCT#GGTCCACTTTTCCAGTATTTTAGTGGACCCTGAAATGTGTGTGATGTGA#((((((((((((((.((....#.)).)))).........)))))))))).	2497	2546	1		1	1
mmu-miR-323-3p	NM_001310618	Ube2k	CACATTACACGGTCGACCTCT#GAGTGTCGGCCCTTCACATTGTGGTGTA#.((((((((.((((((((((.#))).)))))))........)))))))).	1035	1063	1		1	1
mmu-miR-323-3p	NM_001310618	Ube2k	CACATTACACGGTCGACCTCT#GGGTGGGCTGTGGGTGG#..((((.(((((((.((((..#)))).))))))))))).	4564	4581	1		1	1
mmu-miR-323-3p	NM_001355180	Dnajc6	CACATTACACGGTCGACCTCT#GGTTTTAAGGAATTGATTTAGGGATTGTGTATGTGTGG#((((((((((((((..(((..#.)))))))))))).))))).	3352	3390	1		1	1
mmu-miR-323-3p	NM_153574	Fam13a	CACATTACACGGTCGACCTCT#GACTGGTGGTGTGG#((((((((.(((((.......#))))))))))))).	2246	2260	1		1	1
mmu-miR-323-3p	NM_172674	Phf20	CACATTACACGGTCGACCTCT#GAGGTGACCTGGCATAGCTTAGGGAATGTGTGATGTGT#((((((((((((((.(((((.#)))))))))..................)))))))))).	4704	4742	1		1	1
mmu-miR-323-3p	NM_173413	Rab8b	CACATTACACGGTCGACCTCT#AGAGGTTGACCTGC#.......((.(((((((((((#))))))))))))).	1096	1110	1		1	1
mmu-miR-323-3p	NM_177357	Kalrn	CACATTACACGGTCGACCTCT#GAGGTTGACCTCTGTAAA#....(((((.((((((((((.#))))))))))..))))).	12616	12634	1		1	1
mmu-miR-323-3p	NM_178357	Klf11	CACATTACACGGTCGACCTCT#AGCATCCACACTGGCGACCGTGTAAGTGA#(((.(((((((((((.((...#.)))))))))))))))).	3406	3435	1		1	1
mmu-miR-323-3p	NM_198412	Dnajc6	CACATTACACGGTCGACCTCT#AGGGATTGTGTATGTGTGG#((((((((((((((..(((..#)))))))))))).))))).	3292	3311	1		1	1
mmu-miR-323-3p	XM_006495961	Ikzf2	CACATTACACGGTCGACCTCT#AGAGGTCTGCTGTGTGGTA#...((((((((((.(((((((#))))))).)))))))))).	3444	3463	1		1	1
mmu-miR-323-3p	XM_006495961	Ikzf2	CACATTACACGGTCGACCTCT#GGGTACCGTGTATATGTGT#(((((((((((((..((((..#)))))))))))).))))).	8938	8957	1		1	1
mmu-miR-323-3p	XM_006502342	Igsf3	CACATTACACGGTCGACCTCT#AGGTGTGGGCCGTGTGCTGA#..((.(((((((((.((.(((#))).)).))))))))).)).	6315	6335	1		1	1
mmu-miR-323-3p	XM_006506918	Kras	CACATTACACGGTCGACCTCT#AGAAATGCCAGTTTCAGACCCCGCTAACCCGCTGAGTGGGCTGTGTGCTGTGT#((((.(((((((((.(.(((.#.)))).))))))))).)))).	4459	4512	1		1	1
mmu-miR-323-3p	XM_006513638	Osbpl8	CACATTACACGGTCGACCTCT#GGGTCACTGTGTT#......(((((((.(((((..#)))))))))))).	5909	5922	1		1	1
mmu-miR-323-3p	XM_006522385	Kalrn	CACATTACACGGTCGACCTCT#GAGGTTGACCTCTGTAAA#....(((((.((((((((((.#))))))))))..))))).	27816	27834	1		1	1
mmu-miR-323-3p	XM_006527814	Fmr1	CACATTACACGGTCGACCTCT#GGTCCACTTTTCCAGTATTTTAGTGGACCCTGAAATGTGTGTGATGTGA#((((((((((((((.((....#.)).)))).........)))))))))).	2439	2488	1		1	1
mmu-miR-323-3p	XM_030253878	Ikzf2	CACATTACACGGTCGACCTCT#AGAGGTCTGCTGTGTGGTA#...((((((((((.(((((((#))))))).)))))))))).	3543	3562	1		1	1
mmu-miR-323-3p	XM_030253878	Ikzf2	CACATTACACGGTCGACCTCT#GGGTACCGTGTATATGTGT#(((((((((((((..((((..#)))))))))))).))))).	9037	9056	1		1	1
mmu-miR-323-3p	XM_036161513	Phf20	CACATTACACGGTCGACCTCT#GAGGTGACCTGGCATAGCTTAGGGAATGTGTGATGTGT#((((((((((((((.(((((.#)))))))))..................)))))))))).	4501	4539	1		1	1
mmu-miR-338-5p	NM_009551	Zfand5	AACAATATCCTGGTGCTGAGTG#CTCATTACTAAAATTGTAGCACAGAACTGCACTAGGATTTGTTT#(((((.((((((((((..(((.#.)))))))))))))))))).	1791	1835	1		1	1
mmu-miR-338-5p	NM_016900	Cav2	AACAATATCCTGGTGCTGAGTG#CATTTCAAAACAGCCTTAGGGTATTGTA#.((((((((((((.((((....#.)))).)))))))))))).	2115	2143	1		1	1
mmu-miR-338-5p	NM_172132	Kdm4b	AACAATATCCTGGTGCTGAGTG#CTCTAAACCAGGATGTG#....((((((((((...(((..#)))...)))))))))).	3728	3745	1		1	1
mmu-miR-338-5p	XM_006523896	Kdm4b	AACAATATCCTGGTGCTGAGTG#CTCTAAACCAGGATGTG#....((((((((((...(((..#)))...)))))))))).	3782	3799	1		1	1
mmu-miR-338-5p	XM_006527058	Zfand5	AACAATATCCTGGTGCTGAGTG#CTCATTACTAAAATTGTAGCACAGAACTGCACTAGGATTTGTTT#(((((.((((((((((..(((.#.)))))))))))))))))).	1989	2033	1		1	1
mmu-miR-3475-3p	NM_007633	Ccne1	TCTGGAGGCACATGGTTTGAA#GCCATTGCCTCCAA#..((((((((.(((((.....#))))))))))))).	1433	1447	1		1	1
mmu-miR-3475-3p	NM_025818	Ncbp3	TCTGGAGGCACATGGTTTGAA#TTCAGACCTAAGTCCTCCAA#..((((((.((..((((((((#))))))))...)))))))).	3452	3472	1		1	1
mmu-miR-3475-3p	NM_001301370	Syt14	TCTGGAGGCACATGGTTTGAA#AGGCCATGTACTGTGCTGGCCTCCAC#..((((((((((((((((...#))))))))).........))))))).	2967	2993	1		1	1
mmu-miR-3475-3p	NM_181546	Syt14	TCTGGAGGCACATGGTTTGAA#TTCAAGTCCTTTATGTACCATGTGTCCCAGAG#(((((.((((((((((.....#.))))))))))))))).	2426	2458	1		1	1
mmu-miR-3475-3p	XM_006497256	Syt14	TCTGGAGGCACATGGTTTGAA#TTCAAGTCCTTTATGTACCATGTGTCCCAGAG#(((((.((((((((((.....#.))))))))))))))).	3538	3570	1		1	1
mmu-miR-370-3p	NM_001081016	Zc3h7b	GCCTGCTGGGGTGGAACCTGGT#GGCAGGGGACTACCCCATCAGGCAGGCG#((((((((((((((..((((.(#).))))...))))))))....)))))).	3252	3280	0.961538		1	1
mmu-miR-370-3p	NM_176972	Usp37	GCCTGCTGGGGTGGAACCTGGT#GCTAACTTTAAATTGTGTTGTTTCACCTCGAGCAGGA#.((((((((((((((((.....#.)))))))))).)))))).	4945	4982	0.961538		1	1
mmu-miR-370-3p	NM_183024	Raver2	GCCTGCTGGGGTGGAACCTGGT#AGGTCTCGTCCCTAGACAGGGCCGAGCCCCAGCAGAGCA#((((((((((((((..((((..#.)))).))..)))))))))).)).	3085	3124	0.961538		1	1
mmu-miR-370-3p	NM_018829	Ap3m1	GCCTGCTGGGGTGGAACCTGGT#GCTAGGTCATGTCCTAGGCTCACTCCACGTTGGCG#(((.((((((((((..(((((.#.))))).)))))))).)).))).	2894	2929	0.974359		1	1
mmu-miR-370-3p	NM_026574	Ino80	GCCTGCTGGGGTGGAACCTGGT#ACCAGGAACCACCTCAATCAGCAGGACA#((((((((((((((..((((((#))))))..))))))....))))))).).	5732	5760	0.974359		1	1
mmu-miR-370-3p	XM_006519293	Ap3m1	GCCTGCTGGGGTGGAACCTGGT#GCCACTTCCACATGGCCCTGGCAGGG#.(((((((((((((((..((((#)))).)))).....))))))))))).	2077	2103	0.974359		1	1
mmu-miR-370-3p	NM_146005	Ank3	GCCTGCTGGGGTGGAACCTGGT#ACTAGTAACCATCCCAGCAGTGCC#((((((((((((((...(((((#)))))...)))))))))))).)).	7746	7770	0.980769		1	1
mmu-miR-370-3p	NM_170687	Ank3	GCCTGCTGGGGTGGAACCTGGT#ACTAGTAACCATCCCAGCAGTGCC#((((((((((((((...(((((#)))))...)))))))))))).)).	5275	5299	0.980769		1	1
mmu-miR-370-3p	NM_170689	Ank3	GCCTGCTGGGGTGGAACCTGGT#ACTAGTAACCATCCCAGCAGTGCC#((((((((((((((...(((((#)))))...)))))))))))).)).	7692	7716	0.980769		1	1
mmu-miR-370-3p	NM_170690	Ank3	GCCTGCTGGGGTGGAACCTGGT#ACTAGTAACCATCCCAGCAGTGCC#((((((((((((((...(((((#)))))...)))))))))))).)).	7683	7707	0.980769		1	1
mmu-miR-370-3p	NM_170728	Ank3	GCCTGCTGGGGTGGAACCTGGT#ACTAGTAACCATCCCAGCAGTGCC#((((((((((((((...(((((#)))))...)))))))))))).)).	7041	7065	0.980769		1	1
mmu-miR-370-3p	NM_170729	Ank3	GCCTGCTGGGGTGGAACCTGGT#ACTAGTAACCATCCCAGCAGTGCC#((((((((((((((...(((((#)))))...)))))))))))).)).	7629	7653	0.980769		1	1
mmu-miR-370-3p	NM_001361987	Fbln5	GCCTGCTGGGGTGGAACCTGGT#ACCCAAAGGCTCCACAAAAGCAGGCT#(((((((...(((((.((((((#)))...))).)))))...))))))).	3984	4010	1		1	1
mmu-miR-370-3p	NM_007896	Mapre1	GCCTGCTGGGGTGGAACCTGGT#CTAGAATCCATGGCCCTAGCAGA#..(((((((((((((..((((.#))))..)))...)))))))))).	6928	6951	1		1	1
mmu-miR-370-3p	NM_008008	Fgf7	GCCTGCTGGGGTGGAACCTGGT#ACCAGTTTCATTCAGCAGGG#.((((((.((((((((.(((((#))))))))))))))))))).	1068	1088	1		1	1
mmu-miR-370-3p	NM_009371	Tgfbr2	GCCTGCTGGGGTGGAACCTGGT#CCAATAAGCAGAGGAGGTGGTTCCTAGCTCCGCCCCCAGGGGGCA#((((.((((((((((..((((.#.)))).)))))))).)).)))).	3319	3364	1		1	1
mmu-miR-370-3p	NM_009951	Igf2bp1	GCCTGCTGGGGTGGAACCTGGT#GCCGGTGTGCTCTTCCCAGCAGGCC#(((((((((((.((.(((((((#))))).)).))..))))))))))).	2116	2141	1		1	1
mmu-miR-370-3p	NM_009951	Igf2bp1	GCCTGCTGGGGTGGAACCTGGT#GCAAGGTTCCACTCATGGCTGGATTTGCCCAGCAGCA#(.(((((((((((((((((.((#)).)))))))))...............))))))))).	5055	5092	1		1	1
mmu-miR-370-3p	NM_010183	Fbrs	GCCTGCTGGGGTGGAACCTGGT#CCAGGCTTCCCAAAGCAGCAGGCA#((((((((..(.(((((((((.#))))).)))))....)))))))).	4248	4272	1		1	1
mmu-miR-370-3p	NM_010441	Hmga2	GCCTGCTGGGGTGGAACCTGGT#CCAGTTCTCGACCATTCTTCTCTGTACTCTTACTCCGTCTCAGCAGGCT#(((((((((((((((.......#.))))))))))))))).	2127	2176	1		1	1
mmu-miR-370-3p	NM_010636	Klf12	GCCTGCTGGGGTGGAACCTGGT#GCTTCAGCTACACAGGTTGGTACCCACCAGCCAGCAGGA#.(((((((((((((((((((((#.)).)))))).....)))))..)))))))).	3365	3404	1		1	1
mmu-miR-370-3p	NM_010636	Klf12	GCCTGCTGGGGTGGAACCTGGT#ACCAGGTTTCCTGATGCACGCCAGCATTAGTAACTGGCCAGGGCA#(((((((((.((((((((((((#))))))))).......))).))))))...............))).	3520	3565	1		1	1
mmu-miR-370-3p	NM_010636	Klf12	GCCTGCTGGGGTGGAACCTGGT#GCTAGGTTCCATCCTAT#......((((((((((((((((#)))))))))))))))).	2774	2791	1		1	1
mmu-miR-370-3p	NM_011486	Stat3	GCCTGCTGGGGTGGAACCTGGT#GCTGGTGTTGTACCTCAGGGGCT#((((.((((((((.((((((((#))))).))).)))))))))))).	4163	4186	1		1	1
mmu-miR-370-3p	NM_011812	Fbln5	GCCTGCTGGGGTGGAACCTGGT#CCAGGTCTGTACCCTGGACCCCCAGGCT#(((((((((((((.(((((((.#)))))).).)))))))).....))))).	3294	3322	1		1	1
mmu-miR-370-3p	NM_011812	Fbln5	GCCTGCTGGGGTGGAACCTGGT#ACCCAAAGGCTCCACAAAAGCAGGCT#(((((((...(((((.((((((#)))...))).)))))...))))))).	4118	4144	1		1	1
mmu-miR-370-3p	NM_011844	Mgll	GCCTGCTGGGGTGGAACCTGGT#GCCAGGCAACCAGCTCATGGTCTGGGGGGAGGCAGGCA#((((((((((.(((..((((((#))))))...))).))))..............)))))).	1100	1138	1		1	1
mmu-miR-370-3p	NM_011959	Orc5	GCCTGCTGGGGTGGAACCTGGT#GCTGGATTGGATTTGTCCAAACAGGTGCTGGCCCAGCATGGA#.(((((((((.(((.(((((..#.))))).))).))))))).)).	1477	1519	1		1	1
mmu-miR-370-3p	NM_013622	Oprd1	GCCTGCTGGGGTGGAACCTGGT#CAGGCTGTCACTCCAGCAGGG#.(((((((((((((..((((..#))))...))))))))))))).	3276	3297	1		1	1
mmu-miR-370-3p	NM_013646	Rora	GCCTGCTGGGGTGGAACCTGGT#CCGGAAGTGACATCCCAGTAGGG#.((((((((((((..((((((.#))))..))..)))))))))))).	6455	6478	1		1	1
mmu-miR-370-3p	NM_020006	Cdc42ep4	GCCTGCTGGGGTGGAACCTGGT#GGATCCGAGCCCCAGCGGGA#.((((((((((((((.((....#)).)))..))))))))))).	1822	1842	1		1	1
mmu-miR-370-3p	NM_020006	Cdc42ep4	GCCTGCTGGGGTGGAACCTGGT#CCAGGCCCTTTGCTCCCAGCCTGGCC#(((.(((((((((((.(((((.#)))))...))))).))))))..))).	1854	1880	1		1	1
mmu-miR-370-3p	NM_023232	Diablo	GCCTGCTGGGGTGGAACCTGGT#ACCTGGTGCTCCCCACAGGCC#(((((.(((((.((.(((.(((#))).))).)))))))))))).	1239	1260	1		1	1
mmu-miR-370-3p	NM_026169	Frmd8	GCCTGCTGGGGTGGAACCTGGT#TCAGGTCTTCACCCCAGTAAAATCTCATCTGGTA#(((((((((((((((((((((.#)))))).))))))))))))...........))).	2974	3008	1		1	1
mmu-miR-370-3p	NM_026244	Slc39a9	GCCTGCTGGGGTGGAACCTGGT#TCAGGTTCCAGCCTCAGTCCACGGCC#(((.(((((((((((((((((.#)))))))))).)))))))....))).	1597	1623	1		1	1
mmu-miR-370-3p	NM_026244	Slc39a9	GCCTGCTGGGGTGGAACCTGGT#GCCTGTGGACAGTGCATCCCTTCCCTGCCCAGCAGGCT#((((((((((..((((...((.#.)).))))...)))))))))).	3863	3901	1		1	1
mmu-miR-370-3p	NM_026934	Zc3h15	GCCTGCTGGGGTGGAACCTGGT#GGCCACCTAGAATCAGCAGGA#.(((((((((((((..((....#)))))))).....))))))).	1421	1442	1		1	1
mmu-miR-370-3p	NM_029575	Tgfbr2	GCCTGCTGGGGTGGAACCTGGT#CCAATAAGCAGAGGAGGTGGTTCCTAGCTCCGCCCCCAGGGGGCA#((((.((((((((((..((((.#.)))).)))))))).)).)))).	3244	3289	1		1	1
mmu-miR-370-3p	NM_054078	Baz2a	GCCTGCTGGGGTGGAACCTGGT#CCAGGACCCCTTTCTTCCCCAGCAGCA#(.(((((((((.(((((((((.#)))))......)))).)))))))))).	7146	7173	1		1	1
mmu-miR-370-3p	NM_054078	Baz2a	GCCTGCTGGGGTGGAACCTGGT#GCCAGGTGAGGTGTAGCATTCCTTGTACTCCAGCAGT#..((((((((((((((((((((#)))))))............)))....)))))))))).	7436	7473	1		1	1
mmu-miR-370-3p	NM_001038708	Cdc42se1	GCCTGCTGGGGTGGAACCTGGT#ACCAGGGTCTTGCTCCAGTTAGGCC#(((((((((((((((.((((((#)))))).))).)))))))).)))).	1118	1143	1		1	1
mmu-miR-370-3p	NM_001044719	Ilrun	GCCTGCTGGGGTGGAACCTGGT#ACCGGGTTGTATGGCGTCAGCAGGTG#(((((((((.((..((((((((#)))))))).....)).))))))))).	1673	1699	1		1	1
mmu-miR-370-3p	NM_001098836	Atxn7l3	GCCTGCTGGGGTGGAACCTGGT#CCAGGGGCCACCCGCCTGGCA#(((.((..((((((..(((((.#)))))..))))))))..))).	3508	3529	1		1	1
mmu-miR-370-3p	NM_001098836	Atxn7l3	GCCTGCTGGGGTGGAACCTGGT#CCAGGTTCTTATCCCTTTGGAGTAGCTGCAGCTCAGGCC#((((((((.((((((((((((.#)))))))))...............))).))))..)))).	3061	3100	1		1	1
mmu-miR-370-3p	NM_001098837	Atxn7l3	GCCTGCTGGGGTGGAACCTGGT#CCAGGGGCCACCCGCCTGGCA#(((.((..((((((..(((((.#)))))..))))))))..))).	3487	3508	1		1	1
mmu-miR-370-3p	NM_001098837	Atxn7l3	GCCTGCTGGGGTGGAACCTGGT#CCAGGTTCTTATCCCTTTGGAGTAGCTGCAGCTCAGGCC#((((((((.((((((((((((.#)))))))))...............))).))))..)))).	3040	3079	1		1	1
mmu-miR-370-3p	NM_001142781	Mindy4	GCCTGCTGGGGTGGAACCTGGT#ACCCAAATAACGGTAAAGCTTTCAGGTGCCTCCACCCTAGCCCGGCA#(((.(((((((((((((((((.#.))))))...)))))))))))..))).	3425	3472	1		1	1
mmu-miR-370-3p	NM_001160235	Fam168b	GCCTGCTGGGGTGGAACCTGGT#ACTGGGGGCTGGCTCCCAGCAGGG#.(((((((((((.(..((((((#))))))..)..)).))))))))).	4647	4671	1		1	1
mmu-miR-370-3p	NM_001160235	Fam168b	GCCTGCTGGGGTGGAACCTGGT#ACTGCGCCCCAGCCCAGCAGGTC#((((((((((.(((........#.))).)))))))))).	984	1007	1		1	1
mmu-miR-370-3p	NM_001160236	Fam168b	GCCTGCTGGGGTGGAACCTGGT#ACTGGGGGCTGGCTCCCAGCAGGG#.(((((((((((.(..((((((#))))))..)..)).))))))))).	4632	4656	1		1	1
mmu-miR-370-3p	NM_001160236	Fam168b	GCCTGCTGGGGTGGAACCTGGT#ACTGCGCCCCAGCCCAGCAGGTC#((((((((((.(((........#.))).)))))))))).	969	992	1		1	1
mmu-miR-370-3p	NM_001163263	Rnf20	GCCTGCTGGGGTGGAACCTGGT#ACCAGGCCTCTACCTCCTCTCTCCTAGACAGCTGGCC#(((.(((((((((((.((((((#))))))..))))))).............)))).))).	3451	3488	1		1	1
mmu-miR-370-3p	NM_001164237	Rnf41	GCCTGCTGGGGTGGAACCTGGT#AGCAGGCAGGAGTCCCAGCAGGCA#(((((((((((.....((((.(#).))))......))))))))))).	1751	1775	1		1	1
mmu-miR-370-3p	NM_001166249	Mgll	GCCTGCTGGGGTGGAACCTGGT#GCCAGGCAACCAGCTCATGGTCTGGGGGGAGGCAGGCA#((((((((((.(((..((((((#))))))...))).))))..............)))))).	965	1003	1		1	1
mmu-miR-370-3p	NM_001166251	Mgll	GCCTGCTGGGGTGGAACCTGGT#GCCAGGCAACCAGCTCATGGTCTGGGGGGAGGCAGGCA#((((((((((.(((..((((((#))))))...))).))))..............)))))).	1415	1453	1		1	1
mmu-miR-370-3p	NM_001193668	Gm10591	GCCTGCTGGGGTGGAACCTGGT#GCTGGGTGGTTCACGGTCCAACTCACAGGCA#(((((.((((.(((((((((((#))))))).........)))).))))))))).	519	550	1		1	1
mmu-miR-370-3p	NM_001271511	Ilrun	GCCTGCTGGGGTGGAACCTGGT#ACCGGGTTGTATGGCGTCAGCAGGTG#(((((((((.((..((((((((#)))))))).....)).))))))))).	1569	1595	1		1	1
mmu-miR-370-3p	NM_001284279	Rnf146	GCCTGCTGGGGTGGAACCTGGT#GCCAATGATTTCAACCAGACGGCTGGTACCACCCCAGCTTGGA#.((.((((((((((.(((((((#.)))).......))).))))))))))..)).	3654	3697	1		1	1
mmu-miR-370-3p	NM_001289916	Rora	GCCTGCTGGGGTGGAACCTGGT#CCGGAAGTGACATCCCAGTAGGG#.((((((((((((..((((((.#))))..))..)))))))))))).	6446	6469	1		1	1
mmu-miR-370-3p	NM_001310662	Usp37	GCCTGCTGGGGTGGAACCTGGT#GTTTCACCTCGAGCAGGA#.((((((((((((((((.....#)))))))))).)))))).	4898	4916	1		1	1
mmu-miR-370-3p	NM_001347170	Hmga2	GCCTGCTGGGGTGGAACCTGGT#CCAGTTCTCGACCATTCTTCTCTGTACTCTTACTCCGTCTCAGCAGGCT#(((((((((((((((.......#.))))))))))))))).	2227	2276	1		1	1
mmu-miR-370-3p	NM_139307	Vasn	GCCTGCTGGGGTGGAACCTGGT#GCTAGGCCTCCTCTTCTGCCAGCAGGA#.((((((((((.(((.((((((#))))))..))).))....)))))))).	2976	3003	1		1	1
mmu-miR-370-3p	NM_145544	Rap1gds1	GCCTGCTGGGGTGGAACCTGGT#ACCAGGCTCATCCCAGCTCCGCC#((..((((((((((..((((((#)))))).))))))))))...)).	1856	1879	1		1	1
mmu-miR-370-3p	NM_145833	Lin28a	GCCTGCTGGGGTGGAACCTGGT#CCAGGTCTGCTCAGCAGGA#.((((((.((((((.((((((.#)))))))))))))))))).	1528	1547	1	MIRT582681	1	1
mmu-miR-370-3p	NM_153415	Pomt2	GCCTGCTGGGGTGGAACCTGGT#GCCAGGACCCCAGCCTGGA#.((.((((((((....((((((#))))))))))))))..)).	2744	2763	1		1	1
mmu-miR-370-3p	NM_172395	Cdc42se1	GCCTGCTGGGGTGGAACCTGGT#ACCAGGGTCTTGCTCCAGTTAGGCC#(((((((((((((((.((((((#)))))).))).)))))))).)))).	1488	1513	1		1	1
mmu-miR-370-3p	NM_172661	Prrc2b	GCCTGCTGGGGTGGAACCTGGT#AGCAGAAGTCTGTTTCCCCCGGCAGGTA#(((((((((((.(((((.....#.)))))))))))))))).	6237	6265	1		1	1
mmu-miR-370-3p	NM_172866	Rgp1	GCCTGCTGGGGTGGAACCTGGT#CAGGTTCCTGCCTCCTGTAGCACTTCACACTCAGCAGGG#.(((((((((((((((((((..#)))))))).))))..................))))))).	1814	1853	1		1	1
mmu-miR-370-3p	NM_172923	Tmem266	GCCTGCTGGGGTGGAACCTGGT#ACCAGCCTATGGCCCAGCTTCAGCAGGG#.(((((((((((((..((((((#))))).....)..))).)))))))))).	2099	2127	1		1	1
mmu-miR-370-3p	NM_173037	Tango6	GCCTGCTGGGGTGGAACCTGGT#GCCAAAGCAGTGGTCACACACCTCCCAGCAGGTG#(((((((((((((..(((((((#)))).......)))..)))....)))))))))).	3368	3402	1		1	1
mmu-miR-370-3p	NM_174997	Fam168b	GCCTGCTGGGGTGGAACCTGGT#ACTGGGGGCTGGCTCCCAGCAGGG#.(((((((((((.(..((((((#))))))..)..)).))))))))).	4611	4635	1		1	1
mmu-miR-370-3p	NM_174997	Fam168b	GCCTGCTGGGGTGGAACCTGGT#ACTGCGCCCCAGCCCAGCAGGTC#((((((((((.(((........#.))).)))))))))).	948	971	1		1	1
mmu-miR-370-3p	NM_175199	Hspa12a	GCCTGCTGGGGTGGAACCTGGT#GCCAGGTTCTGTGTTCCTCCTCCTGTGCAAGGCT#((((((.(((((((((((((((#)))))))))))........))))...))).))).	3779	3813	1		1	1
mmu-miR-370-3p	NM_177762	Aak1	GCCTGCTGGGGTGGAACCTGGT#GCTGGTTCTTCAGGAATAAGCCTTCGGCAGGCA#((((((((((((((((((.(((#)))))))))..........)))).)))))))).	5409	5442	1		1	1
mmu-miR-370-3p	NM_182999	Rnf20	GCCTGCTGGGGTGGAACCTGGT#ACCAGGCCTCTACCTCCTCTCTCCTAGACAGCTGGCC#(((.(((((((((((.((((((#))))))..))))))).............)))).))).	3298	3335	1		1	1
mmu-miR-370-3p	NM_213659	Stat3	GCCTGCTGGGGTGGAACCTGGT#GCTGGTGTTGTACCTCAGGGGCT#((((.((((((((.((((((((#))))).))).)))))))))))).	4213	4236	1		1	1
mmu-miR-370-3p	NM_213660	Stat3	GCCTGCTGGGGTGGAACCTGGT#GCTGGTGTTGTACCTCAGGGGCT#((((.((((((((.((((((((#))))).))).)))))))))))).	4210	4233	1		1	1
mmu-miR-370-3p	NM_213660	Stat3	GCCTGCTGGGGTGGAACCTGGT#CAGGTTTGAACCTGCCTCAGACTACAGGCC#((((((((((((((((((((..#)))))).....)))))))))....))))).	3590	3620	1		1	1
mmu-miR-370-3p	XM_006497952	Prrc2b	GCCTGCTGGGGTGGAACCTGGT#AGCAGAAGTCTGTTTCCCCCGGCAGGTA#(((((((((((.(((((.....#.)))))))))))))))).	6477	6505	1		1	1
mmu-miR-370-3p	XM_006518624	Klf12	GCCTGCTGGGGTGGAACCTGGT#ACACAGGTTGGTACCCACCAGCCAGCAGGA#.(((((((((((((((((((((#)).)))))).....)))))..)))))))).	4225	4255	1		1	1
mmu-miR-370-3p	XM_006537909	Rgp1	GCCTGCTGGGGTGGAACCTGGT#CAGGTTCCTGCCTCCTGTAGCACTTCACACTCAGCAGGG#.(((((((((((((((((((..#)))))))).))))..................))))))).	1813	1852	1		1	1
mmu-miR-370-3p	XM_011243284	Baz2a	GCCTGCTGGGGTGGAACCTGGT#CCAGGACCCCTTTCTTCCCCAGCAGCA#(.(((((((((.(((((((((.#)))))......)))).)))))))))).	7274	7301	1		1	1
mmu-miR-370-3p	XM_011243284	Baz2a	GCCTGCTGGGGTGGAACCTGGT#GCCAGGTGAGGTGTAGCATTCCTTGTACTCCAGCAGT#..((((((((((((((((((((#)))))))............)))....)))))))))).	7564	7601	1		1	1
mmu-miR-370-3p	XM_011243286	Baz2a	GCCTGCTGGGGTGGAACCTGGT#CCAGGACCCCTTTCTTCCCCAGCAGCA#(.(((((((((.(((((((((.#)))))......)))).)))))))))).	7271	7298	1		1	1
mmu-miR-370-3p	XM_011243286	Baz2a	GCCTGCTGGGGTGGAACCTGGT#GCCAGGTGAGGTGTAGCATTCCTTGTACTCCAGCAGT#..((((((((((((((((((((#)))))))............)))....)))))))))).	7561	7598	1		1	1
mmu-miR-370-3p	XM_030244831	Baz2a	GCCTGCTGGGGTGGAACCTGGT#CCAGGACCCCTTTCTTCCCCAGCAGCA#(.(((((((((.(((((((((.#)))))......)))).)))))))))).	7207	7234	1		1	1
mmu-miR-370-3p	XM_030244831	Baz2a	GCCTGCTGGGGTGGAACCTGGT#GCCAGGTGAGGTGTAGCATTCCTTGTACTCCAGCAGT#..((((((((((((((((((((#)))))))............)))....)))))))))).	7497	7534	1		1	1
mmu-miR-370-3p	XM_036156594	Atxn7l3	GCCTGCTGGGGTGGAACCTGGT#CCAGGGGCCACCCGCCTGGCA#(((.((..((((((..(((((.#)))))..))))))))..))).	3185	3206	1		1	1
mmu-miR-370-3p	XM_036166101	Mgll	GCCTGCTGGGGTGGAACCTGGT#GCCAGGCAACCAGCTCATGGTCTGGGGGGAGGCAGGCA#((((((((((.(((..((((((#))))))...))).))))..............)))))).	1197	1235	1		1	1
mmu-miR-421-3p	NM_011428	Snap25	ATCAACAGACATTAATTGGGCGC#GCGTTTGCTGAATGACAACAATTTAGGAATGCTCAATGTGCTGTTGATT#((((((((.(((..((((((((.#.))))))))))))))))))).	1162	1211	0.961538		1	1
mmu-miR-421-3p	NM_001291056	Snap25	ATCAACAGACATTAATTGGGCGC#GCGTTTGCTGAATGACAACAATTTAGGAATGCTCAATGTGCTGTTGATT#((((((((.(((..((((((((.#.))))))))))))))))))).	1162	1211	0.961538		1	1
mmu-miR-421-3p	NM_001033536	Rfx7	ATCAACAGACATTAATTGGGCGC#GTGCTTTGTTGTCTGTTGT#..(((((((((.(((...(((((#)))))))).))))))))).	7735	7754	0.980769		1	1
mmu-miR-421-3p	NM_001361688	Dgkb	ATCAACAGACATTAATTGGGCGC#CAGTTAGTGATTCTGTTGAA#.(((((((((((((((((.....#)))))))))..)))))))).	4288	4308	1		1	1
mmu-miR-421-3p	NM_001361688	Dgkb	ATCAACAGACATTAATTGGGCGC#GTGCCTAATGAATCTGTTT#...((((((.....(((((((((#)))))))))...)))))).	3581	3600	1		1	1
mmu-miR-421-3p	NM_016690	Hnrnpdl	ATCAACAGACATTAATTGGGCGC#GCTGCCAATTAGTTCCTCTGTTT#...((((((.(((((((((..((#))..)))))))))...)))))).	1468	1491	1		1	1
mmu-miR-421-3p	NM_026424	Coq10b	ATCAACAGACATTAATTGGGCGC#GCCCGTGCTGTTGAA#.(((((((.(((.....((((..#)))))))))))))).	799	814	1		1	1
mmu-miR-421-3p	NM_026424	Coq10b	ATCAACAGACATTAATTGGGCGC#GTCCTTTTACCATCTGTTGAG#.((((((((...(((..((((..#))))..)))...)))))))).	740	761	1		1	1
mmu-miR-421-3p	NM_026505	Bambi	ATCAACAGACATTAATTGGGCGC#GTGTCTCTAATTTCTGTTGAA#.((((((((.((((...((((((#)))))).)))).)))))))).	3621	3642	1		1	1
mmu-miR-421-3p	NM_057172	Fubp1	ATCAACAGACATTAATTGGGCGC#GCAAATACAGTCTGTCTTGCCATTGTCTGTTGAA#.((((((((((......(((((.#.)))))......)))))))))).	3264	3298	1		1	1
mmu-miR-421-3p	NM_001033268	Fam120a	ATCAACAGACATTAATTGGGCGC#GGGTCTGATTGACTGTTGATG#((((((((...((((((((((.(#).)))))))))))))))))).	5051	5072	1		1	1
mmu-miR-421-3p	NM_001039710	Coq10b	ATCAACAGACATTAATTGGGCGC#GCCCGTGCTGTTGAA#.(((((((.(((.....((((..#)))))))))))))).	949	964	1		1	1
mmu-miR-421-3p	NM_001039710	Coq10b	ATCAACAGACATTAATTGGGCGC#GTCCTTTTACCATCTGTTGAG#.((((((((...(((..((((..#))))..)))...)))))))).	890	911	1		1	1
mmu-miR-421-3p	NM_001271595	Eps8	ATCAACAGACATTAATTGGGCGC#GTGAAAGGAGGCTCCAGTGTGTGTCTGTG#....((((((((..((((((.((#.))))))))..)))))))).	4200	4229	1		1	1
mmu-miR-421-3p	NM_001290801	Mgat4a	ATCAACAGACATTAATTGGGCGC#CCTAATAATGTCCTGTTGAC#.((((((((((((.((((((...#)))))))))))).)))))).	7039	7059	1		1	1
mmu-miR-421-3p	NM_001355369	Fubp1	ATCAACAGACATTAATTGGGCGC#GCAAATACAGTCTGTCTTGCCATTGTCTGTTGAA#.((((((((((......(((((.#.)))))......)))))))))).	3407	3441	1		1	1
mmu-miR-421-3p	NM_001355371	Fubp1	ATCAACAGACATTAATTGGGCGC#GCAAATACAGTCTGTCTTGCCATTGTCTGTTGAA#.((((((((((......(((((.#.)))))......)))))))))).	3398	3432	1		1	1
mmu-miR-421-3p	NM_001355372	Fubp1	ATCAACAGACATTAATTGGGCGC#GCAAATACAGTCTGTCTTGCCATTGTCTGTTGAA#.((((((((((......(((((.#.)))))......)))))))))).	3267	3301	1		1	1
mmu-miR-421-3p	NM_001355374	Fubp1	ATCAACAGACATTAATTGGGCGC#GCAAATACAGTCTGTCTTGCCATTGTCTGTTGAA#.((((((((((......(((((.#.)))))......)))))))))).	3255	3289	1		1	1
mmu-miR-421-3p	NM_145587	Sbk1	ATCAACAGACATTAATTGGGCGC#GCGCCCCTCTCTGTTGAG#.((((((((........((((((#))))))...)))))))).	3384	3402	1		1	1
mmu-miR-421-3p	NM_173870	Mgat4a	ATCAACAGACATTAATTGGGCGC#CCTAATAATGTCCTGTTGAC#.((((((((((((.((((((...#)))))))))))).)))))).	7118	7138	1		1	1
mmu-miR-421-3p	NM_175485	Prtg	ATCAACAGACATTAATTGGGCGC#GCACGAACTTAGTGTCTGTA#....(((((((((((((.(((..#)).).)).))))))))))).	7891	7911	1		1	1
mmu-miR-421-3p	NM_178681	Dgkb	ATCAACAGACATTAATTGGGCGC#CAGTTAGTGATTCTGTTGAA#.(((((((((((((((((.....#)))))))))..)))))))).	4481	4501	1		1	1
mmu-miR-421-3p	NM_178681	Dgkb	ATCAACAGACATTAATTGGGCGC#GTGCCTAATGAATCTGTTT#...((((((.....(((((((((#)))))))))...)))))).	3774	3793	1		1	1
mmu-miR-421-3p	XM_030245928	Vezf1	ATCAACAGACATTAATTGGGCGC#GTGATATGCCTCTCTCTCTCCCAATCAACGTCTGTTGATG#((((((((((.((.((((((...#.)))))).)).)))))))))).	4044	4084	1		1	1
mmu-miR-421-3p	XM_030246526	Atxn3	ATCAACAGACATTAATTGGGCGC#CTCCTAATTAGTGCTGTTGT#..((((((.(((((((((((...#.))))))))))))))))).	6204	6224	1		1	1
mmu-miR-485-5p	NM_133673	Tor1b	AGAGGCTGGCCGTGATGAATTC#GTTAGATTCACCCAGCCTCA#.((((((((..((((.......#.)))))))))))).	1641	1661	0.961538		1	1
mmu-miR-485-5p	NM_011934	Esrrb	AGAGGCTGGCCGTGATGAATTC#TTCTCCTCTTGGGCATGGCCAGTCTA#..((((((((((((.(.((...#.)).).)))))))))))).	2333	2359	0.974359		1	1
mmu-miR-485-5p	NM_001159500	Esrrb	AGAGGCTGGCCGTGATGAATTC#TTCTCCTTCTCCTCTTGGGCATGGCCAGTCTA#..((((((((((((.(.((...#.)).).)))))))))))).	2428	2460	0.974359		1	1
mmu-miR-485-5p	XM_006515881	Esrrb	AGAGGCTGGCCGTGATGAATTC#TTCTCCTTCTCCTCTTGGGCATGGCCAGTCTA#..((((((((((((.(.((...#.)).).)))))))))))).	2122	2154	0.974359		1	1
mmu-miR-485-5p	NM_153140	Rab11fip3	AGAGGCTGGCCGTGATGAATTC#CATCAGGAAACCAGGGCCTCCCACCACAAGCCAGCCTCA#.((((((((((.(((((.....#))))).)......................))))))))).	1757	1796	0.974359		1	1
mmu-miR-485-5p	NM_001357456	Fam53c	AGAGGCTGGCCGTGATGAATTC#TATCTAGGCCCGGTCTCTC#(((((((((((..((((.....#))))..)))).))))))).	2824	2843	1		1	1
mmu-miR-485-5p	NM_001357884	Tmem181a	AGAGGCTGGCCGTGATGAATTC#ATCTCGCCAGCCTCA#.((((((((.((.(((......#))).)))))))))).	3945	3960	1		1	1
mmu-miR-485-5p	NM_001364034	Tnpo2	AGAGGCTGGCCGTGATGAATTC#TCATGGCAGCCTCA#.((((((.(((((((.......#))))))))))))).	3517	3531	1		1	1
mmu-miR-485-5p	NM_007967	Evx2	AGAGGCTGGCCGTGATGAATTC#CGCGCCAGCCTCTC#(((((((((.((((........#))))))))))))).	1585	1599	1		1	1
mmu-miR-485-5p	NM_009181	St8sia2	AGAGGCTGGCCGTGATGAATTC#CATCACATCAGCCTCA#.((((((((..((((((.....#)))))).)))))))).	3804	3820	1		1	1
mmu-miR-485-5p	NM_010583	Itk	AGAGGCTGGCCGTGATGAATTC#GAACGGTCATCATTCCAGCCTCTC#(((((((((..(((((((....#.))))))).))))))))).	2782	2806	1		1	1
mmu-miR-485-5p	NM_011035	Pak1	AGAGGCTGGCCGTGATGAATTC#CACATGGCTGGCTTCA#.(((((((((((((.((.....#))))))))))))))).	2647	2663	1		1	1
mmu-miR-485-5p	NM_011035	Pak1	AGAGGCTGGCCGTGATGAATTC#TCATGTGCCAAGCCTTC#.((((((((((((((.......#))))).)))).))))).	1881	1898	1		1	1
mmu-miR-485-5p	NM_013514	Dmtn	AGAGGCTGGCCGTGATGAATTC#TCACCACCACCAGCCTCC#.((((((((..(((.(((....#))).)))..)))))))).	2244	2262	1		1	1
mmu-miR-485-5p	NM_023727	Rd3	AGAGGCTGGCCGTGATGAATTC#CATGGCCAGTCCA#.(.(((((((((((........#)))))))))))).	1556	1569	1		1	1
mmu-miR-485-5p	NM_025569	Mgst3	AGAGGCTGGCCGTGATGAATTC#TTATCTGGCATCAGCCTCA#.(((((((((((.(((((....#)))))))))..))))))).	655	674	1		1	1
mmu-miR-485-5p	NM_026725	Dusp23	AGAGGCTGGCCGTGATGAATTC#CACATGGCCTCCAAGCAGCCTCA#.(((((((((((((.((.....#))))))))).......)))))).	1017	1040	1		1	1
mmu-miR-485-5p	NM_027534	Kdsr	AGAGGCTGGCCGTGATGAATTC#TCGAGGCCAGCCTG#..(((((((((.(((.......#))).))))))))).	2569	2583	1		1	1
mmu-miR-485-5p	NM_029250	Etnk1	AGAGGCTGGCCGTGATGAATTC#TATGGCTAGTCTCA#.(((((((((((((........#))))))))))))).	5965	5979	1		1	1
mmu-miR-485-5p	NM_080287	Elmo2	AGAGGCTGGCCGTGATGAATTC#TTCATTGGTGCTGCAGCACTGGAAGCCCACGCGCACAGCCTCTT#((((((((((((((........#.)))).)).)))))))).	3137	3181	1		1	1
mmu-miR-485-5p	NM_001003898	Tardbp	AGAGGCTGGCCGTGATGAATTC#GATTTCCTCGGGCCAGGCTTG#.(((.((((((.(((.(((.((#)).))).))))))))).))).	4862	4883	1		1	1
mmu-miR-485-5p	NM_001003899	Tardbp	AGAGGCTGGCCGTGATGAATTC#GATTTCCTCGGGCCAGGCTTG#.(((.((((((.(((.(((.((#)).))).))))))))).))).	4853	4874	1		1	1
mmu-miR-485-5p	NM_001008545	Tardbp	AGAGGCTGGCCGTGATGAATTC#GATTTCCTCGGGCCAGGCTTG#.(((.((((((.(((.(((.((#)).))).))))))))).))).	4880	4901	1		1	1
mmu-miR-485-5p	NM_001008546	Tardbp	AGAGGCTGGCCGTGATGAATTC#GATTTCCTCGGGCCAGGCTTG#.(((.((((((.(((.(((.((#)).))).))))))))).))).	4792	4813	1		1	1
mmu-miR-485-5p	NM_001033178	Tmem181a	AGAGGCTGGCCGTGATGAATTC#ATCTCGCCAGCCTCA#.((((((((.((.(((......#))).)))))))))).	3851	3866	1		1	1
mmu-miR-485-5p	NM_001039493	Plekhm3	AGAGGCTGGCCGTGATGAATTC#CATCTGGCCAGCCTTG#.(((((((((((.((((.....#))))))))))))))).	7280	7296	1		1	1
mmu-miR-485-5p	NM_001040072	Nynrin	AGAGGCTGGCCGTGATGAATTC#CATCTGGCAAGCCTCTG#(((((((.((((.((((.....#)))))))).))))))).	6108	6125	1		1	1
mmu-miR-485-5p	NM_001081132	Upf2	AGAGGCTGGCCGTGATGAATTC#TCATGGGTTTACAGCCTCTG#((((((((.((((((.......#)))))).....)))))))).	4769	4789	1		1	1
mmu-miR-485-5p	NM_001113470	Ctdsp2	AGAGGCTGGCCGTGATGAATTC#TTCTCTGTACCCGGGCTCCAGTGCCAGGCCAGCCTCTC#(((((((((((.((........#.))))))))))))).	1916	1954	1		1	1
mmu-miR-485-5p	NM_001122843	Tnpo2	AGAGGCTGGCCGTGATGAATTC#TCATGGCAGCCTCA#.((((((.(((((((.......#))))))))))))).	3547	3561	1		1	1
mmu-miR-485-5p	NM_001145952	Lpp	AGAGGCTGGCCGTGATGAATTC#CATCACAGCCTCACCAGCAGCAGCCTCA#.(((((((((.((((((.....#)))))).)))...........)))))).	15021	15049	1		1	1
mmu-miR-485-5p	NM_001145954	Lpp	AGAGGCTGGCCGTGATGAATTC#CATCACAGCCTCACCAGCAGCAGCCTCA#.(((((((((.((((((.....#)))))).)))...........)))))).	14435	14463	1		1	1
mmu-miR-485-5p	NM_001162868	Rab11fip3	AGAGGCTGGCCGTGATGAATTC#GAACTCACTTCCTGGACTGATGAGCACGGTCAGCCTCTG#((((((((((((((........#.)))))))))))))).	4216	4255	1		1	1
mmu-miR-485-5p	NM_001162869	Rab11fip3	AGAGGCTGGCCGTGATGAATTC#GAACTCACTTCCTGGACTGATGAGCACGGTCAGCCTCTG#((((((((((((((........#.)))))))))))))).	4351	4390	1		1	1
mmu-miR-485-5p	NM_001177900	Rd3	AGAGGCTGGCCGTGATGAATTC#CATGGCCAGTCCA#.(.(((((((((((........#)))))))))))).	1483	1496	1		1	1
mmu-miR-485-5p	NM_001177947	Aamdc	AGAGGCTGGCCGTGATGAATTC#TCTCCACATCAGCCTCC#.((((((((..(((..((....#))..))).)))))))).	477	494	1		1	1
mmu-miR-485-5p	NM_001190374	Adamtsl3	AGAGGCTGGCCGTGATGAATTC#GAATTCATCTTGGACTAGCACTA#..((((((((((.(((((((((#))))))))).))).))))).)).	6338	6361	1		1	1
mmu-miR-485-5p	NM_001252663	Dmtn	AGAGGCTGGCCGTGATGAATTC#TCACCACCACCAGCCTCC#.((((((((..(((.(((....#))).)))..)))))))).	2303	2321	1		1	1
mmu-miR-485-5p	NM_001252665	Dmtn	AGAGGCTGGCCGTGATGAATTC#TCACCACCACCAGCCTCC#.((((((((..(((.(((....#))).)))..)))))))).	2029	2047	1		1	1
mmu-miR-485-5p	NM_001281965	Itk	AGAGGCTGGCCGTGATGAATTC#GAACGGTCATCATTCCAGCCTCTC#(((((((((..(((((((....#.))))))).))))))))).	2800	2824	1		1	1
mmu-miR-485-5p	NM_001302752	Elmo2	AGAGGCTGGCCGTGATGAATTC#TTCATTGGTGCTGCAGCACTGGAAGCCCACGCGCACAGCCTCTT#((((((((((((((........#.)))).)).)))))))).	3242	3286	1		1	1
mmu-miR-485-5p	NM_001303132	Rd3	AGAGGCTGGCCGTGATGAATTC#CATGGCCAGTCCA#.(.(((((((((((........#)))))))))))).	1690	1703	1		1	1
mmu-miR-485-5p	NM_001357365	Pak1	AGAGGCTGGCCGTGATGAATTC#CACATGGCTGGCTTCA#.(((((((((((((.((.....#))))))))))))))).	2878	2894	1		1	1
mmu-miR-485-5p	NM_001357365	Pak1	AGAGGCTGGCCGTGATGAATTC#TCATCCCAGCCTCA#.((((((((....(((((....#))))))))))))).	2101	2115	1		1	1
mmu-miR-485-5p	NM_130450	Elovl6	AGAGGCTGGCCGTGATGAATTC#GGCCAGCCTG#..(((((((((...........#))))))))).	3337	3347	1		1	1
mmu-miR-485-5p	NM_133985	Oxsr1	AGAGGCTGGCCGTGATGAATTC#GGATCGTCAGTGGCCAGCCTCC#.((((((((((((((((.((((#))))))))).))))))))))).	2125	2147	1		1	1
mmu-miR-485-5p	NM_144527	Cep85	AGAGGCTGGCCGTGATGAATTC#TTATCGGGAGCCCAGCCTCC#.((((((((((.((((((....#)))))).).))).)))))).	3732	3752	1		1	1
mmu-miR-485-5p	NM_145383	Rho	AGAGGCTGGCCGTGATGAATTC#GGACTTATGTGGCCAGCCTA#..((((((((((..((((.(((#))).)))).)))))))))).	2873	2893	1		1	1
mmu-miR-485-5p	NM_145390	Tnpo2	AGAGGCTGGCCGTGATGAATTC#TCATGGCAGCCTCA#.((((((.(((((((.......#))))))))))))).	3569	3583	1		1	1
mmu-miR-485-5p	NM_145604	D230025D16Rik	AGAGGCTGGCCGTGATGAATTC#TTCGTCTGGCCAGAGACCCTG#..((((((((((.((((((...#)))))))))))))....))).	2715	2736	1		1	1
mmu-miR-485-5p	NM_145962	Pank3	AGAGGCTGGCCGTGATGAATTC#AGTTCATCTGGCTATAGTTTCTA#((((((((((((.((((((((.#)))))))))))))..))))))).	4884	4907	1		1	1
mmu-miR-485-5p	NM_146012	Ctdsp2	AGAGGCTGGCCGTGATGAATTC#TTCTCTGTACCCGGGCTCCAGTGCCAGGCCAGCCTCTC#(((((((((((.((........#.))))))))))))).	1229	1267	1		1	1
mmu-miR-485-5p	NM_153125	Sec16a	AGAGGCTGGCCGTGATGAATTC#CGTCATGGCTCAGTCA#...((((((((((((((.....#))))))))).))))).	7959	7975	1		1	1
mmu-miR-485-5p	NM_172621	Clic5	AGAGGCTGGCCGTGATGAATTC#GATTACATCCTGGCCAGCACTG#..((((((((((.((((((((.#)))).)))).)))))))).)).	1677	1699	1		1	1
mmu-miR-485-5p	NM_172621	Clic5	AGAGGCTGGCCGTGATGAATTC#TTCTTCAGCCTCAGCCTCTG#(((((((((...(((.(((...#))).)))...))))))))).	2194	2214	1		1	1
mmu-miR-485-5p	NM_172716	Pcgf3	AGAGGCTGGCCGTGATGAATTC#GCGGCCGGCCG#...((((((((((.........#)))))))))).	3390	3401	1		1	1
mmu-miR-485-5p	NM_173413	Rab8b	AGAGGCTGGCCGTGATGAATTC#CATGGACTCAGCCTCTG#((((((((((((((........#))))).).)))))))).	1337	1354	1		1	1
mmu-miR-485-5p	NM_175104	Fam53c	AGAGGCTGGCCGTGATGAATTC#TATCTAGGCCCGGTCTCTC#(((((((((((..((((.....#))))..)))).))))))).	2848	2867	1		1	1
mmu-miR-485-5p	NM_177139	Lypd6	AGAGGCTGGCCGTGATGAATTC#CATCACAGTCAGCCTG#..((((((((.((((((.....#)))))).)))))))).	946	962	1		1	1
mmu-miR-485-5p	NM_177139	Lypd6	AGAGGCTGGCCGTGATGAATTC#GGATTTGCTCACCACCCCCAGCCTCA#.((((((((..(((.(((....#.))).)))..)))))))).	3207	3233	1		1	1
mmu-miR-485-5p	NM_177139	Lypd6	AGAGGCTGGCCGTGATGAATTC#TTCATCACACAGCCTTA#.(((((((...((((((((...#)))))))).))))))).	2426	2443	1		1	1
mmu-miR-485-5p	NM_178397	Faf2	AGAGGCTGGCCGTGATGAATTC#GAATTCCAGGCCAGCCTG#..(((((((((.((..((((((#))))))))))))))))).	2396	2414	1		1	1
mmu-miR-485-5p	NM_178665	Lpp	AGAGGCTGGCCGTGATGAATTC#CATCACAGCCTCACCAGCAGCAGCCTCA#.(((((((((.((((((.....#)))))).)))...........)))))).	15228	15256	1		1	1
mmu-miR-485-5p	NM_178922	Hic2	AGAGGCTGGCCGTGATGAATTC#TCTGGCCCAGCCTCC#.(((((((((((.((.......#))))))).)))))).	2185	2200	1		1	1
mmu-miR-485-5p	NM_183251	Aamdc	AGAGGCTGGCCGTGATGAATTC#TCTCCACATCAGCCTCC#.((((((((..(((..((....#))..))).)))))))).	573	590	1		1	1
mmu-miR-485-5p	NM_194268	Onecut2	AGAGGCTGGCCGTGATGAATTC#GACTTCGCCACGCCAGCCCTG#((.((((((.((((.((((.((#)).)))).)))))))))))).	3040	3061	1		1	1
mmu-miR-485-5p	NM_198248	Zbtb40	AGAGGCTGGCCGTGATGAATTC#GTGATGGCCAGCCTCTC#(((((((((((((.((......#)).))))))))))))).	5286	5303	1		1	1
mmu-miR-485-5p	NM_207706	Elmo2	AGAGGCTGGCCGTGATGAATTC#TTCATTGGTGCTGCAGCACTGGAAGCCCACGCGCACAGCCTCTT#((((((((((((((........#.)))).)).)))))))).	3173	3217	1		1	1
mmu-miR-485-5p	XM_006497592	Rapgef1	AGAGGCTGGCCGTGATGAATTC#GAGTCTCCTGGCCGGTCTCC#.(((((((((((.((.(.((((#))))))).))))))))))).	3576	3596	1		1	1
mmu-miR-485-5p	XM_006497911	Sec16a	AGAGGCTGGCCGTGATGAATTC#CGTCATGGCTCAGTCA#...((((((((((((((.....#))))))))).))))).	8094	8110	1		1	1
mmu-miR-485-5p	XM_006499477	Tspan18	AGAGGCTGGCCGTGATGAATTC#CAAGGCCAGCCCA#.(.((((((((.((........#)).))))))))).	1997	2010	1		1	1
mmu-miR-485-5p	XM_006520038	Prlr	AGAGGCTGGCCGTGATGAATTC#GAATTCTTTCACGTGTATGGTCACCCTCC#.((((.(((((((((.((((((#))))))..))))......))))).)))).	1352	1381	1		1	1
mmu-miR-485-5p	XM_006523445	Ttbk1	AGAGGCTGGCCGTGATGAATTC#TACCGCCGGCCTCG#.(((((((((.(((........#))).))))))))).	7728	7742	1		1	1
mmu-miR-485-5p	XM_006523445	Ttbk1	AGAGGCTGGCCGTGATGAATTC#GAATTCATCCCAGCCA#...((((((....(((((((((#))))))))))))))).	6740	6756	1		1	1
mmu-miR-485-5p	XM_006524135	Clic5	AGAGGCTGGCCGTGATGAATTC#GATTACATCCTGGCCAGCACTG#..((((((((((.((((((((.#)))).)))).)))))))).)).	2162	2184	1		1	1
mmu-miR-485-5p	XM_006524135	Clic5	AGAGGCTGGCCGTGATGAATTC#TTCTTCAGCCTCAGCCTCTG#(((((((((...(((.(((...#))).)))...))))))))).	2679	2699	1		1	1
mmu-miR-485-5p	XM_006541176	Emc10	AGAGGCTGGCCGTGATGAATTC#GTGGCTAGGTCAGCCTCC#.((((((((((((.((......#)).))..)))))))))).	1739	1757	1		1	1
mmu-miR-485-5p	XM_036156594	Atxn7l3	AGAGGCTGGCCGTGATGAATTC#GGTTCTCGGGCCGGCCCCA#.(.((((((((.(((.(((((.#)))))))))))))))).).	2672	2691	1		1	1
mmu-miR-485-5p	XM_036162458	Crb1	AGAGGCTGGCCGTGATGAATTC#TCAAGGCCAGCCTG#..(((((((((.(((.......#))).))))))))).	4807	4821	1		1	1
mmu-miR-539-5p	NM_001363321	Zfp644	GGAGAAATTATCCTTGGTGTGT#ATCAAGGCTCTGGTTTTTCCC#((((((((((.(((((((....#)))))))...)))))))))).	4459	4480	1		1	1
mmu-miR-539-5p	NM_026856	Zfp644	GGAGAAATTATCCTTGGTGTGT#ATCAAGGCTCTGGTTTTTCCC#((((((((((.(((((((....#)))))))...)))))))))).	4536	4557	1		1	1
mmu-miR-539-5p	NM_001166427	Hnrnpf	GGAGAAATTATCCTTGGTGTGT#GCACACCACAGTGAACACACTGGGGATATGTACTTTTCTG#((((((..((((((((((((((#.)))))))))))))).....)))))).	1962	2002	1		1	1
mmu-miR-539-5p	NM_001166431	Hnrnpf	GGAGAAATTATCCTTGGTGTGT#GCACACCACAGTGAACACACTGGGGATATGTACTTTTCTG#((((((..((((((((((((((#.)))))))))))))).....)))))).	2152	2192	1		1	1
mmu-miR-539-5p	NM_001166432	Hnrnpf	GGAGAAATTATCCTTGGTGTGT#GCACACCACAGTGAACACACTGGGGATATGTACTTTTCTG#((((((..((((((((((((((#.)))))))))))))).....)))))).	1953	1993	1		1	1
mmu-miR-539-5p	NM_001276359	Camsap1	GGAGAAATTATCCTTGGTGTGT#GCATGCCAAAGATAGCGTTTCCA#(((((..(((((.(((((((((#))))))))).)))))..))))).	7399	7422	1		1	1
mmu-miR-539-5p	NM_133834	Hnrnpf	GGAGAAATTATCCTTGGTGTGT#GCACACCACAGTGAACACACTGGGGATATGTACTTTTCTG#((((((..((((((((((((((#.)))))))))))))).....)))))).	1844	1884	1		1	1
mmu-miR-539-5p	NM_181071	Tanc2	GGAGAAATTATCCTTGGTGTGT#ACTCACCAAGAGGTATTCTCTA#((((((..(((((((((((.((#)).))))))).)))))))))).	7125	7147	1		1	1
mmu-miR-539-5p	XM_006498625	Ctnnd1	GGAGAAATTATCCTTGGTGTGT#ACACATTCCAGTAATGATTTCTTCA#(((((((((((..(((((((((#)))))..))))..))))))))))).	14935	14960	1		1	1
mmu-miR-539-5p	XM_006498626	Ctnnd1	GGAGAAATTATCCTTGGTGTGT#ACACATTCCAGTAATGATTTCTTCA#(((((((((((..(((((((((#)))))..))))..))))))))))).	15053	15078	1		1	1
mmu-miR-539-5p	XM_006498632	Ctnnd1	GGAGAAATTATCCTTGGTGTGT#ACACATTCCAGTAATGATTTCTTCA#(((((((((((..(((((((((#)))))..))))..))))))))))).	14917	14942	1		1	1
mmu-miR-539-5p	XM_006498633	Ctnnd1	GGAGAAATTATCCTTGGTGTGT#ACACATTCCAGTAATGATTTCTTCA#(((((((((((..(((((((((#)))))..))))..))))))))))).	14872	14897	1		1	1
mmu-miR-539-5p	XM_006498634	Ctnnd1	GGAGAAATTATCCTTGGTGTGT#ACACATTCCAGTAATGATTTCTTCA#(((((((((((..(((((((((#)))))..))))..))))))))))).	14854	14879	1		1	1
mmu-miR-539-5p	XM_006498639	Ctnnd1	GGAGAAATTATCCTTGGTGTGT#ACACATTCCAGTAATGATTTCTTCA#(((((((((((..(((((((((#)))))..))))..))))))))))).	14646	14671	1		1	1
mmu-miR-668-3p	NM_001359888	Xpo7	TGTCACTCGGCTCGGCCCACTACC#GTGGTGGCCTGAAGCTTTATTGGACAA#((((....(((((((.(((((((.#))))))).)))).)))......)))).	3810	3837	1		1	1
mmu-miR-668-3p	NM_008211	H3f3b	TGTCACTCGGCTCGGCCCACTACC#GTGGTGGGGAGTCTTGTCAT#((.((...(((((..((((((((.#))))))))))))).)).)).	1101	1121	1		1	1
mmu-miR-668-3p	NM_009867	Cdh4	TGTCACTCGGCTCGGCCCACTACC#GGTGGTGCTGAGCTTGGCAT#(((((...(((((((((((((...#))))).))))))))))))).	4985	5005	1		1	1
mmu-miR-668-3p	NM_011770	Ikzf2	TGTCACTCGGCTCGGCCCACTACC#GGGGGGCGGGGCGAGTGCT#.(.((((((.((((.(((.((...#))))).)))).))))))).	7785	7804	1		1	1
mmu-miR-668-3p	NM_019744	Ncoa4	TGTCACTCGGCTCGGCCCACTACC#GCACATCCTTGAGCTGAGTGACT#.((((((((((((((.........#.)))))))))))))).	1969	1992	1		1	1
mmu-miR-668-3p	NM_021885	Tub	TGTCACTCGGCTCGGCCCACTACC#GGTTCTGGGGCTGGGCTTGGACACGCCCTCCATTGGGATGGCAC#((((((((((((((((((...(((#)))....)))))))))).................))).))))).	3045	3089	1		1	1
mmu-miR-668-3p	NM_026331	Slc25a37	TGTCACTCGGCTCGGCCCACTACC#GGTTGAGCGAGTGATAT#((((((((.((((((((.......#)))))))))))))))).	3349	3366	1		1	1
mmu-miR-668-3p	NM_001004436	Wapl	TGTCACTCGGCTCGGCCCACTACC#GGTTTGGTGGGGTGGGCTGTGAGGA#(.((((..((((((.(((((((((#)))..)))))).)))))))))).).	5991	6016	1		1	1
mmu-miR-668-3p	NM_001033988	Ncoa4	TGTCACTCGGCTCGGCCCACTACC#GCACATCCTTGAGCTGAGTGACT#.((((((((((((((.........#.)))))))))))))).	2059	2082	1		1	1
mmu-miR-668-3p	NM_001159548	Nr6a1	TGTCACTCGGCTCGGCCCACTACC#GGGGTGGGCCCTGTTCTGTGAA#..((((..(((..((((((((.((#))))))))))..)))..)))).	5760	5782	1		1	1
mmu-miR-668-3p	NM_001159548	Nr6a1	TGTCACTCGGCTCGGCCCACTACC#CTGAGCCAAGTGGCT#.((((((.(((((((.........#))))))).)))))).	3613	3628	1		1	1
mmu-miR-668-3p	NM_001163554	Pou2f2	TGTCACTCGGCTCGGCCCACTACC#GGTAAGGAGGCTGGTGGGGGATACGGTGGGTCCTTGGAGCAGGAGTGACAA#((((((((.((((((((((((...#.))))))))....))))..)))))))).	1825	1876	1		1	1
mmu-miR-668-3p	NM_001174107	Map3k9	TGTCACTCGGCTCGGCCCACTACC#GGTACTGTACATTGTTGACGGGATGCCAAGCGGGCTGGGTTCAGTGGCT#.((((((.((((((((((.((...#.)).)))))))))).)))))).	10472	10521	1		1	1
mmu-miR-668-3p	NM_001301330	Wapl	TGTCACTCGGCTCGGCCCACTACC#GGTTTGGTGGGGTGGGCTGTGAGGA#(.((((..((((((.(((((((((#)))..)))))).)))))))))).).	5973	5998	1		1	1
mmu-miR-668-3p	NM_146234	Mmgt1	TGTCACTCGGCTCGGCCCACTACC#AGTGATCTGAGCTAGTGCT#.(.((((.(((((((..((((...#))))..)))))))))))).	3706	3725	1		1	1
mmu-miR-668-3p	NM_172421	Asxl2	TGTCACTCGGCTCGGCCCACTACC#TAGTTGGTGGACATGGTGGGTGACAC#(((((((((.(((.(((.((((..#)))).))).))...).))))))))).	5899	5925	1		1	1
mmu-miR-668-3p	NM_177129	Cntn2	TGTCACTCGGCTCGGCCCACTACC#GGTGCTCAGCATGCTGGAGTGGGGTGAGTTGAGG#.....(((((((((.((((((.((#.)))))))).))))))))).	7387	7421	1		1	1
mmu-miR-668-3p	NM_177129	Cntn2	TGTCACTCGGCTCGGCCCACTACC#GGTGCTAGGGGCTCAGCCATGTGATC#.(((((..((((.(((((..((((#))))....))))).))))..))))).	5459	5485	1		1	1
mmu-miR-668-3p	NM_177395	Map3k9	TGTCACTCGGCTCGGCCCACTACC#GTAGCCCAAATAGGATGGGGATGCAGGAGGCTGGGCTGAGTGGG#..(((((((((((((((..((...#.))..))))))))))))))).	2639	2683	1		1	1
mmu-miR-668-3p	XM_006495961	Ikzf2	TGTCACTCGGCTCGGCCCACTACC#GGGGGGCGGGGCGAGTGCT#.(.((((((.((((.(((.((...#))))).)))).))))))).	7651	7670	1		1	1
mmu-miR-668-3p	XM_006496913	Stum	TGTCACTCGGCTCGGCCCACTACC#AGTGGGACTTTCCTGAGTGACAA#((((((((((...((((((((...#)))))).))...)))))))))).	2733	2756	1		1	1
mmu-miR-668-3p	XM_006516036	Map3k9	TGTCACTCGGCTCGGCCCACTACC#GGTACTGTACATTGTTGACGGGATGCCAAGCGGGCTGGGTTCAGTGGCT#.((((((.((((((((((.((...#.)).)))))))))).)))))).	10607	10656	1		1	1
mmu-miR-668-3p	XM_006539767	Ppp1r12c	TGTCACTCGGCTCGGCCCACTACC#TGGGAGGCTGAGCCAAGTAGGGAGACGTTGCTGAGAGTGGACAG#(((((((((((((((((..(((..#)))..)))))))))....................))))).))).	4709	4753	1		1	1
mmu-miR-668-3p	XM_030248990	Strbp	TGTCACTCGGCTCGGCCCACTACC#GGCTGAGATATAGTGACT#.((((((...(((((((.......#)))))))....)))))).	2263	2281	1		1	1
mmu-miR-668-3p	XM_030253878	Ikzf2	TGTCACTCGGCTCGGCCCACTACC#GGGGGGCGGGGCGAGTGCT#.(.((((((.((((.(((.((...#))))).)))).))))))).	7750	7769	1		1	1
mmu-miR-708-5p	NM_001357487	Rbbp5	AAGGAGCTTACAATCTAGCTGGG#TCAGTTGGTGGAGGCTCCTTC#((((((((..((..((((((((.#))))))))))..)))))))).	2847	2868	1		1	1
mmu-miR-708-5p	NM_001360337	Fam107a	AAGGAGCTTACAATCTAGCTGGG#CCCACCAGAGATTGTAGGCCTAGCCTCCTC#.(((((((((((((((.(.((((#)))).)..)))))))))))......)))).	3029	3059	1		1	1
mmu-miR-708-5p	NM_001360339	Fam107a	AAGGAGCTTACAATCTAGCTGGG#CCCAATTCCGTCTCTCTCGCTGCTTCCCACCAGAGATTGTAGGCCTAGCCTCCTC#.(((((((((((((((.(.((((#.)))).)..)))))))))))......)))).	2630	2685	1		1	1
mmu-miR-708-5p	NM_001373897	Mtmr3	AAGGAGCTTACAATCTAGCTGGG#CCCAGTTGTCTTAATTTTTTTTTTAATGGAAGCCCAGAGGTTGCCAGGCTCTTA#.((((((((.((((((..(((((#.)))))))))))..)))))))).	4072	4126	1		1	1
mmu-miR-708-5p	NM_010134	En2	AAGGAGCTTACAATCTAGCTGGG#CCTATTTGGTCTGTGGGCTCTG#..((((((((((..((((.((((#)))).))))..)))))))))).	2268	2290	1		1	1
mmu-miR-708-5p	NM_010923	Nnat	AAGGAGCTTACAATCTAGCTGGG#TCCCCAGCTAGATTGTAAGCTCCTG#.((((((((((((((((((((((#.)))))))))))))))))))))).	1125	1150	1		1	1
mmu-miR-708-5p	NM_013735	Trp53bp1	AAGGAGCTTACAATCTAGCTGGG#TCCAACTAGATTGTGAGCTCCTTA#((((((((((((((((((.((((#)))).)))))))))))))))))).	9516	9540	1		1	1
mmu-miR-708-5p	NM_015774	Ero1a	AAGGAGCTTACAATCTAGCTGGG#TTAGAATGTGAGCTCCTTA#((((((((((((.(((((.....#))))).)))))))))))).	4202	4221	1		1	1
mmu-miR-708-5p	NM_015774	Ero1a	AAGGAGCTTACAATCTAGCTGGG#CCCAGTTAGATTTAAGTTTTA#..((((((((.((((((((((((#)))))))))))))))))))).	1930	1951	1		1	1
mmu-miR-708-5p	NM_019927	Arih1	AAGGAGCTTACAATCTAGCTGGG#CCCAGCTGGGACAGGCAAGCCATATTGTTAACAGCTTCC#..((((((.((((((((((((((#)))))))))..............)))))....)))))).	4186	4225	1		1	1
mmu-miR-708-5p	NM_001081242	Tln2	AAGGAGCTTACAATCTAGCTGGG#CTCGCCTCAGTGTGTAAGCTCCTTG#((((((((((((..((((.((((#)))).)).))..)))))))))))).	8394	8419	1		1	1
mmu-miR-708-5p	NM_001136056	Cntfr	AAGGAGCTTACAATCTAGCTGGG#AGATTATAAGCTCCTG#.(((((((((.(((((.......#))))).))))))))).	1751	1767	1		1	1
mmu-miR-708-5p	NM_001164580	Mosmo	AAGGAGCTTACAATCTAGCTGGG#CTAGTTTGAGTGTTTAGGAAGCTCCTA#.(((((((((((.((.((((((.#)))))).)).))).....)))))))).	3373	3400	1		1	1
mmu-miR-708-5p	NM_001289546	Amph	AAGGAGCTTACAATCTAGCTGGG#CCCTGCAGATGTGATGAGTTATCCTGTAGTGAGACATCATCTTACTCCCTTGCCCGAATTGTGAGCTCCTG#.((((((((((((((..((.(((#.)))..))..)).)))))))))))).	2498	2569	1		1	1
mmu-miR-708-5p	NM_001290696	Foxj3	AAGGAGCTTACAATCTAGCTGGG#CCAGTACCCTCTGTAGCTCCTA#.((((((.((((.....(((((.#)))))......)))))))))).	2163	2185	1		1	1
mmu-miR-708-5p	NM_001290830	Trp53bp1	AAGGAGCTTACAATCTAGCTGGG#TCCAACTAGATTGTGAGCTCCTTA#((((((((((((((((((.((((#)))).)))))))))))))))))).	9366	9390	1		1	1
mmu-miR-708-5p	NM_001291128	Nnat	AAGGAGCTTACAATCTAGCTGGG#TCCCCAGCTAGATTGTAAGCTCCTG#.((((((((((((((((((((((#.)))))))))))))))))))))).	1132	1157	1		1	1
mmu-miR-708-5p	NM_001291129	Nnat	AAGGAGCTTACAATCTAGCTGGG#TCCCCAGCTAGATTGTAAGCTCCTG#.((((((((((((((((((((((#.)))))))))))))))))))))).	1120	1145	1		1	1
mmu-miR-708-5p	NM_001291130	Nnat	AAGGAGCTTACAATCTAGCTGGG#TCCCCAGCTAGATTGTAAGCTCCTG#.((((((((((((((((((((((#.)))))))))))))))))))))).	1071	1096	1		1	1
mmu-miR-708-5p	NM_001310584	Tmem260	AAGGAGCTTACAATCTAGCTGGG#CCTAAGTAGAGGCCAGAATCTGTAGGGATTCTTTGCCCCTGATTGTATAGCTCCTA#.((((((((((((((.((..(((#.)))))))))))).))))))).	3307	3363	1		1	1
mmu-miR-708-5p	NM_133757	Pgs1	AAGGAGCTTACAATCTAGCTGGG#CCCAGCGAGCTCCTG#.((((((((........((((((#)))))))))))))).	1772	1787	1		1	1
mmu-miR-708-5p	NM_172517	Rbbp5	AAGGAGCTTACAATCTAGCTGGG#TCAGTTGGTGGAGGCTCCTTC#((((((((..((..((((((((.#))))))))))..)))))))).	3020	3041	1		1	1
mmu-miR-708-5p	NM_172600	Tmem260	AAGGAGCTTACAATCTAGCTGGG#CCAGAATCTGTAGGGATTCTTTGCCCCTGATTGTATAGCTCCTA#.((((((((((((((.((..(((#.)))))))))))).))))))).	3128	3172	1		1	1
mmu-miR-708-5p	NM_172699	Foxj3	AAGGAGCTTACAATCTAGCTGGG#CCAGTACCCTCTGTAGCTCCTA#.((((((.((((.....(((((.#)))))......)))))))))).	2265	2287	1		1	1
mmu-miR-708-5p	NM_172861	Slc7a14	AAGGAGCTTACAATCTAGCTGGG#CCAGGGTTGAAGCTCCTG#.((((((((.(((((...((((.#))))))))))))))))).	7849	7867	1		1	1
mmu-miR-708-5p	NM_173185	Csnk1g1	AAGGAGCTTACAATCTAGCTGGG#CCCAGCCCAGCACTTGAGGCTTCA#..(((((((.(((....((((((#.))))))..)))))))))).	4507	4531	1		1	1
mmu-miR-708-5p	NM_175007	Amph	AAGGAGCTTACAATCTAGCTGGG#CCCTGCAGATGTGATGAGTTATCCTGTAGTGAGACATCATCTTACTCCCTTGCCCGAATTGTGAGCTCCTG#.((((((((((((((..((.(((#.)))..))..)).)))))))))))).	2486	2557	1		1	1
mmu-miR-708-5p	NM_180960	Nnat	AAGGAGCTTACAATCTAGCTGGG#TCCCCAGCTAGATTGTAAGCTCCTG#.((((((((((((((((((((((#.)))))))))))))))))))))).	1044	1069	1		1	1
mmu-miR-708-5p	NM_183187	Fam107a	AAGGAGCTTACAATCTAGCTGGG#CCCAATTCCGTCTCTCTCGCTGCTTCCCACCAGAGATTGTAGGCCTAGCCTCCTC#.(((((((((((((((.(.((((#.)))).)..)))))))))))......)))).	2820	2875	1		1	1
mmu-miR-708-5p	NM_183201	Slfn5	AAGGAGCTTACAATCTAGCTGGG#TCTAGCTGTCTTTGAAGCTCTTTG#(((((((((.(((..((((((((#))))))))...)))))))))))).	2880	2904	1		1	1
mmu-miR-708-5p	XM_006514848	Mtmr3	AAGGAGCTTACAATCTAGCTGGG#CCCAGTTGTCTTAATTTTTTTTTTAATGGAAGCCCAGAGGTTGCCAGGCTCTTA#.((((((((.((((((..(((((#.)))))))))))..)))))))).	4061	4115	1		1	1
mmu-miR-708-5p	XM_006535472	Slc7a14	AAGGAGCTTACAATCTAGCTGGG#CCAGGGTTGAAGCTCCTG#.((((((((.(((((...((((.#))))))))))))))))).	7764	7782	1		1	1
mmu-miR-708-5p	XM_036157037	Mtmr3	AAGGAGCTTACAATCTAGCTGGG#CCCAGTTGTCTTAATTTTTTTTTTAATGGAAGCCCAGAGGTTGCCAGGCTCTTA#.((((((((.((((((..(((((#.)))))))))))..)))))))).	3883	3937	1		1	1
mmu-miR-708-5p	XM_036157038	Mtmr3	AAGGAGCTTACAATCTAGCTGGG#CCCAGTTGTCTTAATTTTTTTTTTAATGGAAGCCCAGAGGTTGCCAGGCTCTTA#.((((((((.((((((..(((((#.)))))))))))..)))))))).	3945	3999	1		1	1

## Sheet: UP BC_M
miRNA targets predicted by miRWalk for up WDBC-M_vs_WDCO-M Column A: mirnaid, mature miRNA name Column B-C: refseqid and genesymbol. Column D-R: predicted results, including location, au, me and so on. Column S: validated, miRTarBase id. Column T: predicted by Targetscan. Column U: predicted by miRDB.
mirnaid	refseqid	genesymbol	duplex	start	end	bindingp	validated	TargetScan	miRDB
mmu-miR-1964-3p	NM_012051	Etv3	CCGACTTCTGGGCTCCGGCTTT#AGTTGGAGTCTGGATCTGGGG#((.(..((((((((((((((..#))))))))))))))..).)).	4062	4083	1		0	1
mmu-miR-1964-3p	NM_145466	Ggact	CCGACTTCTGGGCTCCGGCTTT#AGTTGCATCTCAGAAGTCGA#.(((((((((((...(((((..#)))))...))))))))))).	891	911	1		0	1
mmu-miR-1964-3p	XM_036158579	Ggact	CCGACTTCTGGGCTCCGGCTTT#AGTTGCATCTCAGAAGTCGA#.(((((((((((...(((((..#)))))...))))))))))).	848	868	1		0	1
mmu-miR-1967	NM_007939	Epha8	TGAGGATCCTGGGGAGAAGATGC#GTGTCTTCTAGAGCCTGGGGCCTCC#.((((.(((((((.(((((((((#)))))))))....))))))))))).	3267	3292	0.961538		0	1
mmu-miR-1967	NM_013675	Sptb	TGAGGATCCTGGGGAGAAGATGC#GCCTCTTTCTCCCTTTGATCCTCC#.(((((((..((((((((((.((#)).)))).))))))..))))))).	8327	8351	0.961538		0	1
mmu-miR-1967	NM_001081377	Pcdh9	TGAGGATCCTGGGGAGAAGATGC#TCTTTACTAGAATTGATTAAACTCTCCAGAGATCTCTCC#.(((((((((((((((.......#.)))))))).)))).))).	4619	4658	0.961538		0	1
mmu-miR-1967	NM_001271798	Pcdh9	TGAGGATCCTGGGGAGAAGATGC#TCTTTACTAGAATTGATTAAACTCTCCAGAGATCTCTCC#.(((((((((((((((.......#.)))))))).)))).))).	4517	4556	0.961538		0	1
mmu-miR-1967	NM_001290776	Txlng	TGAGGATCCTGGGGAGAAGATGC#CATTAGAGGAATTATATTCTCCCGATGGTTCCTTG#.(((((.(((.(((((((.(((.#.))).))))))).).)).))))).	1816	1851	0.961538		0	1
mmu-miR-1967	NM_001310440	Adam22	TGAGGATCCTGGGGAGAAGATGC#CATGCTTCTCTTCTGGGTACCTTG#.((((((((.((((((((((((.#))).))))))))).)))).)))).	6382	6406	0.961538		0	1
mmu-miR-1967	NM_001315500	Mpz	TGAGGATCCTGGGGAGAAGATGC#GCAGGGGACCTAGGCTCCTCTTTTTCCCGGGTCTAGGTGCTTTCCTCTTGCTCCTCAG#((((((.(((((((((((((.((#.))...)))))))))))))....................)))))).	1027	1085	0.961538		0	1
mmu-miR-1967	XM_017317468	Cpne5	TGAGGATCCTGGGGAGAAGATGC#CTCCCCACACCTTCCTCAT#((((((...(((((((.......#))))))).....)))))).	1703	1722	0.961538		0	1
mmu-miR-1967	NM_024201	Ccdc127	TGAGGATCCTGGGGAGAAGATGC#GTCTCTCCCCATGGCAGTCTGCAGTCTGGGGTCTCTTG#.(((((((((((((((.((((..#))))))))))).................))))).))).	908	946	0.974359		0	1
mmu-miR-1967	NM_028149	Fbxl20	TGAGGATCCTGGGGAGAAGATGC#GTCTGTCCTCAGGATGCTG#..((.((((((((((..((((..#)))).)))))))))).)).	2321	2340	0.974359		0	1
mmu-miR-1967	NM_001168659	Ccdc127	TGAGGATCCTGGGGAGAAGATGC#GCCAGAGGGAGTCTCTCCCCATGGCAGTCTGCAGTCTGGGGTCTCTTG#.(((((((((((((((.((((..#.))))))))))).................))))).))).	904	952	0.974359		0	1
mmu-miR-1967	NM_008623	Mpz	TGAGGATCCTGGGGAGAAGATGC#GCAGGGGACCTAGGCTCCTCTTTTTCCCGGGTCTAGGTGCTTTCCTCTTGCTCCTCAG#((((((.(((((((((((((.((#.))...)))))))))))))....................)))))).	1129	1187	0.980769		0	1
mmu-miR-1967	NM_001315499	Mpz	TGAGGATCCTGGGGAGAAGATGC#GCAGGGGACCTAGGCTCCTCTTTTTCCCGGGTCTAGGTGCTTTCCTCTTGCTCCTCAG#((((((.(((((((((((((.((#.))...)))))))))))))....................)))))).	1027	1085	0.980769		0	1
mmu-miR-1967	NM_001359978	Sbno1	TGAGGATCCTGGGGAGAAGATGC#CATCTTCTCTTCTATGCTATCCTTAC#(((((((...((((((((((((.#))))))))))))......))))))).	7963	7989	1		0	1
mmu-miR-1967	NM_001364643	Plagl1	TGAGGATCCTGGGGAGAAGATGC#GTATTCCCCAGGATTTATCTCC#.(((((((((((((((.......#.))))))))))))...))).	3277	3299	1		0	1
mmu-miR-1967	NM_001364644	Plagl1	TGAGGATCCTGGGGAGAAGATGC#GTATTCCCCAGGATTTATCTCC#.(((((((((((((((.......#.))))))))))))...))).	3244	3266	1		0	1
mmu-miR-1967	NM_001368316	Sntb2	TGAGGATCCTGGGGAGAAGATGC#GGGTCTCACTGCTGTTCCTGGGATCCCAG#((.((((((((((((.(((((.(#).))))......).)))))))))))))).	2268	2297	1		0	1
mmu-miR-1967	NM_001379373	Eml4	TGAGGATCCTGGGGAGAAGATGC#GTCTTCACCCAGGGTCA#....(((((((((..((((((..#)))))).))))))))).	4887	4904	1		0	1
mmu-miR-1967	NM_001379531	Srsf11	TGAGGATCCTGGGGAGAAGATGC#GCATGGATTGTCTCTGTCTATGATCCTCAG#((((((((.((((.((.((((..#.)))))).)))).)))))))).	1820	1850	1		0	1
mmu-miR-1967	NM_007437	Aldh3a2	TGAGGATCCTGGGGAGAAGATGC#TCTTCATAAAAATCCCCTCAAGATCCTCAA#((((((((..((((((((((...#))))).......)))))....)))))))).	2365	2395	1		0	1
mmu-miR-1967	NM_007577	C5ar1	TGAGGATCCTGGGGAGAAGATGC#GCTCTGACTAGCCTTGAGCCCAGGATCCTCAT#(((((((((((((...(((..((#.)))))...))))))))))))).	1318	1350	1		0	1
mmu-miR-1967	NM_007594	Calu	TGAGGATCCTGGGGAGAAGATGC#GCATCTTCTGGACCTGGGTGCTCAG#((((.((((.((..(((((((((#)))))))))...)).)))).)))).	2952	2977	1		0	1
mmu-miR-1967	NM_007594	Calu	TGAGGATCCTGGGGAGAAGATGC#GCAAACCACTCTTCTCCCAGGCCTCT#.((((..(((.(((((((((...#.)))))))))))))))).	2222	2248	1		0	1
mmu-miR-1967	NM_008002	Fgf10	TGAGGATCCTGGGGAGAAGATGC#GCAACTCTCCCTGGGGCTTA#..(((.((((((((((.((.(((#))).))))))))))))))).	2614	2634	1		0	1
mmu-miR-1967	NM_008002	Fgf10	TGAGGATCCTGGGGAGAAGATGC#GCTTCCCTCCTCCTAATCCTCAA#(((((((...((((((..((.((#)).)).))))))...))))))).	4026	4049	1		0	1
mmu-miR-1967	NM_008186	Gtf2h1	TGAGGATCCTGGGGAGAAGATGC#GCACAGGGTAGCCCTAAGAATCCTTCCTCAGACCCACACTGGGATCCTCAA#(((((((((((((((((((....#.)))).))...)))).....))))))))).	2296	2347	1		0	1
mmu-miR-1967	NM_009229	Sntb2	TGAGGATCCTGGGGAGAAGATGC#GGGTCTCACTGCTGTTCCTGGGATCCCAG#((.((((((((((((.(((((.(#).))))......).)))))))))))))).	2453	2482	1		0	1
mmu-miR-1967	NM_009260	Sptbn1	TGAGGATCCTGGGGAGAAGATGC#GCATTTAATTTATGTTTCTTTGGATCCTCAT#(((((((((.(((((((((((((#))))))........)))))))))))))))).	7011	7042	1		0	1
mmu-miR-1967	NM_009478	Urod	TGAGGATCCTGGGGAGAAGATGC#GCATGTTCTTTTGTAAAGGCTTATGTCCTGATCCTCAG#((((((((..((((((((.((((#)))).)))))...............))).)))))))).	1242	1280	1		0	1
mmu-miR-1967	NM_009538	Plagl1	TGAGGATCCTGGGGAGAAGATGC#GTATTCCCCAGGATTTATCTCC#.(((((((((((((((.......#.))))))))))))...))).	3835	3857	1		0	1
mmu-miR-1967	NM_009822	Runx1t1	TGAGGATCCTGGGGAGAAGATGC#CTTCGTTGTCCAGGGTCCA#...((((((((((..((((....#))))....)))))))))).	3980	3999	1		0	1
mmu-miR-1967	NM_009906	Tpp1	TGAGGATCCTGGGGAGAAGATGC#CTTCTACTTCAAGATCCTCAA#((((((((.((((((((((....#))))).))))).)))))))).	1932	1953	1		0	1
mmu-miR-1967	NM_010154	Erbb4	TGAGGATCCTGGGGAGAAGATGC#TATGTTTTCCCCAGGCCTG#..(((..(((((((((((.(((.#))).)))))))))))))).	10442	10461	1		0	1
mmu-miR-1967	NM_010201	Fgf14	TGAGGATCCTGGGGAGAAGATGC#TCTTCTCTCCATTTTTACAGGGCTGCTCG#.(((.(((((((((((((((...#)))))))))))........))).).))).	1222	1251	1		0	1
mmu-miR-1967	NM_010462	Hoxc10	TGAGGATCCTGGGGAGAAGATGC#GCAAAGACCTCAGACTCTTCTTCCAAGGGACCTA#..(((.((((.(((((((((...#.)))))))))..))))))).	1216	1250	1		0	1
mmu-miR-1967	NM_010683	Lamc1	TGAGGATCCTGGGGAGAAGATGC#CATGTGGGTCCCCAGGAGAACATGGCTCAAAGATGCTTAGGGTTTCCTCC#.((((((((((((((..(.(((.#))).)...)))))))))...........................))))).	5638	5688	1		0	1
mmu-miR-1967	NM_010683	Lamc1	TGAGGATCCTGGGGAGAAGATGC#GCATTTCCTAGTGGGCTTCTCAACCTCTGATCCTCAG#((((((((..(((((((((((((#))))...........))))))..)))..)))))))).	6279	6316	1		0	1
mmu-miR-1967	NM_010683	Lamc1	TGAGGATCCTGGGGAGAAGATGC#GCTGCAGCTCCTCAAGGTTCTCAT#((((((((.(((((((.....((#)).....))))))).)))))))).	6780	6804	1		0	1
mmu-miR-1967	NM_011169	Prlr	TGAGGATCCTGGGGAGAAGATGC#TATTTTTATCCCTAGGATACGTTAA#(((.((((((((((((((((((.#))))))).)))))))))).).))).	3789	3814	1		0	1
mmu-miR-1967	NM_011197	Ptgfrn	TGAGGATCCTGGGGAGAAGATGC#GTATTTTCCACCCAATTTCCTCT#.(((((...((((..((((((((#))))))))..))))...))))).	4296	4319	1		0	1
mmu-miR-1967	NM_011197	Ptgfrn	TGAGGATCCTGGGGAGAAGATGC#GCTCTTCTTCCCACGGCACTTTC#.((((..(((((((((((((.((#))))))))))))).))..)))).	2848	2871	1		0	1
mmu-miR-1967	NM_011596	Atp6v0a2	TGAGGATCCTGGGGAGAAGATGC#CATAGGACCTGGGACAGACTCCTTTTCCCCCAGATCCTCC#.(((((((..(((((((((....#.)))))))))..))))))).	4704	4744	1		0	1
mmu-miR-1967	NM_011596	Atp6v0a2	TGAGGATCCTGGGGAGAAGATGC#TCTTGTTACTGTGCCCCCAGGGTCTTTG#.(((((((((((((.........#.))))))))))))).	4280	4308	1		0	1
mmu-miR-1967	NM_011873	Dazap2	TGAGGATCCTGGGGAGAAGATGC#CATTTTTTAACTCATCTTTCATAAGGATCCTCT#.(((((((((...(((.(((((.#.))))))))...))))))))).	1142	1175	1		0	1
mmu-miR-1967	NM_013547	Hgd	TGAGGATCCTGGGGAGAAGATGC#CTTCCTTGAGATCCTCAC#(((((((((.((((((.......#)))))).).)))))))).	1548	1566	1		0	1
mmu-miR-1967	NM_013646	Rora	TGAGGATCCTGGGGAGAAGATGC#CATCTTCCTGAATCCCCAATTCTCT#.((((((..(((((((((((((.#))))))).....)))))))))))).	8064	8089	1		0	1
mmu-miR-1967	NM_013646	Rora	TGAGGATCCTGGGGAGAAGATGC#CAGGCTTCTCTCCAGTGTTCACATATGATCCC#...((((((((((((((((.((.#))..)))))))))))...........))))).	7875	7907	1		0	1
mmu-miR-1967	NM_013675	Sptb	TGAGGATCCTGGGGAGAAGATGC#GCAGTCTTCCCCGACAGTATTCTCAA#(((((((.((((((.((((((((#))).))))))))..))).))))))).	9824	9850	1		0	1
mmu-miR-1967	NM_016868	Hif3a	TGAGGATCCTGGGGAGAAGATGC#TTCCAGGATCCTCT#.(((((((((((((.........#))))))))))))).	4655	4669	1		0	1
mmu-miR-1967	NM_017382	Rab11a	TGAGGATCCTGGGGAGAAGATGC#GCGTCTCTTCCCCTAGAAGGCTGTGTATAGTCCA#...(((((((((((((.((((((#)))))).))))))....))).........)))).	785	819	1		0	1
mmu-miR-1967	NM_019581	Gtpbp2	TGAGGATCCTGGGGAGAAGATGC#GTTTGTGCCTCCTGGGATCCTCAT#((((((((((((((.........#.)))))))))))))).	2674	2698	1		0	1
mmu-miR-1967	NM_019689	Arid3b	TGAGGATCCTGGGGAGAAGATGC#GCATCTGGGCATCCAGCTTTCCCAGGGTTCCCCAA#((.(((((((((((((..(((((#.)))))....))))))))))).)).)).	2010	2045	1		0	1
mmu-miR-1967	NM_021362	Pappa	TGAGGATCCTGGGGAGAAGATGC#GCCCAATTATGATCATCTCTCCAAGATCCTCAA#((((((((.((((((((.(((..#.))).)))))))).)))))))).	7414	7447	1		0	1
mmu-miR-1967	NM_021362	Pappa	TGAGGATCCTGGGGAGAAGATGC#GCATCTCTTCTCCAGTAGAATCCTCAC#((((((((((((((((.((((((#)))))).))))))))..)).)))))).	9962	9989	1		0	1
mmu-miR-1967	NM_021396	Pdcd1lg2	TGAGGATCCTGGGGAGAAGATGC#GCAAGACCCCAATGGCACTTTAGACTTACCCCTGGGATCCTGGA#(.((((((((((((..(((....#.)))..)))))))))))).).	1191	1235	1		0	1
mmu-miR-1967	NM_023141	Tor3a	TGAGGATCCTGGGGAGAAGATGC#GTCCAAGTACCAAAGGATCCTCAG#((((((((((..((.........#.))..)))))))))).	1396	1420	1		0	1
mmu-miR-1967	NM_023214	Slc30a7	TGAGGATCCTGGGGAGAAGATGC#GTCTTCTCCAGAAGGAATTTTCAC#((((((((((..(((((((((..#)))))))))...)))).)))))).	4960	4984	1		0	1
mmu-miR-1967	NM_025703	Tceal8	TGAGGATCCTGGGGAGAAGATGC#GCATCTGATCCTCAAGACCCCTCT#.((((.((.((((((..((((((#))))))..)))))).))..)))).	2118	2142	1		0	1
mmu-miR-1967	NM_025975	Dynlt3	TGAGGATCCTGGGGAGAAGATGC#CAGGATCCTCAT#(((((((((((............#))))))))))).	1831	1843	1		0	1
mmu-miR-1967	NM_026494	Ppcs	TGAGGATCCTGGGGAGAAGATGC#CTCCTCTAGGATCA#....((((((((((((.......#)))).)))))))).	1011	1025	1		0	1
mmu-miR-1967	NM_026501	Retreg3	TGAGGATCCTGGGGAGAAGATGC#TCTTCTCCTCACCTCAC#(((((....(((((((((((...#)))))))))))))))).	1814	1831	1		0	1
mmu-miR-1967	NM_026576	Etaa1	TGAGGATCCTGGGGAGAAGATGC#TATCTTAAAGAACTAACTAATCTTTCCAGGATTCA#...((((((((((((((......#.)))))))))))))).	3744	3779	1		0	1
mmu-miR-1967	NM_027307	Golm1	TGAGGATCCTGGGGAGAAGATGC#TCCCTGGGTCGCATCCTCAG#(((((((((((((((........#))))))))....))))))).	3119	3139	1		0	1
mmu-miR-1967	NM_027581	Lrrc63	TGAGGATCCTGGGGAGAAGATGC#TTCTCTCTGATCCTCC#.(((((((..((((((((.....#))))))))))))))).	2160	2176	1		0	1
mmu-miR-1967	NM_027838	Senp8	TGAGGATCCTGGGGAGAAGATGC#ATTTGACCCCCAGGTCCTA#..((((.(((((((.........#.))))))))))).	2727	2746	1		0	1
mmu-miR-1967	NM_028110	Dennd2d	TGAGGATCCTGGGGAGAAGATGC#GCATCTTCTCTTCAAGAATTCTTT#.(((((((.((((((((((((((#)))))))))))))).)).))))).	2588	2612	1		0	1
mmu-miR-1967	NM_028748	Paqr5	TGAGGATCCTGGGGAGAAGATGC#GCAACTTGCCATCTACATGTGTGTCCCTGTTTTCTCTCCAGGATCTTCT#.((((((((((((((((((((..#.)))))))))))))))))))).	2453	2502	1		0	1
mmu-miR-1967	NM_028770	Krt80	TGAGGATCCTGGGGAGAAGATGC#GCTCTGGCTCCAGCCAGGGTCTCTCC#.(((((((((((((((.(((.((#)))))..))))..)))))))).))).	2191	2217	1		0	1
mmu-miR-1967	NM_028770	Krt80	TGAGGATCCTGGGGAGAAGATGC#CATCTCCCCCAAATCTCACTTCCTAGGGCCTCT#.((((.((((((((((.((((..#.))))..)))))))))))))).	2278	2311	1		0	1
mmu-miR-1967	NM_028815	Cep97	TGAGGATCCTGGGGAGAAGATGC#GTCTTGAACTCCTGGCCCCAAATGATCCTCT#.(((((((.(((((..(((((..#)))))..........)))))...))))))).	7320	7351	1		0	1
mmu-miR-1967	NM_028868	Cxxc1	TGAGGATCCTGGGGAGAAGATGC#GTTTCTTCTGCTGCCCTTAGTTTGATCCTCAC#((((((((((((((((((((.((#)).)))))).....))))))...)))))))).	2335	2367	1		0	1
mmu-miR-1967	NM_028892	Spag17	TGAGGATCCTGGGGAGAAGATGC#GTCTTCTTCCCAGTGAAATAGTTGTCAC#(((.(((((((((((((((((..#))))))))))))).)).....)).))).	7513	7541	1		0	1
mmu-miR-1967	NM_028933	Retreg3	TGAGGATCCTGGGGAGAAGATGC#TCTTCTCCTCACCTCAC#(((((....(((((((((((...#)))))))))))))))).	1687	1704	1		0	1
mmu-miR-1967	NM_028959	Cep72	TGAGGATCCTGGGGAGAAGATGC#CCTTAGGATCCTCAA#((((((((((((((.........#)))))))))))))).	2057	2072	1	MIRT602617	0	1
mmu-miR-1967	NM_029084	Slamf8	TGAGGATCCTGGGGAGAAGATGC#CGTGATGCTCCACACCTGGACACCTCCAGGATCCTCAT#((((((((((((((.........#.)))))))))))))).	1036	1074	1		0	1
mmu-miR-1967	NM_029561	Ndfip2	TGAGGATCCTGGGGAGAAGATGC#GCATCTAACTCTTCAGGGCTGTTTGTCCCAT#((.(((((((((((((.((((((#))))))..))))))))).......)))))).	2419	2450	1		0	1
mmu-miR-1967	NM_030260	Zxdc	TGAGGATCCTGGGGAGAAGATGC#GCAAATCGCTTAACTTATCTGAGCCCTAGATCCTCAC#(((((((.((((((...(((((.#.)))))...))))))))))))).	2486	2523	1		0	1
mmu-miR-1967	NM_033623	Dcun1d1	TGAGGATCCTGGGGAGAAGATGC#CATTTTTTCCCCCCTCAAGGATCTGAGT#(..(((((((((((((((((((.#)))))))))))).....)))))))..).	3855	3883	1		0	1
mmu-miR-1967	NM_054064	Psg29	TGAGGATCCTGGGGAGAAGATGC#CTAATCATCTTCTCTAGGGTCTTTT#.(((((((((..((((((((((.#.))))))))))))))))))).	3434	3459	1		0	1
mmu-miR-1967	NM_001024926	Cyb5d2	TGAGGATCCTGGGGAGAAGATGC#GCTATATCCCTAGGTCCTTG#.(((((.((((((((......((#))....))))))))))))).	2020	2040	1		0	1
mmu-miR-1967	NM_001033397	Krt26	TGAGGATCCTGGGGAGAAGATGC#GCTTCTAATCCCTTTCCACAGCTGATCCTCAT#(((((((((((((((..(((.((#)).)))..))))......)))..)))))))).	2401	2433	1		0	1
mmu-miR-1967	NM_001034851	Retreg1	TGAGGATCCTGGGGAGAAGATGC#TATCGTCTCCTAGGATTGTA#..(.((((((.((((((.((((.#)))).)))))))))))).).	2309	2329	1		1	0
mmu-miR-1967	NM_001035122	Golm1	TGAGGATCCTGGGGAGAAGATGC#TCCCTGGGTCGCATCCTCAG#(((((((((((((((........#))))))))....))))))).	2983	3003	1		0	1
mmu-miR-1967	NM_001045526	Scimp	TGAGGATCCTGGGGAGAAGATGC#GCACTTCCTAATCCCCAGAGGAAGCCACCTCAG#(((((.(((((((((((((.(((#)))))))....))))))).))......))))).	582	615	1		0	1
mmu-miR-1967	NM_001081203	Sbno1	TGAGGATCCTGGGGAGAAGATGC#CATCTTCTCTTCTATGCTATCCTTAC#(((((((...((((((((((((.#))))))))))))......))))))).	7918	7944	1		0	1
mmu-miR-1967	NM_001093754	Dennd2d	TGAGGATCCTGGGGAGAAGATGC#GCATCTTCTCTTCAAGAATTCTTT#.(((((((.((((((((((((((#)))))))))))))).)).))))).	2590	2614	1		0	1
mmu-miR-1967	NM_001098225	Adam22	TGAGGATCCTGGGGAGAAGATGC#CATGCTTCTCTTCTGGGTACCTTG#.((((((((.((((((((((((.#))).))))))))).)))).)))).	6274	6298	1		0	1
mmu-miR-1967	NM_001109758	Bcan	TGAGGATCCTGGGGAGAAGATGC#CTTTTCCCCTGGACCCTCT#.((((.(((.(((((((((....#))))))))).))).)))).	2233	2252	1		0	1
mmu-miR-1967	NM_001111027	Runx1t1	TGAGGATCCTGGGGAGAAGATGC#CTTCGTTGTCCAGGGTCCA#...((((((((((..((((....#))))....)))))))))).	4242	4261	1		0	1
mmu-miR-1967	NM_001113346	Gatad2a	TGAGGATCCTGGGGAGAAGATGC#GCCCTCTTCTCTCCCAAGGCCCTTG#.((((..(((((((((((((.((#))..))))))).)))).)).)))).	2312	2337	1		0	1
mmu-miR-1967	NM_001114361	Eml4	TGAGGATCCTGGGGAGAAGATGC#GTCTTCACCCAGGGTCA#....(((((((((..((((((..#)))))).))))))))).	4930	4947	1		0	1
mmu-miR-1967	NM_001114362	Eml4	TGAGGATCCTGGGGAGAAGATGC#GCCACCTGACTTCTTCAGTTTAGTCTTCACCCAGGGTCA#....(((((((((..((((((..#.)))))).))))))))).	4701	4740	1		0	1
mmu-miR-1967	NM_001145875	Adtrp	TGAGGATCCTGGGGAGAAGATGC#CATCTTCCCCCACCTCT#.((((....(((((.(((((((.#)))))))))))))))).	2275	2292	1		0	1
mmu-miR-1967	NM_001162950	Hif3a	TGAGGATCCTGGGGAGAAGATGC#TTCCAGGATCCTCT#.(((((((((((((.........#))))))))))))).	4624	4638	1		0	1
mmu-miR-1967	NM_001164423	Slc66a2	TGAGGATCCTGGGGAGAAGATGC#GTATTGAACCCAGGGCCTCAT#(((((.(((((((.....(((((#)))))...)))))))))))).	2754	2775	1		0	1
mmu-miR-1967	NM_001164424	Slc66a2	TGAGGATCCTGGGGAGAAGATGC#GTATTGAACCCAGGGCCTCAT#(((((.(((((((.....(((((#)))))...)))))))))))).	2749	2770	1		0	1
mmu-miR-1967	NM_001168578	Tceal8	TGAGGATCCTGGGGAGAAGATGC#GCATCTGATCCTCAAGACCCCTCT#.((((.((.((((((..((((((#))))))..)))))).))..)))).	2220	2244	1		0	1
mmu-miR-1967	NM_001168578	Tceal8	TGAGGATCCTGGGGAGAAGATGC#TTTTCTTCCCTGGGACCTG#..(((.((((((((((((((...#)))))))))).))))))).	1434	1453	1		0	1
mmu-miR-1967	NM_001172069	Senp8	TGAGGATCCTGGGGAGAAGATGC#ATTTGACCCCCAGGTCCTA#..((((.(((((((.........#.))))))))))).	2839	2858	1		0	1
mmu-miR-1967	NM_001172070	Senp8	TGAGGATCCTGGGGAGAAGATGC#ATTTGACCCCCAGGTCCTA#..((((.(((((((.........#.))))))))))).	2820	2839	1		0	1
mmu-miR-1967	NM_001172071	Senp8	TGAGGATCCTGGGGAGAAGATGC#ATTTGACCCCCAGGTCCTA#..((((.(((((((.........#.))))))))))).	2837	2856	1		0	1
mmu-miR-1967	NM_001173550	C5ar1	TGAGGATCCTGGGGAGAAGATGC#GCTCTGACTAGCCTTGAGCCCAGGATCCTCAT#(((((((((((((...(((..((#.)))))...))))))))))))).	1379	1411	1		0	1
mmu-miR-1967	NM_001177570	Zfp616	TGAGGATCCTGGGGAGAAGATGC#ATCTTTTTCCTGCTCCTCAA#((((((...((((((((((((..#)))))))))))).)))))).	3819	3839	1		0	1
mmu-miR-1967	NM_001190989	Ndfip2	TGAGGATCCTGGGGAGAAGATGC#GCATCTAACTCTTCAGGGCTGTTTGTCCCAT#((.(((((((((((((.((((((#))))))..))))))))).......)))))).	2189	2220	1		0	1
mmu-miR-1967	NM_001205361	Dcun1d1	TGAGGATCCTGGGGAGAAGATGC#CATTTTTTCCCCCCTCAAGGATCTGAGT#(..(((((((((((((((((((.#)))))))))))).....)))))))..).	3908	3936	1		0	1
mmu-miR-1967	NM_001205362	Dcun1d1	TGAGGATCCTGGGGAGAAGATGC#CATTTTTTCCCCCCTCAAGGATCTGAGT#(..(((((((((((((((((((.#)))))))))))).....)))))))..).	3868	3896	1		0	1
mmu-miR-1967	NM_001284270	Tmem201	TGAGGATCCTGGGGAGAAGATGC#GTCTCCCTCTCTCTCTCATCCAGGGTCCC#...(((((((((((((((((...#.))).)))).)))))))))).	2699	2728	1		0	1
mmu-miR-1967	NM_001285412	Calu	TGAGGATCCTGGGGAGAAGATGC#GCATCTTCTGGACCTGGGTGCTCAG#((((.((((.((..(((((((((#)))))))))...)).)))).)))).	2769	2794	1		0	1
mmu-miR-1967	NM_001285412	Calu	TGAGGATCCTGGGGAGAAGATGC#GCAAACCACTCTTCTCCCAGGCCTCT#.((((..(((.(((((((((...#.)))))))))))))))).	2039	2065	1		0	1
mmu-miR-1967	NM_001286567	Eml4	TGAGGATCCTGGGGAGAAGATGC#GCCACCTGACTTCTTCAGTTTAGTCTTCACCCAGGGTCA#....(((((((((..((((((..#.)))))).))))))))).	4811	4850	1		0	1
mmu-miR-1967	NM_001289899	Csnk1e	TGAGGATCCTGGGGAGAAGATGC#CCCTGCATAGGATCCTCAA#((((((((((((((.........#))))....)))))))))).	1835	1854	1		0	1
mmu-miR-1967	NM_001289916	Rora	TGAGGATCCTGGGGAGAAGATGC#CATCTTCCTGAATCCCCAATTCTCT#.((((((..(((((((((((((.#))))))).....)))))))))))).	8055	8080	1		0	1
mmu-miR-1967	NM_001289916	Rora	TGAGGATCCTGGGGAGAAGATGC#CAGGCTTCTCTCCAGTGTTCACATATGATCCC#...((((((((((((((((.((.#))..)))))))))))...........))))).	7866	7898	1		0	1
mmu-miR-1967	NM_001291075	Gtf2h1	TGAGGATCCTGGGGAGAAGATGC#GCACAGGGTAGCCCTAAGAATCCTTCCTCAGACCCACACTGGGATCCTCAA#(((((((((((((((((((....#.)))).))...)))).....))))))))).	2263	2314	1		0	1
mmu-miR-1967	NM_001291234	Cux1	TGAGGATCCTGGGGAGAAGATGC#GTACTTCTCCCCAAGGGGAAAAAATGGTTCCA#...((((((((((((((((.(((#))))))))))))).)))...........))).	7987	8019	1		0	1
mmu-miR-1967	NM_001291508	Pbx1	TGAGGATCCTGGGGAGAAGATGC#TCTTCTTCCCTTTGGGGGTTTCCTTT#.(((((((((((((((((((...#))))))))))...))))...))))).	6735	6761	1		0	1
mmu-miR-1967	NM_001291509	Pbx1	TGAGGATCCTGGGGAGAAGATGC#TCTTCTTCCCTTTGGGGGTTTCCTTT#.(((((((((((((((((((...#))))))))))...))))...))))).	6575	6601	1		0	1
mmu-miR-1967	NM_001310628	Psg16	TGAGGATCCTGGGGAGAAGATGC#TCTCAAGAGGATCCTCT#.(((((((((...((((......#))))...))))))))).	1836	1853	1		0	1
mmu-miR-1967	NM_001311144	1110051M20Rik	TGAGGATCCTGGGGAGAAGATGC#GCATATTAGATACAGTAGAAGGCAAACTTTTTCCCAGGTCCA#...(((.((((((((((((.(((#.)))..))))))))))))))).	2604	2646	1		0	1
mmu-miR-1967	NM_001316687	Nr5a1	TGAGGATCCTGGGGAGAAGATGC#CATCCTTCTCCCAGGGCCCG#...((.((((.(((((((((((.#)))).))))))))))).)).	2188	2208	1		0	1
mmu-miR-1967	NM_001347161	Cers6	TGAGGATCCTGGGGAGAAGATGC#CTCCCCAGGGTACCA#...(((((((((((((.......#))))))))))).)).	3873	3888	1		0	1
mmu-miR-1967	NM_080788	Ttbk2	TGAGGATCCTGGGGAGAAGATGC#GCTCTTCTCTCCAGCTCTGCAC#((.(((..((((((((((((.((#)))))))))))))).))).)).	7573	7595	1		0	1
mmu-miR-1967	NM_134013	Psme4	TGAGGATCCTGGGGAGAAGATGC#CATCAAAAACTCCAGATCCTCAG#(((((((.((((((....((((.#)))).....))))))))))))).	5772	5795	1		0	1
mmu-miR-1967	NM_139051	Nr5a1	TGAGGATCCTGGGGAGAAGATGC#CATCCTTCTCCCAGGGCCCG#...((.((((.(((((((((((.#)))).))))))))))).)).	2145	2165	1		0	1
mmu-miR-1967	NM_145475	Cerk	TGAGGATCCTGGGGAGAAGATGC#GCGAGAAGACACCCAGGGTGACGTCTCATCCTCAGGATCCC#...((((((((((((..(((((.#.)))))..)))))))))))).	2688	2729	1		0	1
mmu-miR-1967	NM_145590	Rusf1	TGAGGATCCTGGGGAGAAGATGC#GCCTGGAAGGAGTTAGCTCCCAGAGCTCCCCAGGGTACCCTCC#.(((((((((((((((.......#.)))))))))))..)))).	2030	2073	1		0	1
mmu-miR-1967	NM_145596	Gatad2a	TGAGGATCCTGGGGAGAAGATGC#CATCTTAGCTCCCCAGTCTCTGCCTCT#.((((...((((((((((((((.#))))))..))))))))......)))).	2797	2824	1		0	1
mmu-miR-1967	NM_146106	Lyplal1	TGAGGATCCTGGGGAGAAGATGC#CATTTTTTCTTATTTGATCCTCAC#((((((((...(((((((((((.#)))))))))))....)))))))).	818	842	1		0	1
mmu-miR-1967	NM_172684	Rsbn1	TGAGGATCCTGGGGAGAAGATGC#GTTGTGCTTCCTAGTATCCTCAT#(((((((.((((((((.......#.)))))))).))))))).	3471	3494	1		0	1
mmu-miR-1967	NM_172856	Cers6	TGAGGATCCTGGGGAGAAGATGC#CTCCCCAGGGTACCA#...(((((((((((((.......#))))))))))).)).	3849	3864	1		0	1
mmu-miR-1967	NM_172994	Ppp2r2c	TGAGGATCCTGGGGAGAAGATGC#CGTTTTCTCAGACCTCCTCAGGGCCACAG#((.((.((((((((((.......#.)))))))))))).)).	2874	2903	1		0	1
mmu-miR-1967	NM_173437	Nav1	TGAGGATCCTGGGGAGAAGATGC#CATCGCCACTGAGGCTACCCTTCCCTGGGTCCTCT#.((((((((.((((((.......#.)))))).)))))))).	12642	12677	1		0	1
mmu-miR-1967	NM_175275	Cntln	TGAGGATCCTGGGGAGAAGATGC#TCTTCTCCTTTTGTGTCCTCAC#(((((((.(.((((((((((...#))))))))))..).))))))).	5056	5078	1		0	1
mmu-miR-1967	NM_175403	Mlec	TGAGGATCCTGGGGAGAAGATGC#GTGTCTTCTTGCCTTGAGGAACCTTAA#(((((.((((((.((((((((((#)))))))))).))...)))).))))).	4465	4492	1		0	1
mmu-miR-1967	NM_175936	Vmn2r81	TGAGGATCCTGGGGAGAAGATGC#CTCCCTGGATCCTCC#.((((((((.((((((.......#)))))))))))))).	3005	3020	1		0	1
mmu-miR-1967	NM_177672	Tmem201	TGAGGATCCTGGGGAGAAGATGC#TCTTTCCTGAGACTCATGGTCCCTCAGGGTCCTTC#.(((((((((((((.((..(((.#.)))..))))))))))))))).	1726	1761	1		0	1
mmu-miR-1967	NM_178915	Tmem179	TGAGGATCCTGGGGAGAAGATGC#GCGACACTGCCTAGCCTTGAGAATCCTCTGTTTTCCCAGGATTGGCTCCTTCCTCAT#((((((((((((((((((((...#.))).))))))))))).........)))))).	1844	1901	1		0	1
mmu-miR-1967	NM_183147	Sprn	TGAGGATCCTGGGGAGAAGATGC#ATCTGACTTAGGAACCCCAGGCCTCT#.((((..(((((((.........#.))))))))))).	2888	2914	1		0	1
mmu-miR-1967	NM_183355	Pbx1	TGAGGATCCTGGGGAGAAGATGC#TCTTCTTCCCTTTGGGGGTTTCCTTT#.(((((((((((((((((((...#))))))))))...))))...))))).	6848	6874	1		0	1
mmu-miR-1967	NM_184053	Calu	TGAGGATCCTGGGGAGAAGATGC#GCATCTTCTGGACCTGGGTGCTCAG#((((.((((.((..(((((((((#)))))))))...)).)))).)))).	2952	2977	1		0	1
mmu-miR-1967	NM_184053	Calu	TGAGGATCCTGGGGAGAAGATGC#GCAAACCACTCTTCTCCCAGGCCTCT#.((((..(((.(((((((((...#.)))))))))))))))).	2222	2248	1		0	1
mmu-miR-1967	NM_199015	Phf11d	TGAGGATCCTGGGGAGAAGATGC#CATCCACATTTCTCATTTCCTCCCATGATCCTCT#.(((((((...(((((.(((((.#.))))).)))))..))))))).	1669	1703	1		0	1
mmu-miR-1967	NM_199466	Eml4	TGAGGATCCTGGGGAGAAGATGC#GCCACCTGACTTCTTCAGTTTAGTCTTCACCCAGGGTCA#....(((((((((..((((((..#.)))))).))))))))).	4572	4611	1		0	1
mmu-miR-1967	NM_207667	Fgf14	TGAGGATCCTGGGGAGAAGATGC#TCTTCTCTCCATTTTTACAGGGCTGCTCG#.(((.(((((((((((((((...#)))))))))))........))).).))).	1622	1651	1		0	1
mmu-miR-1967	XM_006495692	Erbb4	TGAGGATCCTGGGGAGAAGATGC#TATGTTTTCCCCAGGCCTG#..(((..(((((((((((.(((.#))).)))))))))))))).	11028	11047	1		0	1
mmu-miR-1967	XM_006511508	Paqr5	TGAGGATCCTGGGGAGAAGATGC#GCAACTTGCCATCTACATGTGTGTCCCTGTTTTCTCTCCAGGATCTTCT#.((((((((((((((((((((..#.)))))))))))))))))))).	2366	2415	1		0	1
mmu-miR-1967	XM_006517423	Cep72	TGAGGATCCTGGGGAGAAGATGC#CCTTAGGATCCTCAA#((((((((((((((.........#)))))))))))))).	1851	1866	1	MIRT602617	0	1
mmu-miR-1967	XM_006529376	Nav1	TGAGGATCCTGGGGAGAAGATGC#CATCGCCACTGAGGCTACCCTTCCCTGGGTCCTCT#.((((((((.((((((.......#.)))))).)))))))).	14054	14089	1		0	1
mmu-miR-1967	XM_006535374	Dcun1d1	TGAGGATCCTGGGGAGAAGATGC#GCTTCATGTATCCAGGTCCTCT#.(((((.((((((.....((.((#)).)).....))))))))))).	2366	2388	1		0	1
mmu-miR-1967	XM_006536149	Nlrp6	TGAGGATCCTGGGGAGAAGATGC#GTGTCTTCTGAAGCTCCGGAGTCCA#...((((.(((((((((((((((#)))))))))....)))))).)))).	2748	2773	1		0	1
mmu-miR-1967	XM_011243589	Specc1l	TGAGGATCCTGGGGAGAAGATGC#CGTCCGGCTCCACCAGGGCCCTGGA#(.(((.((((((((((..((((.#))))...)))).)))))).))).).	3768	3793	1		0	1
mmu-miR-1967	XM_017315911	Nrg3	TGAGGATCCTGGGGAGAAGATGC#GTATCTTGTCTTCAGAAATTCAGTCCTCAT#(((((((.(((((((.(((((((#))))))).))))))).......))))))).	5989	6019	1		0	1
mmu-miR-1967	XM_030252744	Mfsd4a	TGAGGATCCTGGGGAGAAGATGC#GCATACTTTCTCCCCCTGGCCAAAGGGTCCTA#..(((((((((((((((((((((#)))).))).))))))........)))))))).	7792	7824	1	MIRT602044	0	1
mmu-miR-1967	XM_030254109	Cux1	TGAGGATCCTGGGGAGAAGATGC#GTACTTCTCCCCAAGGGGAAAAAATGGTTCCA#...((((((((((((((((.(((#))))))))))))).)))...........))).	8138	8170	1		0	1
mmu-miR-1967	XM_030255421	Zfp384	TGAGGATCCTGGGGAGAAGATGC#CTCCCTAGGTGCCA#...((..(((((((((.......#)))))))))..)).	2628	2642	1		0	1
mmu-miR-1967	XM_036155350	Paqr5	TGAGGATCCTGGGGAGAAGATGC#GCAACTTGCCATCTACATGTGTGTCCCTGTTTTCTCTCCAGGATCTTCT#.((((((((((((((((((((..#.)))))))))))))))))))).	2314	2363	1		0	1
mmu-miR-1967	XM_036166182	Zfp384	TGAGGATCCTGGGGAGAAGATGC#CTCCCTAGGTGCCA#...((..(((((((((.......#)))))))))..)).	2790	2804	1		0	1
mmu-miR-1967	XM_036166184	Zfp384	TGAGGATCCTGGGGAGAAGATGC#CTCCCTAGGTGCCA#...((..(((((((((.......#)))))))))..)).	2697	2711	1		0	1
mmu-miR-467a-5p	NM_001381931	Rad18	TAAGTGCCTGCATGTATATGCG#GCATATGTATGTCCTTCTGAAGTGGCACTTAA#((((((((.((((((((((((.#))))))))))))...........)))))))).	2335	2367	0.961538		0	1
mmu-miR-467a-5p	NM_010685	Lamp2	TAAGTGCCTGCATGTATATGCG#TGCACACATATAGGCACTTGC#((((((((((.((((...((((#)))).)))).)))))))))).	2803	2824	0.961538		0	1
mmu-miR-467a-5p	NM_172806	Btbd7	TAAGTGCCTGCATGTATATGCG#GCAAGCAAGCTGGCACTTT#.(((((((.((.(((...(((.#))).))).)).))))))).	4095	4114	0.961538		0	1
mmu-miR-467a-5p	XM_006506437	Rad18	TAAGTGCCTGCATGTATATGCG#GCATATGTATGTCCTTCTGAAGTGGCACTTAA#((((((((.((((((((((((.#))))))))))))...........)))))))).	1910	1942	0.961538		0	1
mmu-miR-467a-5p	XM_006510333	Zc3h12c	TAAGTGCCTGCATGTATATGCG#GGGTTTATATGCAGCACTTT#.(((((.(((((((((.((.(.#).)).)))))))))))))).	3172	3192	0.961538		0	1
mmu-miR-467a-5p	NM_010434	Hipk3	TAAGTGCCTGCATGTATATGCG#CGTCTGTGTCTTAGTGTGTACGTGTTGGGGCACTTAA#(((((((((((((((((((((.#.))))))))))))..))))))))).	4522	4559	0.969231		0	1
mmu-miR-467a-5p	NM_016916	Blcap	TAAGTGCCTGCATGTATATGCG#TGTATGTATGTGTGCACTA#..(((((..(((((((((((((#)))))))))))))))))).	1428	1447	0.969231		0	1
mmu-miR-467a-5p	NM_001355426	Blcap	TAAGTGCCTGCATGTATATGCG#TGTATGTATGTGTGCACTA#..(((((..(((((((((((((#)))))))))))))))))).	1456	1475	0.969231		0	1
mmu-miR-467a-5p	NM_001359761	Tmcc3	TAAGTGCCTGCATGTATATGCG#GCATGTGCAGCTCTATGGCATA#...(((((.((.(((((((((.#))))))))))).....))))).	3788	3810	0.974359		0	1
mmu-miR-467a-5p	NM_001033435	Milr1	TAAGTGCCTGCATGTATATGCG#CGCCCTCTTCTGGCATCTGCAGGCACTA#..((((((((((.(...((((.#.))))))))))))))).	1477	1505	0.974359		0	1
mmu-miR-467a-5p	NM_001168684	Tmcc3	TAAGTGCCTGCATGTATATGCG#GCATGTGCAGCTCTATGGCATA#...(((((.((.(((((((((.#))))))))))).....))))).	3854	3876	0.974359		0	1
mmu-miR-467a-5p	NM_001271372	Milr1	TAAGTGCCTGCATGTATATGCG#CGCCCTCTTCTGGCATCTGCAGGCACTA#..((((((((((.(...((((.#.))))))))))))))).	1474	1502	0.974359		0	1
mmu-miR-467a-5p	NM_001271373	Milr1	TAAGTGCCTGCATGTATATGCG#CGCCCTCTTCTGGCATCTGCAGGCACTA#..((((((((((.(...((((.#.))))))))))))))).	1470	1498	0.974359		0	1
mmu-miR-467a-5p	NM_001271374	Milr1	TAAGTGCCTGCATGTATATGCG#CGCCCTCTTCTGGCATCTGCAGGCACTA#..((((((((((.(...((((.#.))))))))))))))).	1363	1391	0.974359		0	1
mmu-miR-467a-5p	NM_172051	Tmcc3	TAAGTGCCTGCATGTATATGCG#GCATGTGCAGCTCTATGGCATA#...(((((.((.(((((((((.#))))))))))).....))))).	3931	3953	0.974359		0	1
mmu-miR-467a-5p	NM_177026	Tmcc3	TAAGTGCCTGCATGTATATGCG#GCATGTGCAGCTCTATGGCATA#...(((((.((.(((((((((.#))))))))))).....))))).	3873	3895	0.974359		0	1
mmu-miR-467a-5p	NM_001377026	Btbd7	TAAGTGCCTGCATGTATATGCG#CGACTGTACTGTGCTGGCGCTG#..((((((.(((((((((..((#))..))))).)))).)))))).	5841	5863	0.991453		0	1
mmu-miR-467a-5p	NM_001359232	Arhgef12	TAAGTGCCTGCATGTATATGCG#GTACACTAAATGGCAGGCACTTGA#(((((((((((...........#.))))))))))).	5864	5888	1		0	1
mmu-miR-467a-5p	NM_001361073	Arhgap26	TAAGTGCCTGCATGTATATGCG#TGCTTATAGCAGGCGCTC#..(((((((((...((((.(((#))).))))))))))))).	2943	2961	1		0	1
mmu-miR-467a-5p	NM_001374831	Arhgap26	TAAGTGCCTGCATGTATATGCG#TGCTTATAGCAGGCGCTC#..(((((((((...((((.(((#))).))))))))))))).	3046	3064	1		0	1
mmu-miR-467a-5p	NM_001376957	Elk4	TAAGTGCCTGCATGTATATGCG#GCTGGAGATGCAGGCATGCTTAT#(((((((((((((.(....((.#))...).))))))))..))))).	2982	3005	1		0	1
mmu-miR-467a-5p	NM_001377026	Btbd7	TAAGTGCCTGCATGTATATGCG#GCAAGCAAGCTGGCACTTT#.(((((((.((.(((...(((.#))).))).)).))))))).	3942	3961	1		0	1
mmu-miR-467a-5p	NM_007724	Cnga2	TAAGTGCCTGCATGTATATGCG#GTTTGTGAAGGCTACTGCTGCATGAGATACTGTGAATTAGAGGCACTTAA#((((((((((((.(((((((((#.)))))...))))))).......))))))))).	2990	3040	1		0	1
mmu-miR-467a-5p	NM_007923	Elk4	TAAGTGCCTGCATGTATATGCG#GCTGGAGATGCAGGCATGCTTAT#(((((((((((((.(....((.#))...).))))))))..))))).	2773	2796	1		0	1
mmu-miR-467a-5p	NM_007923	Elk4	TAAGTGCCTGCATGTATATGCG#CGCGCATGCGTGTGGCCTTT#.(((.(((.((((((((.((((#)))).)))))))))))))).	3838	3858	1		0	1
mmu-miR-467a-5p	NM_008250	Hlx	TAAGTGCCTGCATGTATATGCG#GCATAAGGACTTGCTGCACTTAG#(((((((..(((.((.(((((.#)))))...)).))).))))))).	2081	2104	1		0	1
mmu-miR-467a-5p	NM_008500	Lhx6	TAAGTGCCTGCATGTATATGCG#TGCGAGTAGAAGTGCCGGCACTTAA#((((((((.((((.(((.((((#)))).)))...)))).)))))))).	3452	3477	1		0	1
mmu-miR-467a-5p	NM_008687	Nfib	TAAGTGCCTGCATGTATATGCG#GTGTATGCATAGCAGATCATTTAA#((((((.((((((((((((((.#)))))))))).))))..)))))).	5428	5452	1		0	1
mmu-miR-467a-5p	NM_008719	Npas2	TAAGTGCCTGCATGTATATGCG#GCGTTTACGTGATTTTGGCGCA#...(((((..((((((.((((.#)))).)))))).....))))).	3047	3069	1		0	1
mmu-miR-467a-5p	NM_008798	Pdcd1	TAAGTGCCTGCATGTATATGCG#GCACCGGTCCGTCCCTCAGTCAAGAGGAGCATGCAGGCTACA#...((((((((((((.......#.)))))))))).)).	974	1016	1		0	1
mmu-miR-467a-5p	NM_009020	Rag2	TAAGTGCCTGCATGTATATGCG#TGGTGATACATGCCTGTAATCCTGGCACTTAG#((((((((.((((((((...((#))...))))))))..........)))))))).	2339	2371	1		0	1
mmu-miR-467a-5p	NM_009104	Rrm2	TAAGTGCCTGCATGTATATGCG#GCATGCAGGGTCTACTTAA#(((((((((((((((.......#)))))))))...)))))).	1634	1653	1		0	1
mmu-miR-467a-5p	NM_009154	Sema5a	TAAGTGCCTGCATGTATATGCG#GCAGTTACTGCAGAGCATTG#..((((((((((.(((..(((.#)))..)))))))).))))).	8119	8139	1		0	1
mmu-miR-467a-5p	NM_009986	Cux1	TAAGTGCCTGCATGTATATGCG#TATAAATGCAGGCACTTAG#(((((((((((((.((((....#)))).))))))))))))).	8117	8136	1		0	1
mmu-miR-467a-5p	NM_010685	Lamp2	TAAGTGCCTGCATGTATATGCG#GCCTCTACATGCAGCACTA#..((((.(((((((((...((.#))...))))))))))))).	2144	2163	1		0	1
mmu-miR-467a-5p	NM_011197	Ptgfrn	TAAGTGCCTGCATGTATATGCG#GCTCAGACGTGAGGCACA#...((((((.(((((....((.#))....))))))))))).	4499	4517	1		0	1
mmu-miR-467a-5p	NM_011250	Rbl2	TAAGTGCCTGCATGTATATGCG#GCAGGACTTAATGCATGCAGGACTA#..(((.(((((((((((.....#.)))))))))))))).	3569	3594	1		0	1
mmu-miR-467a-5p	NM_011514	Suv39h1	TAAGTGCCTGCATGTATATGCG#GCACTTAAGACAGTAATGTGCATCGACTAGAAGGCGATGTGATGCCAGGCACTTGG#(((((((((((((.(((((((.#.)).))))))))).))))))))).	2365	2421	1		0	1
mmu-miR-467a-5p	NM_011673	Ugcg	TAAGTGCCTGCATGTATATGCG#TGTATGTTTTGGTATCTGCTCTTTAATTTATTTGCATGGCACTTGC#((((((((((((.(((......#.))).)))).)))))))).	1379	1425	1		0	1
mmu-miR-467a-5p	NM_011780	Adam23	TAAGTGCCTGCATGTATATGCG#GCCTGCTGGCACTTAA#((((((((.(((.((.......#)).))).)))))))).	3158	3174	1		0	1
mmu-miR-467a-5p	NM_011884	Rngtt	TAAGTGCCTGCATGTATATGCG#TGCTTTTGTACATTTGGGCACTG#..((((((((.(((((((.(((#)))...))))))).)))))))).	3451	3474	1		0	1
mmu-miR-467a-5p	NM_016700	Mapk8	TAAGTGCCTGCATGTATATGCG#GCAGGAGTAAGAGCGGGCACA#...((((((((...(((.(((.#)))...)))...)))))))).	3006	3027	1		0	1
mmu-miR-467a-5p	NM_019410	Pfn2	TAAGTGCCTGCATGTATATGCG#GCATTGGTTATAGTCATGGGAAAGGAAGGTGTCCACGCAGGCACA#...((((((((.((.((((...#.)))).)).)))))))).	866	911	1		0	1
mmu-miR-467a-5p	NM_019455	Hpgds	TAAGTGCCTGCATGTATATGCG#TATCTGCAGGCACTTAG#((((((((((((.(((......#))).)))))))))))).	805	822	1		0	1
mmu-miR-467a-5p	NM_019796	Syncrip	TAAGTGCCTGCATGTATATGCG#GCTGTCTGCAGGCTCTTT#.(((.(((((((.(.(((.((.#))))))))))))).))).	6326	6344	1		0	1
mmu-miR-467a-5p	NM_021385	Rad18	TAAGTGCCTGCATGTATATGCG#GCATATGTATGTCCTTCTGAAGTGGCACTTAA#((((((((.((((((((((((.#))))))))))))...........)))))))).	2294	2326	1		0	1
mmu-miR-467a-5p	NM_022887	Tsc1	TAAGTGCCTGCATGTATATGCG#GCAGGCAGGCAGGCGTTTT#.((((((((((.(((...(((.#))).))).)))))))))).	7233	7252	1		0	1
mmu-miR-467a-5p	NM_022980	Rcan3	TAAGTGCCTGCATGTATATGCG#TGGATGCAGGCACA#...((((((((((.((......#)).)))))))))).	3018	3032	1		0	1
mmu-miR-467a-5p	NM_024437	Nudt7	TAAGTGCCTGCATGTATATGCG#ACATAGTAGGCACTTAA#(((((((((((((((.......#)))).))))))))))).	1058	1075	1		0	1
mmu-miR-467a-5p	NM_024446	Nudt7	TAAGTGCCTGCATGTATATGCG#ACATAGTAGGCACTTAA#(((((((((((((((.......#)))).))))))))))).	998	1015	1		0	1
mmu-miR-467a-5p	NM_025294	Natd1	TAAGTGCCTGCATGTATATGCG#CAGACTTGCGTGCCCTGGCACA#...(((((.(((((((......#.)))))))...))))).	885	907	1		0	1
mmu-miR-467a-5p	NM_026178	Mmd	TAAGTGCCTGCATGTATATGCG#ACGATGGAGGCACTTGG#(((((((((.(((((.......#)).))).))))))))).	985	1002	1		0	1
mmu-miR-467a-5p	NM_027144	Arhgef12	TAAGTGCCTGCATGTATATGCG#GTACACTAAATGGCAGGCACTTGA#(((((((((((...........#.))))))))))).	5867	5891	1		0	1
mmu-miR-467a-5p	NM_027504	Prdm16	TAAGTGCCTGCATGTATATGCG#CGCGTGTCATGCCGTGGGCCTG#..((.(((((((((.(((((((#))))))))))))...)))))).	5748	5770	1		0	1
mmu-miR-467a-5p	NM_029751	Rpl18a	TAAGTGCCTGCATGTATATGCG#GCAATGTGTGAATGGCACTTAG#(((((((((((((((...(((.#))))))))))...)))))))).	1248	1270	1		0	1
mmu-miR-467a-5p	NM_029791	Bicd2	TAAGTGCCTGCATGTATATGCG#CATATGCATGTTCTCCTGCCAAGGCACC#...(((((((((((((((((..#)))))))))))..........)))))).	4391	4419	1		0	1
mmu-miR-467a-5p	NM_080451	Synpo2	TAAGTGCCTGCATGTATATGCG#GCAGGGCGTGGTGGCACA#...(((((..(((((...(((.#)))..)))))..))))).	4115	4133	1		0	1
mmu-miR-467a-5p	NM_001001881	2510009E07Rik	TAAGTGCCTGCATGTATATGCG#TGTATATGCGTATTCATAGGCACTTT#.(((((((((.(((((((((((#))))))))))).....))))))))).	3580	3606	1		0	1
mmu-miR-467a-5p	NM_001013380	Dync1li2	TAAGTGCCTGCATGTATATGCG#GTGTATCACTGGAACGGGTAGGCACTTT#.((((((((((.(((((((((.#)))))).......))).)))))))))).	3615	3643	1		0	1
mmu-miR-467a-5p	NM_001013441	Ric8b	TAAGTGCCTGCATGTATATGCG#TGCATCTCTTGCATCTAGGCACTTAA#((((((((((.(((((.(((((#)))))....))))).)))))))))).	3853	3879	1		0	1
mmu-miR-467a-5p	NM_001025309	Pja2	TAAGTGCCTGCATGTATATGCG#CATGCATGGCACA#...(((((((((((........#)))))).))))).	2959	2972	1		0	1
mmu-miR-467a-5p	NM_001031772	Lin28b	TAAGTGCCTGCATGTATATGCG#GCTATCAACCACAGGCACTTAG#((((((((((..((.(((.((.#)))))))....)))))))))).	4975	4997	1		0	1
mmu-miR-467a-5p	NM_001033481	Myrf	TAAGTGCCTGCATGTATATGCG#TACATGCAGGTTCCTG#..((.(((((((((((......#)))))))))))..)).	4547	4563	1		0	1
mmu-miR-467a-5p	NM_001039179	Bicd2	TAAGTGCCTGCATGTATATGCG#CATATGCATGTTCTCCTGCCAAGGCACC#...(((((((((((((((((..#)))))))))))..........)))))).	6108	6136	1		0	1
mmu-miR-467a-5p	NM_001039180	Bicd2	TAAGTGCCTGCATGTATATGCG#CATATGCATGTTCTCCTGCCAAGGCACC#...(((((((((((((((((..#)))))))))))..........)))))).	4287	4315	1		0	1
mmu-miR-467a-5p	NM_001080924	Znrf3	TAAGTGCCTGCATGTATATGCG#TGCTACTAGTGGGTGACAGGCACTTGT#(((((((((((((.(((.....#.))).))).)))))))))).	5242	5269	1		0	1
mmu-miR-467a-5p	NM_001081403	Klhl14	TAAGTGCCTGCATGTATATGCG#GCTCCAGATCCAGGGCATCCATTGCACCAGGTACACATGCAGTGCACTTAC#(((((((((((((((.(((...#.))).)))))))).))))))).	3630	3681	1		0	1
mmu-miR-467a-5p	NM_001083125	Lhx6	TAAGTGCCTGCATGTATATGCG#TGCGAGTAGAAGTGCCGGCACTTAA#((((((((.((((.(((.((((#)))).)))...)))).)))))))).	3348	3373	1		0	1
mmu-miR-467a-5p	NM_001083126	Lhx6	TAAGTGCCTGCATGTATATGCG#TGCGAGTAGAAGTGCCGGCACTTAA#((((((((.((((.(((.((((#)))).)))...)))).)))))))).	3262	3287	1		0	1
mmu-miR-467a-5p	NM_001083127	Lhx6	TAAGTGCCTGCATGTATATGCG#TGCGAGTAGAAGTGCCGGCACTTAA#((((((((.((((.(((.((((#)))).)))...)))).)))))))).	3158	3183	1		0	1
mmu-miR-467a-5p	NM_001113209	Nfib	TAAGTGCCTGCATGTATATGCG#GTGTATGCATAGCAGATCATTTAA#((((((.((((((((((((((.#)))))))))).))))..)))))).	5766	5790	1		0	1
mmu-miR-467a-5p	NM_001113210	Nfib	TAAGTGCCTGCATGTATATGCG#GTGTATGCATAGCAGATCATTTAA#((((((.((((((((((((((.#)))))))))).))))..)))))).	5739	5763	1		0	1
mmu-miR-467a-5p	NM_001114611	Stxbp5l	TAAGTGCCTGCATGTATATGCG#TGTGTGTGCATGCGCGCGCG#...((((.((((((((((((((#)))))))))))))).)))).	5891	5911	1		0	1
mmu-miR-467a-5p	NM_001114613	Stxbp5l	TAAGTGCCTGCATGTATATGCG#TGTGTGTGCATGCGCGCGCG#...((((.((((((((((((((#)))))))))))))).)))).	5963	5983	1		0	1
mmu-miR-467a-5p	NM_001122730	Tnrc18	TAAGTGCCTGCATGTATATGCG#GCGTGTGCATGTGGCCA#...(.(((.((((((((((((.#)))))))))))))))).	9300	9317	1		0	1
mmu-miR-467a-5p	NM_001162926	Lratd2	TAAGTGCCTGCATGTATATGCG#TGCATGCTAGGTATTTGC#((((((((((((((((......#))))))).))))))))).	3965	3983	1		0	1
mmu-miR-467a-5p	NM_001165956	Phc3	TAAGTGCCTGCATGTATATGCG#ACATGTAAGGCACA#...((((((((((((.......#))))))).))))).	5602	5616	1		0	1
mmu-miR-467a-5p	NM_001167730	Rad18	TAAGTGCCTGCATGTATATGCG#GCATATGTATGTCCTTCTGAAGTGGCACTTAA#((((((((.((((((((((((.#))))))))))))...........)))))))).	2435	2467	1		0	1
mmu-miR-467a-5p	NM_001167988	Taf9b	TAAGTGCCTGCATGTATATGCG#TGCATATATATATGCTTTGGTCACTA#..((((((.(((((((((((((#)))))))))..))))...)).)))).	1718	1744	1		0	1
mmu-miR-467a-5p	NM_001177995	Prdm16	TAAGTGCCTGCATGTATATGCG#CGCGTGTCATGCCGTGGGCCTG#..((.(((((((((.(((((((#))))))))))))...)))))).	5576	5598	1		0	1
mmu-miR-467a-5p	NM_001199177	Opa1	TAAGTGCCTGCATGTATATGCG#TGCAAAATAAAGTCACAGGGTAAAAGTCATGTACGTGTGTTCCAGGCACTTAA#((((((((((((((((((((..#.)))))))))).....)))))))))).	3250	3303	1		0	1
mmu-miR-467a-5p	NM_001243741	C87436	TAAGTGCCTGCATGTATATGCG#GTCTTCATACAAGTCGGGCACTTAT#(((((((((((.(((((.....#.))))).).)))))))))).	2742	2767	1		0	1
mmu-miR-467a-5p	NM_001243742	C87436	TAAGTGCCTGCATGTATATGCG#GTCTTCATACAAGTCGGGCACTTAT#(((((((((((.(((((.....#.))))).).)))))))))).	2308	2333	1		0	1
mmu-miR-467a-5p	NM_001282000	Rbl2	TAAGTGCCTGCATGTATATGCG#GCAGGACTTAATGCATGCAGGACTA#..(((.(((((((((((.....#.)))))))))))))).	3440	3465	1		0	1
mmu-miR-467a-5p	NM_001282001	Rbl2	TAAGTGCCTGCATGTATATGCG#GCAGGACTTAATGCATGCAGGACTA#..(((.(((((((((((.....#.)))))))))))))).	3539	3564	1		0	1
mmu-miR-467a-5p	NM_001284328	Syncrip	TAAGTGCCTGCATGTATATGCG#GCTGTCTGCAGGCTCTTT#.(((.(((((((.(.(((.((.#))))))))))))).))).	6323	6341	1		0	1
mmu-miR-467a-5p	NM_001286127	Nfib	TAAGTGCCTGCATGTATATGCG#GTGTATGCATAGCAGATCATTTAA#((((((.((((((((((((((.#)))))))))).))))..)))))).	5650	5674	1		0	1
mmu-miR-467a-5p	NM_001286131	Nfib	TAAGTGCCTGCATGTATATGCG#GTGTATGCATAGCAGATCATTTAA#((((((.((((((((((((((.#)))))))))).))))..)))))).	5517	5541	1		0	1
mmu-miR-467a-5p	NM_001289575	Tsc1	TAAGTGCCTGCATGTATATGCG#GCAGGCAGGCAGGCGTTTT#.((((((((((.(((...(((.#))).))).)))))))))).	7265	7284	1		0	1
mmu-miR-467a-5p	NM_001289576	Tsc1	TAAGTGCCTGCATGTATATGCG#GCAGGCAGGCAGGCGTTTT#.((((((((((.(((...(((.#))).))).)))))))))).	7247	7266	1		0	1
mmu-miR-467a-5p	NM_001290181	Nudt7	TAAGTGCCTGCATGTATATGCG#ACATAGTAGGCACTTAA#(((((((((((((((.......#)))).))))))))))).	2798	2815	1		0	1
mmu-miR-467a-5p	NM_001290716	Suv39h1	TAAGTGCCTGCATGTATATGCG#GCACTTAAGACAGTAATGTGCATCGACTAGAAGGCGATGTGATGCCAGGCACTTGG#(((((((((((((.(((((((.#.)).))))))))).))))))))).	2394	2450	1		0	1
mmu-miR-467a-5p	NM_001291233	Cux1	TAAGTGCCTGCATGTATATGCG#TATAAATGCAGGCACTTAG#(((((((((((((.((((....#)))).))))))))))))).	8712	8731	1		0	1
mmu-miR-467a-5p	NM_001291234	Cux1	TAAGTGCCTGCATGTATATGCG#TATAAATGCAGGCACTTAG#(((((((((((((.((((....#)))).))))))))))))).	8351	8370	1		0	1
mmu-miR-467a-5p	NM_001305273	Rngtt	TAAGTGCCTGCATGTATATGCG#TGCTTTTGTACATTTGGGCACTG#..((((((((.(((((((.(((#)))...))))))).)))))))).	3390	3413	1		0	1
mmu-miR-467a-5p	NM_001310452	Mapk8	TAAGTGCCTGCATGTATATGCG#GCAGGAGTAAGAGCGGGCACA#...((((((((...(((.(((.#)))...)))...)))))))).	2862	2883	1		0	1
mmu-miR-467a-5p	NM_001310515	Mbnl3	TAAGTGCCTGCATGTATATGCG#GCAGAGAGATGTGGGCGT#....(((((((((.(...(((.#)))...).))))))))).	2138	2156	1		0	1
mmu-miR-467a-5p	NM_001311109	Mkrn1	TAAGTGCCTGCATGTATATGCG#GCGGGCACTG#..(((((((((...........#))))))))).	1585	1595	1		0	1
mmu-miR-467a-5p	NM_001311113	Syncrip	TAAGTGCCTGCATGTATATGCG#GCTGTCTGCAGGCTCTTT#.(((.(((((((.(.(((.((.#))))))))))))).))).	6166	6184	1		0	1
mmu-miR-467a-5p	NM_001356489	Zbtb37	TAAGTGCCTGCATGTATATGCG#ACATGCGGAAGGCACTA#..(((((((((((((.......#))))))...))))))).	1957	1974	1		0	1
mmu-miR-467a-5p	NM_133752	Opa1	TAAGTGCCTGCATGTATATGCG#TGCAAAATAAAGTCACAGGGTAAAAGTCATGTACGTGTGTTCCAGGCACTTAA#((((((((((((((((((((..#.)))))))))).....)))))))))).	3196	3249	1		0	1
mmu-miR-467a-5p	NM_133907	Ube3c	TAAGTGCCTGCATGTATATGCG#GCAACTGGGGATGTGGGCACTG#..(((((((((((.(...(((.#))).....).))))))))))).	4246	4268	1		0	1
mmu-miR-467a-5p	NM_133917	Mlxip	TAAGTGCCTGCATGTATATGCG#TGTGTGTGCTGGCAGGCTCTTT#.(((.((((((..(((((((((#)))))))))..)))))).))).	4995	5017	1		0	1
mmu-miR-467a-5p	NM_134163	Mbnl3	TAAGTGCCTGCATGTATATGCG#GCAGAGAGATGTGGGCGT#....(((((((((.(...(((.#)))...).))))))))).	2385	2403	1		0	1
mmu-miR-467a-5p	NM_138309	Cd99l2	TAAGTGCCTGCATGTATATGCG#GCCCGCAGGCGCTA#..(((((((((..((.......#))..))))))))).	3013	3027	1		0	1
mmu-miR-467a-5p	NM_144812	Tnrc6b	TAAGTGCCTGCATGTATATGCG#TGTGTTTACATGTATGCACTTC#.((((((.((((((((.(((((#))))).)))))))).)))))).	15246	15268	1		0	1
mmu-miR-467a-5p	NM_144859	Pja2	TAAGTGCCTGCATGTATATGCG#CATGCATGGCACA#...(((((((((((........#)))))).))))).	2773	2786	1		0	1
mmu-miR-467a-5p	NM_144892	Ncoa5	TAAGTGCCTGCATGTATATGCG#TGCACCTCATGCAGTCAGCACTG#..((((((((((((....((((#))))...)))))))...))))).	2554	2577	1		0	1
mmu-miR-467a-5p	NM_145519	Farp2	TAAGTGCCTGCATGTATATGCG#GCATCATCCCAGGCACTTAA#((((((((((.(((...((((.#)))))))..)))))))))).	3329	3349	1		0	1
mmu-miR-467a-5p	NM_146151	Tesk2	TAAGTGCCTGCATGTATATGCG#GTTGATGTTGCAGGTGCTA#..((((((((((..(((..((.#))..))).)))))))))).	2870	2889	1		0	1
mmu-miR-467a-5p	NM_146170	C87436	TAAGTGCCTGCATGTATATGCG#GTCTTCATACAAGTCGGGCACTTAT#(((((((((((.(((((.....#.))))).).)))))))))).	2249	2274	1		0	1
mmu-miR-467a-5p	NM_153055	Sec63	TAAGTGCCTGCATGTATATGCG#GCATACAAAGGAGGCACTTT#.((((((((.(.((((..(((.#)))))))..).)))))))).	3395	3415	1		0	1
mmu-miR-467a-5p	NM_153421	Phc3	TAAGTGCCTGCATGTATATGCG#ACATGTAAGGCACA#...((((((((((((.......#))))))).))))).	5743	5757	1		0	1
mmu-miR-467a-5p	NM_153421	Phc3	TAAGTGCCTGCATGTATATGCG#CATTGCTGTAGGTACTTC#.(((((((((((.(((.(((..#))))))))))))))))).	5355	5373	1		0	1
mmu-miR-467a-5p	NM_172054	Txndc9	TAAGTGCCTGCATGTATATGCG#GCACCTACATGGTGGCACA#...(((((..((((((..(((.#)))..))))))..))))).	1780	1799	1		0	1
mmu-miR-467a-5p	NM_172803	Dock4	TAAGTGCCTGCATGTATATGCG#GTGTAGGCACTTT#.((((((((((((.........#)))))))))))).	6311	6324	1		0	1
mmu-miR-467a-5p	NM_172806	Btbd7	TAAGTGCCTGCATGTATATGCG#CGACTGTACTGTGCTGGCGCTG#..((((((.(((((((((..((#))..))))).)))).)))))).	5994	6016	1		0	1
mmu-miR-467a-5p	NM_173399	Zbtb5	TAAGTGCCTGCATGTATATGCG#GCATCAAGTGTAGGGGCA#...((.(((((((....((((.#))))...))))))).)).	4246	4264	1		0	1
mmu-miR-467a-5p	NM_173424	Zbtb37	TAAGTGCCTGCATGTATATGCG#ACATGCGGAAGGCACTA#..(((((((((((((.......#))))))...))))))).	1960	1977	1		0	1
mmu-miR-467a-5p	NM_174851	Ifnlr1	TAAGTGCCTGCATGTATATGCG#CACATGTACTGACTAGGCACTA#..((((((((((.(((((((.(#).))))))))).).))))))).	2206	2228	1		0	1
mmu-miR-467a-5p	NM_175164	Arhgap26	TAAGTGCCTGCATGTATATGCG#TGCTTATAGCAGGCGCTC#..(((((((((...((((.(((#))).))))))))))))).	3219	3237	1		0	1
mmu-miR-467a-5p	NM_176841	Ccdc88a	TAAGTGCCTGCATGTATATGCG#TGCATGACATGTGGGCCTG#..((.((((((((((.((((((#)))))))))))))))))).	6241	6260	1		0	1
mmu-miR-467a-5p	NM_177411	Rab5b	TAAGTGCCTGCATGTATATGCG#GCGTTCCTAGGTAGGAGTGAGAACAGGGAGTCAAGCTCGCAGGCACTG#..(((((((((..((.......#.))..))))))))).	1423	1471	1		0	1
mmu-miR-467a-5p	NM_177586	Eif5a2	TAAGTGCCTGCATGTATATGCG#GCTTAGGTTTGCAGGCAGTTAG#(((.((((((((....((.((.#)).))....)))))))).))).	763	785	1		0	1
mmu-miR-467a-5p	NM_178421	Nanos1	TAAGTGCCTGCATGTATATGCG#CGTTTTATGAATGGAGGCACTTT#.((((((((.(((.((((.(((#)))..)))).))).)))))))).	1383	1406	1		0	1
mmu-miR-467a-5p	NM_183172	Ric8b	TAAGTGCCTGCATGTATATGCG#TGCATCTCTTGCATCTAGGCACTTAA#((((((((((.(((((.(((((#)))))....))))).)))))))))).	3973	3999	1		0	1
mmu-miR-467a-5p	NM_194061	D630045J12Rik	TAAGTGCCTGCATGTATATGCG#TGTCAGATGGCCTGCAGGCACTC#..((((((((((.((.......#.)).)))))))))).	7620	7643	1		0	1
mmu-miR-467a-5p	NM_198170	Szt2	TAAGTGCCTGCATGTATATGCG#GCAGGACAGACTGGCACTTAG#((((((((.(..(((...(((.#)))..)))..).)))))))).	10428	10449	1		0	1
mmu-miR-467a-5p	XM_006495969	Adam23	TAAGTGCCTGCATGTATATGCG#GCCTGCTGGCACTTAA#((((((((.(((.((.......#)).))).)))))))).	3328	3344	1		0	1
mmu-miR-467a-5p	XM_006495970	Adam23	TAAGTGCCTGCATGTATATGCG#GCCTGCTGGCACTTAA#((((((((.(((.((.......#)).))).)))))))).	3237	3253	1		0	1
mmu-miR-467a-5p	XM_006502432	Adgrl2	TAAGTGCCTGCATGTATATGCG#GCGTCTGCTGCGGCCACTTAG#((((((.(((((.(((.((((.#)))).)))))))).)))))).	5552	5573	1		0	1
mmu-miR-467a-5p	XM_006504354	Cux1	TAAGTGCCTGCATGTATATGCG#TATAAATGCAGGCACTTAG#(((((((((((((.((((....#)))).))))))))))))).	9578	9597	1		0	1
mmu-miR-467a-5p	XM_006509251	Slc7a2	TAAGTGCCTGCATGTATATGCG#GCATATACTGCACACACTA#..((((..((((.((((((((.#))))))))))))..)))).	2459	2478	1		0	1
mmu-miR-467a-5p	XM_006522657	Opa1	TAAGTGCCTGCATGTATATGCG#TGCAAAATAAAGTCACAGGGTAAAAGTCATGTACGTGTGTTCCAGGCACTTAA#((((((((((((((((((((..#.)))))))))).....)))))))))).	3360	3413	1		0	1
mmu-miR-467a-5p	XM_006525823	Klhl14	TAAGTGCCTGCATGTATATGCG#GCTCCAGATCCAGGGCATCCATTGCACCAGGTACACATGCAGTGCACTTAC#(((((((((((((((.(((...#.))).)))))))).))))))).	2987	3038	1		0	1
mmu-miR-467a-5p	XM_006526426	8030462N17Rik	TAAGTGCCTGCATGTATATGCG#ATATGTAGGCACTTGC#(((((((((((((((.......#))))))))))))))).	2265	2281	1		0	1
mmu-miR-467a-5p	XM_006526929	Myrf	TAAGTGCCTGCATGTATATGCG#TACATGCAGGTTCCTG#..((.(((((((((((......#)))))))))))..)).	4646	4662	1		0	1
mmu-miR-467a-5p	XM_006530882	Dync1li2	TAAGTGCCTGCATGTATATGCG#GTGTATCACTGGAACGGGTAGGCACTTT#.((((((((((.(((((((((.#)))))).......))).)))))))))).	4309	4337	1		0	1
mmu-miR-467a-5p	XM_011250980	Mbnl3	TAAGTGCCTGCATGTATATGCG#GCAGAGAGATGTGGGCGT#....(((((((((.(...(((.#)))...).))))))))).	2219	2237	1		0	1
mmu-miR-467a-5p	XM_017315354	Gcm2	TAAGTGCCTGCATGTATATGCG#GCATGCAGGAGGTTAG#(((.(.(((((((((.......#))))))))).).))).	1236	1252	1		0	1
mmu-miR-467a-5p	XM_030246003	Fat2	TAAGTGCCTGCATGTATATGCG#GCCTGTAAGCAGGTACTA#..(((((((((...((((.((.#)).)))).))))))))).	13967	13985	1		0	1
mmu-miR-467a-5p	XM_030254109	Cux1	TAAGTGCCTGCATGTATATGCG#TATAAATGCAGGCACTTAG#(((((((((((((.((((....#)))).))))))))))))).	8502	8521	1		0	1
mmu-miR-467a-5p	XM_036152736	Mef2a	TAAGTGCCTGCATGTATATGCG#GCACGGGCGTGCAGGGAACA#...((.(((((((((...(((.#)))...)))))))))..)).	3422	3442	1		0	1
mmu-miR-467a-5p	XM_036163445	Adgrl2	TAAGTGCCTGCATGTATATGCG#GCGTCTGCTGCGGCCACTTAG#((((((.(((((.(((.((((.#)))).)))))))).)))))).	5319	5340	1		0	1
mmu-miR-467a-5p	XM_036163448	Adgrl2	TAAGTGCCTGCATGTATATGCG#GCGTCTGCTGCGGCCACTTAG#((((((.(((((.(((.((((.#)))).)))))))).)))))).	5405	5426	1		0	1
mmu-miR-467a-5p	XM_036163465	Adgrl2	TAAGTGCCTGCATGTATATGCG#GCGTCTGCTGCGGCCACTTAG#((((((.(((((.(((.((((.#)))).)))))))).)))))).	5342	5363	1		0	1
mmu-miR-467a-5p	XM_036163727	Elavl2	TAAGTGCCTGCATGTATATGCG#TGCATACGTGCAGTGCTAGCACTTGG#((((((((((((((((..((((#))))))))))))).....))))))).	13911	13937	1		0	1
mmu-miR-467a-5p	XM_036163727	Elavl2	TAAGTGCCTGCATGTATATGCG#TGCATTATGCAGGCATA#...(((((((((((...(((((#)))))))))))))))).	23858	23875	1		0	1
mmu-miR-468-3p	NM_009677	Ap1g1	TATGACTGATGTGCGTGTGTCTG#GGAATCTCTTCGTTTCTGTGACTACGCGCGCACATTTCAGTCATT#.(((((((((((((((((((...#.)))))))))))..)))))))).	5326	5371	0.961538		0	1
mmu-miR-468-3p	NM_001033477	Gm1322	TATGACTGATGTGCGTGTGTCTG#CAGAAAACAAAATTATCATGTGTTTAAGCATGTCAGTCATAC#((((((((((((((.........#.)))))))))))))).	1080	1122	0.961538		0	1
mmu-miR-468-3p	NM_001111028	Kctd9	TATGACTGATGTGCGTGTGTCTG#GGACACGATGCTCTATGTCAGTA#....((((((((((((((((((.#)))))).))))...)))))))).	2468	2491	0.961538		0	1
mmu-miR-468-3p	NM_001290997	Sema6d	TATGACTGATGTGCGTGTGTCTG#ACCCACTGCACATCACCCAGTCATT#.((((((((((((((((.((...#)).))).))))))))....))))).	5414	5439	0.961538		0	1
mmu-miR-468-3p	NM_001291000	Sema6d	TATGACTGATGTGCGTGTGTCTG#ACCCACTGCACATCACCCAGTCATT#.((((((((((((((((.((...#)).))).))))))))....))))).	5745	5770	0.961538		0	1
mmu-miR-468-3p	NM_001301211	Ap1g1	TATGACTGATGTGCGTGTGTCTG#GGAATCTCTTCGTTTCTGTGACTACGCGCGCACATTTCAGTCATT#.(((((((((((((((((((...#.)))))))))))..)))))))).	5317	5362	0.961538		0	1
mmu-miR-468-3p	NM_134073	Kctd9	TATGACTGATGTGCGTGTGTCTG#GGACACGATGCTCTATGTCAGTA#....((((((((((((((((((.#)))))).))))...)))))))).	2318	2341	0.961538		0	1
mmu-miR-468-3p	NM_172537	Sema6d	TATGACTGATGTGCGTGTGTCTG#ACCCACTGCACATCACCCAGTCATT#.((((((((((((((((.((...#)).))).))))))))....))))).	5571	5596	0.961538		0	1
mmu-miR-468-3p	NM_199238	Sema6d	TATGACTGATGTGCGTGTGTCTG#ACCCACTGCACATCACCCAGTCATT#.((((((((((((((((.((...#)).))).))))))))....))))).	5532	5557	0.961538		0	1
mmu-miR-468-3p	NM_199240	Sema6d	TATGACTGATGTGCGTGTGTCTG#ACCCACTGCACATCACCCAGTCATT#.((((((((((((((((.((...#)).))).))))))))....))))).	4935	4960	0.961538		0	1
mmu-miR-468-3p	XM_006518343	Kctd9	TATGACTGATGTGCGTGTGTCTG#GGACACGATGCTCTATGTCAGTA#....((((((((((((((((((.#)))))).))))...)))))))).	2403	2426	0.961538		0	1
mmu-miR-468-3p	NM_001357918	Ppcdc	TATGACTGATGTGCGTGTGTCTG#CAGGCTGGAAGCATCCAGTCTTTGGTGCCCAGGTGTCGCACACAGTCAA#..((((((.((((((....((((#.))))...)))))))))))).	913	962	1		0	1
mmu-miR-468-3p	NM_001360935	Tnfaip8	TATGACTGATGTGCGTGTGTCTG#AGACCTTGGGAGAAATTGAGAGACGTCCGCACATTTGAGTCATAC#(((((((((((((((.((((((.#.))))).)))))))))..))))))).	2654	2699	1		0	1
mmu-miR-468-3p	NM_001360935	Tnfaip8	TATGACTGATGTGCGTGTGTCTG#AGATGCATGTATTTCAGTG#....(((((.((((((((((((.#)))))))))))).))))).	1898	1917	1		0	1
mmu-miR-468-3p	NM_007688	Cfl2	TATGACTGATGTGCGTGTGTCTG#AGACAGGCGTGCTAGTGAGCAGTCGTGT#((((((((..((((((.(((((.#))))).)))))).......)))))))).	2102	2130	1		0	1
mmu-miR-468-3p	NM_008277	Hpd	TATGACTGATGTGCGTGTGTCTG#GGACCACGCAAAGTGCTGGACACATCAGTCATC#.((((((((((((((((.((((.#)))))))))............))))))))))).	1245	1278	1		0	1
mmu-miR-468-3p	NM_009181	St8sia2	TATGACTGATGTGCGTGTGTCTG#AGACACAGCAAGTGCTTGAAAGAGCACAGTCAC#..((((((.(((((.(((((((.#)))))))))..............))))))))).	2276	2309	1		0	1
mmu-miR-468-3p	NM_009380	Thrb	TATGACTGATGTGCGTGTGTCTG#GACCTTTTGCTGCATGAGTCATAA#(((((((.(((((((...(((..#)))....))).)))).))))))).	4876	4900	1		0	1
mmu-miR-468-3p	NM_010928	Notch2	TATGACTGATGTGCGTGTGTCTG#CAGTCATAGGGCTAATAATTGCCCCTATGGCCATGCCATCAGTCAC#..(((((((((.(((((.(((..#.))))))))))))))))).	9090	9136	1		0	1
mmu-miR-468-3p	NM_011990	Slc7a11	TATGACTGATGTGCGTGTGTCTG#ACACATGCAATTACATGGGTCAA#..(((((.((((((((((((...#))))))))....)))).))))).	4459	4482	1		0	1
mmu-miR-468-3p	NM_013720	Mga	TATGACTGATGTGCGTGTGTCTG#CAGACACACACACACACATAC#((((..((.((((.(((((((((#))))))))).)))))))))).	9862	9883	1		0	1
mmu-miR-468-3p	NM_015794	Fbxl17	TATGACTGATGTGCGTGTGTCTG#GGCACTTGATATCAGTCC#...(((((((((.((.(((((..#))))).))))))))))).	9356	9374	1		0	1
mmu-miR-468-3p	NM_016787	Bnip2	TATGACTGATGTGCGTGTGTCTG#AGGCAGAAATTGATCAGTCATAT#((((((((((.....(.(((((.#))))).).....)))))))))).	4601	4624	1		0	1
mmu-miR-468-3p	NM_016865	Htatip2	TATGACTGATGTGCGTGTGTCTG#CAGAAAATGGCACTACTCCACGTCAGTTGTT#.((((((((((((.(((((((..#.))))).))..)))))))))))).	1058	1089	1		0	1
mmu-miR-468-3p	NM_019769	Chp1	TATGACTGATGTGCGTGTGTCTG#GGACGATGTGCAGTCAGTTCATAG#((((((((((((((((.(((((.#)))))))))))).))))).)))).	1886	1910	1		0	1
mmu-miR-468-3p	NM_021897	Trp53inp1	TATGACTGATGTGCGTGTGTCTG#GGAATACATGGTATGTATCAGTCATAC#(((((((((((..(((((((((.#))).)))))).....))))))))))).	3656	3683	1		0	1
mmu-miR-468-3p	NM_022416	Stk32b	TATGACTGATGTGCGTGTGTCTG#TAGACACAAGCAGAATCACTCAA#..(((.((((.(((.((((((((#)))))))).)))..)))).))).	2446	2469	1		0	1
mmu-miR-468-3p	NM_025278	Gng12	TATGACTGATGTGCGTGTGTCTG#CGGGTGACTTAGGACCAGGCACGTCAGCTCT#...(((((((((((.((.((((.#.)))))).))))))))).)).	3687	3718	1		0	1
mmu-miR-468-3p	NM_025773	Ube2w	TATGACTGATGTGCGTGTGTCTG#CAGTCAACCGACATGCTTTTATTAGTCATAC#(((((((((((...(((((((..#.)))))))...))))))))))).	674	705	1		0	1
mmu-miR-468-3p	NM_026534	Ubxn2b	TATGACTGATGTGCGTGTGTCTG#TAGGCACACACACACGTATGGGCATAC#((((.((.(((((.(((((((((#))))))))).))))....).)))))).	4345	4372	1		0	1
mmu-miR-468-3p	NM_026868	Abhd13	TATGACTGATGTGCGTGTGTCTG#CAGATAGTTTGTACTCAGTCT#...((((((.(((((..((((((#))))))...))))))))))).	5077	5098	1		0	1
mmu-miR-468-3p	NM_027756	Mfap3l	TATGACTGATGTGCGTGTGTCTG#CACACACACGTGCAACAGACTCATT#.(((((((.(((((((((((.((#)).))))))))))).)))..)))).	4439	4464	1		0	1
mmu-miR-468-3p	NM_028734	Steap2	TATGACTGATGTGCGTGTGTCTG#GGGCACATCACATTAGCATC#.(((.((((((((.((((((((.#))))))))))))))))))).	2279	2299	1		0	1
mmu-miR-468-3p	NM_028734	Steap2	TATGACTGATGTGCGTGTGTCTG#CAGACCAACTACATCAGCATC#.(((.((((((((.((..(((((#)))))..))))))))))))).	9898	9919	1		0	1
mmu-miR-468-3p	NM_028950	Nsun6	TATGACTGATGTGCGTGTGTCTG#AGATGATGTGCATATCAGAGTCATGA#((((((((((((((((((((((.#)))).))))))))))))..)))))).	5402	5428	1		0	1
mmu-miR-468-3p	NM_030554	Rab27b	TATGACTGATGTGCGTGTGTCTG#CAGACAGATCCACGGACATGTCT#...(((..((((.((((.(((((#.))))).)))).))))))).	2856	2879	1		0	1
mmu-miR-468-3p	NM_033324	Dgcr8	TATGACTGATGTGCGTGTGTCTG#CAGTACACATGCAAAGAAGCAGTTCTGGACAAGCTGCTCTCAATGTGACTGGATATACTTAAGGATCAGTCATAA#((((((((((.(..((((((((.#.))))))))....).)))))))))).	2815	2890	1		0	1
mmu-miR-468-3p	NM_001008238	Bnip2	TATGACTGATGTGCGTGTGTCTG#AGGCAGAAATTGATCAGTCATAT#((((((((((.....(.(((((.#))))).).....)))))))))).	4565	4588	1		0	1
mmu-miR-468-3p	NM_001013786	Zscan26	TATGACTGATGTGCGTGTGTCTG#GGACACACACACACAA#......((.((((.((((((((.#)))))))).)))))).	2099	2115	1		0	1
mmu-miR-468-3p	NM_001024849	Gm14325	TATGACTGATGTGCGTGTGTCTG#AGGCATGAAGGGATAATGCAGATCAGC#.....(((((.(((((.(((((.#.)))))))))).))))).	3468	3495	1		0	1
mmu-miR-468-3p	NM_001033780	I830077J02Rik	TATGACTGATGTGCGTGTGTCTG#TGTCATCAGTCATAA#(((((((((((.(((........#)))))))))))))).	663	678	1		0	1
mmu-miR-468-3p	NM_001033978	H2-Eb2	TATGACTGATGTGCGTGTGTCTG#AGCAGCTAGCAATCAGTCATAA#((((((((((.(((..((..((.#))..))..))))))))))))).	1431	1453	1		0	1
mmu-miR-468-3p	NM_001080129	Tmpo	TATGACTGATGTGCGTGTGTCTG#TAGACCAGCACACAGTTT#...(((((.(((((.((.(((((#))))))))))))))))).	2986	3004	1		0	1
mmu-miR-468-3p	NM_001080130	Tmpo	TATGACTGATGTGCGTGTGTCTG#TAGACCAGCACACAGTTT#...(((((.(((((.((.(((((#))))))))))))))))).	2866	2884	1		0	1
mmu-miR-468-3p	NM_001080131	Tmpo	TATGACTGATGTGCGTGTGTCTG#TAGACCAGCACACAGTTT#...(((((.(((((.((.(((((#))))))))))))))))).	2770	2788	1		0	1
mmu-miR-468-3p	NM_001080132	Tmpo	TATGACTGATGTGCGTGTGTCTG#TAGACCAGCACACAGTTT#...(((((.(((((.((.(((((#))))))))))))))))).	2659	2677	1		0	1
mmu-miR-468-3p	NM_001081119	Abhd13	TATGACTGATGTGCGTGTGTCTG#CAGATAGTTTGTACTCAGTCT#...((((((.(((((..((((((#))))))...))))))))))).	4970	4991	1		0	1
mmu-miR-468-3p	NM_001081166	Phf21b	TATGACTGATGTGCGTGTGTCTG#AGGCACACGCCTTTATATATTGGTTAC#..((((((((((((((((((((.#))))))))))......)))))))))).	3386	3413	1		0	1
mmu-miR-468-3p	NM_001103156	Steap2	TATGACTGATGTGCGTGTGTCTG#GGGCACATCACATTAGCATC#.(((.((((((((.((((((((.#))))))))))))))))))).	2222	2242	1		0	1
mmu-miR-468-3p	NM_001103156	Steap2	TATGACTGATGTGCGTGTGTCTG#CAGACCAACTACATCAGCATC#.(((.((((((((.((..(((((#)))))..))))))))))))).	9841	9862	1		0	1
mmu-miR-468-3p	NM_001103157	Steap2	TATGACTGATGTGCGTGTGTCTG#GGGCACATCACATTAGCATC#.(((.((((((((.((((((((.#))))))))))))))))))).	2577	2597	1		0	1
mmu-miR-468-3p	NM_001113417	Thrb	TATGACTGATGTGCGTGTGTCTG#GACCTTTTGCTGCATGAGTCATAA#(((((((.(((((((...(((..#)))....))).)))).))))))).	4790	4814	1		0	1
mmu-miR-468-3p	NM_001145977	Cadm2	TATGACTGATGTGCGTGTGTCTG#TAGGCACATGTACAGCAGA#.....(((.((((((((((((((#)))))))))))))).))).	5514	5533	1		0	1
mmu-miR-468-3p	NM_001145977	Cadm2	TATGACTGATGTGCGTGTGTCTG#CAGTCATATGCACATGGA#......(.(((((((((((.(((#))).))))))))))).).	4665	4683	1		0	1
mmu-miR-468-3p	NM_001146049	Htatip2	TATGACTGATGTGCGTGTGTCTG#CAGAAAATGGCACTACTCCACGTCAGTTGTT#.((((((((((((.(((((((..#.))))).))..)))))))))))).	1114	1145	1		0	1
mmu-miR-468-3p	NM_001162921	Zc3h12c	TATGACTGATGTGCGTGTGTCTG#GGCATTGTGCATATTAGCATAT#((((.((((((((((.(((((..#)))))..)))))))))))))).	4899	4921	1		0	1
mmu-miR-468-3p	NM_001164274	Mga	TATGACTGATGTGCGTGTGTCTG#CAGACACACACACACACATAC#((((..((.((((.(((((((((#))))))))).)))))))))).	9235	9256	1		0	1
mmu-miR-468-3p	NM_001165941	Nsun6	TATGACTGATGTGCGTGTGTCTG#AGATGATGTGCATATCAGAGTCATGA#((((((((((((((((((((((.#)))).))))))))))))..)))))).	5515	5541	1		0	1
mmu-miR-468-3p	NM_001165943	Nsun6	TATGACTGATGTGCGTGTGTCTG#GGCTACATGTGTCATCAGAGGTGG#(((..((((((((((((((((..#))).))))))).))))))..))).	7177	7201	1		0	1
mmu-miR-468-3p	NM_001167883	Ankrd50	TATGACTGATGTGCGTGTGTCTG#CAGGCTTAATGTGACAGAGCAGGCACATGCCAACCAGTCC#...(((((.((.(((((((((((#.)))))))))))))..))))).	2266	2306	1		0	1
mmu-miR-468-3p	NM_001177556	Gng12	TATGACTGATGTGCGTGTGTCTG#CGGGTGACTTAGGACCAGGCACGTCAGCTCT#...(((((((((((.((.((((.#.)))))).))))))))).)).	3622	3653	1		0	1
mmu-miR-468-3p	NM_001177557	Gng12	TATGACTGATGTGCGTGTGTCTG#CGGGTGACTTAGGACCAGGCACGTCAGCTCT#...(((((((((((.((.((((.#.)))))).))))))))).)).	3634	3665	1		0	1
mmu-miR-468-3p	NM_001177558	Gng12	TATGACTGATGTGCGTGTGTCTG#CGGGTGACTTAGGACCAGGCACGTCAGCTCT#...(((((((((((.((.((((.#.)))))).))))))))).)).	3655	3686	1		0	1
mmu-miR-468-3p	NM_001177559	Gng12	TATGACTGATGTGCGTGTGTCTG#CGGGTGACTTAGGACCAGGCACGTCAGCTCT#...(((((((((((.((.((((.#.)))))).))))))))).)).	3675	3706	1		0	1
mmu-miR-468-3p	NM_001177560	Gng12	TATGACTGATGTGCGTGTGTCTG#CGGGTGACTTAGGACCAGGCACGTCAGCTCT#...(((((((((((.((.((((.#.)))))).))))))))).)).	3692	3723	1		0	1
mmu-miR-468-3p	NM_001177602	Ak4	TATGACTGATGTGCGTGTGTCTG#AGATACTAAGGTCTTATCAGTCATT#.((((((((((.((..((((((.#))))))....))..)))))))))).	2126	2151	1		0	1
mmu-miR-468-3p	NM_001177604	Ak4	TATGACTGATGTGCGTGTGTCTG#AGATACTAAGGTCTTATCAGTCATT#.((((((((((.((..((((((.#))))))....))..)))))))))).	1939	1964	1		0	1
mmu-miR-468-3p	NM_001177605	Ak4	TATGACTGATGTGCGTGTGTCTG#AGATACTAAGGTCTTATCAGTCATT#.((((((((((.((..((((((.#))))))....))..)))))))))).	1917	1942	1		0	1
mmu-miR-468-3p	NM_001177759	Tnfaip8	TATGACTGATGTGCGTGTGTCTG#AGACCTTGGGAGAAATTGAGAGACGTCCGCACATTTGAGTCATAC#(((((((((((((((.((((((.#.))))).)))))))))..))))))).	2474	2519	1		0	1
mmu-miR-468-3p	NM_001177759	Tnfaip8	TATGACTGATGTGCGTGTGTCTG#AGATGCATGTATTTCAGTG#....(((((.((((((((((((.#)))))))))))).))))).	1718	1737	1		0	1
mmu-miR-468-3p	NM_001177760	Tnfaip8	TATGACTGATGTGCGTGTGTCTG#AGACCTTGGGAGAAATTGAGAGACGTCCGCACATTTGAGTCATAC#(((((((((((((((.((((((.#.))))).)))))))))..))))))).	1731	1776	1		0	1
mmu-miR-468-3p	NM_001177760	Tnfaip8	TATGACTGATGTGCGTGTGTCTG#AGATGCATGTATTTCAGTG#....(((((.((((((((((((.#)))))))))))).))))).	975	994	1		0	1
mmu-miR-468-3p	NM_001177881	Mfap3l	TATGACTGATGTGCGTGTGTCTG#CACACACACGTGCAACAGACTCATT#.(((((((.(((((((((((.((#)).))))))))))).)))..)))).	4547	4572	1		0	1
mmu-miR-468-3p	NM_001177882	Mfap3l	TATGACTGATGTGCGTGTGTCTG#CACACACACGTGCAACAGACTCATT#.(((((((.(((((((((((.((#)).))))))))))).)))..)))).	4315	4340	1		0	1
mmu-miR-468-3p	NM_001199105	Trp53inp1	TATGACTGATGTGCGTGTGTCTG#GGAATACATGGTATGTATCAGTCATAC#(((((((((((..(((((((((.#))).)))))).....))))))))))).	3694	3721	1		0	1
mmu-miR-468-3p	NM_001199270	Aldoart1	TATGACTGATGTGCGTGTGTCTG#AGACTTGGGTTATCAGTCATAT#(((((((((((.((.(..((((.#))))..).))))))))))))).	1928	1950	1		0	1
mmu-miR-468-3p	NM_001199308	Gm14440	TATGACTGATGTGCGTGTGTCTG#AGTTTATTCAATGTGGTAAAGCCTTTGCATATCAGTCATAG#(((((((((((((((...((...#.))...))))))))))))))).	1455	1496	1		0	1
mmu-miR-468-3p	NM_001285469	Steap2	TATGACTGATGTGCGTGTGTCTG#GGGCACATCACATTAGCATC#.(((.((((((((.((((((((.#))))))))))))))))))).	2131	2151	1		0	1
mmu-miR-468-3p	NM_001285469	Steap2	TATGACTGATGTGCGTGTGTCTG#CAGACCAACTACATCAGCATC#.(((.((((((((.((..(((((#)))))..))))))))))))).	9750	9771	1		0	1
mmu-miR-468-3p	NM_001285470	Steap2	TATGACTGATGTGCGTGTGTCTG#GGGCACATCACATTAGCATC#.(((.((((((((.((((((((.#))))))))))))))))))).	2096	2116	1		0	1
mmu-miR-468-3p	NM_001285470	Steap2	TATGACTGATGTGCGTGTGTCTG#CAGACCAACTACATCAGCATC#.(((.((((((((.((..(((((#)))))..))))))))))))).	9715	9736	1		0	1
mmu-miR-468-3p	NM_001285471	Steap2	TATGACTGATGTGCGTGTGTCTG#CAGACCAACTACATCAGCATC#.(((.((((((((.((..(((((#)))))..))))))))))))).	4124	4145	1		0	1
mmu-miR-468-3p	NM_001285471	Steap2	TATGACTGATGTGCGTGTGTCTG#GGACACACAGCCACACCTTCACTCAG#..(((.((((((((((((((((.#)))))))).)).)))...))).))).	4233	4259	1		0	1
mmu-miR-468-3p	NM_001289496	Egflam	TATGACTGATGTGCGTGTGTCTG#AGAGAGATGATACGTCAGTGCAA#..((((((((((((((.(.(((.#))).).))).))))))))).)).	3614	3637	1		0	1
mmu-miR-468-3p	NM_001293769	Mfap3l	TATGACTGATGTGCGTGTGTCTG#CACACACACGTGCAACAGACTCATT#.(((((((.(((((((((((.((#)).))))))))))).)))..)))).	4009	4034	1		0	1
mmu-miR-468-3p	NM_001309195	Zfp950	TATGACTGATGTGCGTGTGTCTG#CAGCCACATGCACTGTGTCC#...(((....(((((((((.(((#))).)))))))))...))).	1156	1176	1		0	1
mmu-miR-468-3p	NM_001347247	Cadm2	TATGACTGATGTGCGTGTGTCTG#TAGGCACATGTACAGCAGA#.....(((.((((((((((((((#)))))))))))))).))).	5634	5653	1		0	1
mmu-miR-468-3p	NM_001347491	Zscan26	TATGACTGATGTGCGTGTGTCTG#GGACACACACACACAA#......((.((((.((((((((.#)))))))).)))))).	2477	2493	1		0	1
mmu-miR-468-3p	NM_001356573	Phf21b	TATGACTGATGTGCGTGTGTCTG#AGGCACACGCCTTTATATATTGGTTAC#..((((((((((((((((((((.#))))))))))......)))))))))).	3030	3057	1		0	1
mmu-miR-468-3p	NM_134131	Tnfaip8	TATGACTGATGTGCGTGTGTCTG#AGACGTCCGCACATTTGAGTCATAC#(((((((((((((((.((((((.#))))).)))))))))..))))))).	2632	2657	1		0	1
mmu-miR-468-3p	NM_134131	Tnfaip8	TATGACTGATGTGCGTGTGTCTG#AGATGCATGTATTTCAGTG#....(((((.((((((((((((.#)))))))))))).))))).	1856	1875	1		0	1
mmu-miR-468-3p	NM_145469	Nipal2	TATGACTGATGTGCGTGTGTCTG#GACATGTGTGCACATTAGATTCAC#..(((((((((((((.(((((..#)))))...))))))))))..))).	1257	1281	1		0	1
mmu-miR-468-3p	NM_153794	Fam210a	TATGACTGATGTGCGTGTGTCTG#CACACTTGAGGCACTCAGTCATT#.((((((((.(((((((((....#))))).....)))))))))))).	2444	2467	1		0	1
mmu-miR-468-3p	NM_153802	Zfp128	TATGACTGATGTGCGTGTGTCTG#CAGGTTAAGTCACATGTAGCTCAGTTC#...((((((..((((((((.((.#.)).))))))))..)))))).	2732	2759	1	MIRT577341	0	1
mmu-miR-468-3p	NM_172694	Megf9	TATGACTGATGTGCGTGTGTCTG#GGACTCTGGTGAGCATCAGTCATT#.(((((((((((((..(.((((.#)))).)..))..))))))))))).	2751	2775	1		0	1
mmu-miR-468-3p	NM_175086	Agtr1b	TATGACTGATGTGCGTGTGTCTG#GGACAGAACAGCTTACCTGTAGCATGCATTACCTCAGTCATAA#(((((((((.((((((((..(..#.)..))))))))....))))))))).	1877	1920	1		0	1
mmu-miR-468-3p	NM_175162	Stox2	TATGACTGATGTGCGTGTGTCTG#GCACGCATGCCAGTTAG#..((((((.(((((((((.....#))))))))).)))))).	8642	8659	1		0	1
mmu-miR-468-3p	NM_175514	Fam171b	TATGACTGATGTGCGTGTGTCTG#AGGCATAGCTATCAGTTAA#..(((((((((.((.(((((((.#)))))))))))))))))).	5038	5057	1		0	1
mmu-miR-468-3p	NM_176831	Ppcdc	TATGACTGATGTGCGTGTGTCTG#CAGGCTGGAAGCATCCAGTCTTTGGTGCCCAGGTGTCGCACACAGTCAA#..((((((.((((((....((((#.))))...)))))))))))).	1307	1356	1		0	1
mmu-miR-468-3p	NM_176832	Spire1	TATGACTGATGTGCGTGTGTCTG#AGGCACATGCACAGTGTA#....((...(((((((((((((.#)))))))))))))..)).	2852	2870	1		0	1
mmu-miR-468-3p	NM_177361	Ifna12	TATGACTGATGTGCGTGTGTCTG#GACCCTCACTGCTCAAATTCTGGCATCTCAAAAATATCAGTCATT#.(((((((((((...((((((..#.))))...))...))))))))))).	681	726	1		0	1
mmu-miR-468-3p	NM_177687	Crebl2	TATGACTGATGTGCGTGTGTCTG#GCTCACCACATCGGTTAA#..(((((((((((.(((.((...#)).)))))))))))))).	847	865	1		0	1
mmu-miR-468-3p	NM_177839	Tnn	TATGACTGATGTGCGTGTGTCTG#GGGCCACGATGCAGTCATAG#((((((((.(((.((((.((((.#))))))))))))))))))).	5387	5407	1		0	1
mmu-miR-468-3p	NM_178721	Cadm2	TATGACTGATGTGCGTGTGTCTG#TAGGCACATGTACAGCAGA#.....(((.((((((((((((((#)))))))))))))).))).	5541	5560	1		0	1
mmu-miR-468-3p	NM_178721	Cadm2	TATGACTGATGTGCGTGTGTCTG#CAGTCATATGCACATGGA#......(.(((((((((((.(((#))).))))))))))).).	4692	4710	1		0	1
mmu-miR-468-3p	NM_178748	Egflam	TATGACTGATGTGCGTGTGTCTG#AGAGAGATGATACGTCAGTGCAA#..((((((((((((((.(.(((.#))).).))).))))))))).)).	3590	3613	1		0	1
mmu-miR-468-3p	NM_183173	Sowaha	TATGACTGATGTGCGTGTGTCTG#CATGATATATTACTGTTTTTGAAAATTATGTTTGCATGTCATCAGTCATAC#(((((((((((.((((((.....#.))))))))))))))))).	3432	3483	1		0	1
mmu-miR-468-3p	NM_199239	Sema6d	TATGACTGATGTGCGTGTGTCTG#ACCCACTGCACATCACCCAGTCATT#.((((((((((((((((.((...#)).))).))))))))....))))).	4863	4888	1		0	1
mmu-miR-468-3p	XM_006502685	Ak4	TATGACTGATGTGCGTGTGTCTG#AGATACTAAGGTCTTATCAGTCATT#.((((((((((.((..((((((.#))))))....))..)))))))))).	1806	1831	1		0	1
mmu-miR-468-3p	XM_006507591	Tmc3	TATGACTGATGTGCGTGTGTCTG#CAGACACAGGCAGGATCAGCAA#..((.(((((.(((.((((((((#)))))))).)))..))))))).	5878	5900	1		0	1
mmu-miR-468-3p	XM_006510333	Zc3h12c	TATGACTGATGTGCGTGTGTCTG#GGCATTGTGCATATTAGCATAT#((((.((((((((((.(((((..#)))))..)))))))))))))).	4750	4772	1		0	1
mmu-miR-468-3p	XM_006523026	Cadm2	TATGACTGATGTGCGTGTGTCTG#TAGGCACATGTACAGCAGA#.....(((.((((((((((((((#)))))))))))))).))).	5690	5709	1		0	1
mmu-miR-468-3p	XM_006523026	Cadm2	TATGACTGATGTGCGTGTGTCTG#CAGTCATATGCACATGGA#......(.(((((((((((.(((#))).))))))))))).).	4841	4859	1		0	1
mmu-miR-468-3p	XM_006526206	Spire1	TATGACTGATGTGCGTGTGTCTG#AGGCACATGCACAGTGTA#....((...(((((((((((((.#)))))))))))))..)).	5516	5534	1		0	1
mmu-miR-468-3p	XM_006533656	Specc1	TATGACTGATGTGCGTGTGTCTG#CAGACACATGCCAGTCT#...(((((....(((((((((((#)))))))))))))))).	6521	6538	1		0	1
mmu-miR-468-3p	XM_011239866	Osbpl6	TATGACTGATGTGCGTGTGTCTG#GGACGCCCGTCATCAGTG#....(((((((.(((.((((((.#)))))).)))))))))).	4199	4217	1		0	1
mmu-miR-468-3p	XM_011242237	Stox2	TATGACTGATGTGCGTGTGTCTG#GCACGCATGCCAGTTAG#..((((((.(((((((((.....#))))))))).)))))).	8522	8539	1		0	1
mmu-miR-468-3p	XM_017314640	Specc1	TATGACTGATGTGCGTGTGTCTG#CATATGCATAGCCAGTCAA#..((((((.((((((((((....#))))))))))..)))))).	4309	4328	1		0	1
mmu-miR-468-3p	XM_017317001	Sema6d	TATGACTGATGTGCGTGTGTCTG#ACCCACTGCACATCACCCAGTCATT#.((((((((((((((((.((...#)).))).))))))))....))))).	5767	5792	1		0	1
mmu-miR-468-3p	XM_017317012	Sema6d	TATGACTGATGTGCGTGTGTCTG#ACCCACTGCACATCACCCAGTCATT#.((((((((((((((((.((...#)).))).))))))))....))))).	5710	5735	1		0	1
mmu-miR-468-3p	XM_030246110	Specc1	TATGACTGATGTGCGTGTGTCTG#CATATGCATAGCCAGTCAA#..((((((.((((((((((....#))))))))))..)))))).	4479	4498	1		0	1
mmu-miR-468-3p	XM_030247107	Brd9	TATGACTGATGTGCGTGTGTCTG#CATGATGATGTGCACACAGTCATT#.(((((((.((((((((((((((#)).))).)))))))))))))))).	4227	4251	1		0	1
mmu-miR-468-3p	XM_030250590	Spire1	TATGACTGATGTGCGTGTGTCTG#AGGCACATGCACAGTGTA#....((...(((((((((((((.#)))))))))))))..)).	3622	3640	1		0	1
mmu-miR-468-3p	XM_036154293	Stox2	TATGACTGATGTGCGTGTGTCTG#GCACGCATGCCAGTTAG#..((((((.(((((((((.....#))))))))).)))))).	9093	9110	1		0	1
mmu-miR-468-3p	XM_036156821	Specc1	TATGACTGATGTGCGTGTGTCTG#CAGACACATGCCAGTCT#...(((((....(((((((((((#)))))))))))))))).	4758	4775	1		0	1
mmu-miR-468-3p	XM_036157810	Brd9	TATGACTGATGTGCGTGTGTCTG#CATGATGATGTGCACACAGTCATT#.(((((((.((((((((((((((#)).))).)))))))))))))))).	3683	3707	1		0	1
mmu-miR-468-3p	XM_036161268	Spire1	TATGACTGATGTGCGTGTGTCTG#AGGCACATGCACAGTGTA#....((...(((((((((((((.#)))))))))))))..)).	3465	3483	1		0	1
mmu-miR-468-3p	XM_036161622	Zfp950	TATGACTGATGTGCGTGTGTCTG#CAGCCACATGCACTGTGTCC#...(((....(((((((((.(((#))).)))))))))...))).	1430	1450	1		0	1
mmu-miR-468-3p	XM_036165848	Gng12	TATGACTGATGTGCGTGTGTCTG#CGGGTGACTTAGGACCAGGCACGTCAGCTCT#...(((((((((((.((.((((.#.)))))).))))))))).)).	3649	3680	1		0	1
mmu-miR-684	NM_028399	Ccnt2	AGTTTTCCCTTCAAGTCAA#GGCTTGAAGAGGAAAACA#.((((((((((((((((..#))))))))).))))))).	2978	2996	0.961538		0	1
mmu-miR-684	NM_001113379	Lrrc32	AGTTTTCCCTTCAAGTCAA#GGCTTGAGGTGGGGAAGCA#.((((((((((((((((..#))))))))..)))))))).	2398	2417	0.961538		0	1
mmu-miR-684	NM_175206	Fbxl22	AGTTTTCCCTTCAAGTCAA#TGGCGAGGAACCTGCGAATGGCTGAGGGGAGAACC#.(((((((((((.(((((.#.)))))))))))))))).	868	903	0.961538		0	1
mmu-miR-684	NM_001357462	Dctn4	AGTTTTCCCTTCAAGTCAA#TGAATCCTGTGGAGGGGGGAACA#.(((((((((((.......#.))))))))))).	1577	1600	1		0	1
mmu-miR-684	NM_001361930	1700074P13Rik	AGTTTTCCCTTCAAGTCAA#TGCATCCTCAAATTTATGTGTATATAACAACACTTGAGGGAGAAAACTG#((((((((((((((((...#.))))))))).))))))).	1489	1538	1		0	1
mmu-miR-684	NM_001362169	Fam168a	AGTTTTCCCTTCAAGTCAA#TGGAGGGAGGGAAGACA#.(((((((((((.......#.))))))))))).	1620	1637	1		0	1
mmu-miR-684	NM_001362170	Fam168a	AGTTTTCCCTTCAAGTCAA#TGGAGGGAGGGAAGACA#.(((((((((((.......#.))))))))))).	1593	1610	1		0	1
mmu-miR-684	NM_001368179	Rprd2	AGTTTTCCCTTCAAGTCAA#TTGCTGTGGAGGGGAGAGCTT#((((((((((((.......#.)))))))))))).	5906	5927	1		0	1
mmu-miR-684	NM_008018	Sh3pxd2a	AGTTTTCCCTTCAAGTCAA#TGGCATGTGGGAAAGCTA#(((((((((..((.((((.#)))).)).))))))))).	9186	9204	1		0	1
mmu-miR-684	NM_008465	Kpna1	AGTTTTCCCTTCAAGTCAA#GACTAGAAGGGGAAAG#..((((((((((.((((..#)))).)))))))))).	3087	3103	1		0	1
mmu-miR-684	NM_008500	Lhx6	AGTTTTCCCTTCAAGTCAA#TTGGCTTGGAGGAGAAGGACTG#(((((((((((((((((((#)))))))))))).)))).))).	2062	2084	1		0	1
mmu-miR-684	NM_008679	Ncoa3	AGTTTTCCCTTCAAGTCAA#GAAGGGAAGATG#.(((((((((((.......#))))))))))).	4964	4976	1		0	1
mmu-miR-684	NM_008680	Enah	AGTTTTCCCTTCAAGTCAA#GATTTGGAGGGAAGGA#..(((((((((((((((..#))))))))))))))).	10704	10720	1		0	1
mmu-miR-684	NM_008684	Neo1	AGTTTTCCCTTCAAGTCAA#GCTGTTAATCCATCACTTTGAGGGGAGGACA#.((((((((((((((....#.)))))))))))))).	5374	5405	1		0	1
mmu-miR-684	NM_008687	Nfib	AGTTTTCCCTTCAAGTCAA#TGGAGGGAGAGCTC#(((((((((((((......#))))))))))))).	4848	4862	1		0	1
mmu-miR-684	NM_008982	Ptprj	AGTTTTCCCTTCAAGTCAA#ACTTGGAGGGCATGGGGCTG#((((((((((((((((...#))))))))))...)))))).	4183	4203	1		0	1
mmu-miR-684	NM_009380	Thrb	AGTTTTCCCTTCAAGTCAA#GACCAATTCTCCTTCCAAAGGGAGAGGGGGAGGCA#.(((((((((((.......#.))))))))))).	3824	3859	1		0	1
mmu-miR-684	NM_009472	Unc5c	AGTTTTCCCTTCAAGTCAA#TGGCTGTGTGACTTTGGGGAAAACA#.(((((((((..((((((.#.)))))).))))))))).	4123	4148	1		0	1
mmu-miR-684	NM_009793	Camk4	AGTTTTCCCTTCAAGTCAA#TGACTTGGAGGAGAAAGTCTA#((((((((((((((((((.#))))))))))).))))).)).	11683	11704	1		0	1
mmu-miR-684	NM_009832	Ccnk	AGTTTTCCCTTCAAGTCAA#GACTGAGGGGGCGGCA#.(((.(((((((.((((..#))))))))))).))).	2028	2044	1		0	1
mmu-miR-684	NM_009857	Cd8a	AGTTTTCCCTTCAAGTCAA#GACGTGGAGGAAGACG#.(((((.((((((.(((..#))).))))))))))).	2750	2766	1		0	1
mmu-miR-684	NM_009986	Cux1	AGTTTTCCCTTCAAGTCAA#GACGGAAGGGAAACACA#.(((((((((((..(((..#))).))))))))).)).	6965	6982	1		0	1
mmu-miR-684	NM_010135	Enah	AGTTTTCCCTTCAAGTCAA#GATTTGGAGGGAAGGA#..(((((((((((((((..#))))))))))))))).	10749	10765	1		0	1
mmu-miR-684	NM_010315	Gng2	AGTTTTCCCTTCAAGTCAA#GAGGGGAAAACA#.(((((((((((.......#))))))))))).	3488	3500	1		0	1
mmu-miR-684	NM_010797	Mid1	AGTTTTCCCTTCAAGTCAA#GGTGGGGGGGGAGAATA#.(((((((((((..(((..#)))..))))))))))).	3820	3837	1		0	1
mmu-miR-684	NM_011043	Pcdh10	AGTTTTCCCTTCAAGTCAA#TGGAGGGAAAATG#.((((((((((((......#)))))))))))).	4483	4496	1		0	1
mmu-miR-684	NM_011585	Tia1	AGTTTTCCCTTCAAGTCAA#TGGCTTGAAGCCACAGGGAGGGTAGGAAAACTG#((((((((((((((((((.#))))))))))..............)))))))).	1464	1497	1		0	1
mmu-miR-684	NM_011668	Ube3a	AGTTTTCCCTTCAAGTCAA#TTGAGAACCAATAAAGATGGAAGGGAGAACTT#((((((((((((..(((..#.))).)))))))))))).	3864	3896	1		0	1
mmu-miR-684	NM_016674	Cldn1	AGTTTTCCCTTCAAGTCAA#GGAGGGAAGGCTT#((((((((((((.......#)))))))))))).	1035	1048	1		0	1
mmu-miR-684	NM_016711	Tmod2	AGTTTTCCCTTCAAGTCAA#TTGGCTACATCTGGACAACTGATTGAAGGGGAGGCTC#((((((((((((.(((((.#.))))))))))))))))).	5494	5531	1		0	1
mmu-miR-684	NM_018770	Cadm1	AGTTTTCCCTTCAAGTCAA#TGACTGGAGGGGACAGGCTT#((((((((((((.(((((.#))))).))))))).))))).	2489	2509	1		0	1
mmu-miR-684	NM_018770	Cadm1	AGTTTTCCCTTCAAGTCAA#GGAGGGGAAGCA#.(((((((((((.......#))))))))))).	2358	2370	1		0	1
mmu-miR-684	NM_019396	Cyhr1	AGTTTTCCCTTCAAGTCAA#GACTGAGAAGGGTAGGACTT#((((((((((((.((((..#))))..)))))).)))))).	2391	2411	1		0	1
mmu-miR-684	NM_019827	Gsk3b	AGTTTTCCCTTCAAGTCAA#TTGACCGCATAGTTCCTTGAAGGGGGTGACTT#(((((((((((((((....#.))))))))))).)))).	4945	4977	1		0	1
mmu-miR-684	NM_020252	Nrxn1	AGTTTTCCCTTCAAGTCAA#GACAGGGAATGCGATCAGGAGGGAAAACTC#((((((((((((..(((..#.)))..)))))))))))).	5709	5739	1		0	1
mmu-miR-684	NM_025800	Ppp1r2	AGTTTTCCCTTCAAGTCAA#GACCCTGTCTCAAAGTAGGCCTGAGAGTAATTGGAGGGGAAACA#.(((((((((((((.....#.))))))))))))).	3302	3346	1		0	1
mmu-miR-684	NM_026302	Dctn4	AGTTTTCCCTTCAAGTCAA#TGAATCCTGTGGAGGGGGGAACA#.(((((((((((.......#.))))))))))).	1556	1579	1		0	1
mmu-miR-684	NM_028351	Rspo3	AGTTTTCCCTTCAAGTCAA#TTGAGTGTTTTCTTTCTGAAATGAGGGGAAAACTA#(((((((((((((..(((.#.)))..))))))))))))).	2247	2282	1		0	1
mmu-miR-684	NM_028451	Larp1	AGTTTTCCCTTCAAGTCAA#TGAGCCTCAGAGCAGATTTGCTACTCGGAGGGAAGGCTG#((((((((((((.(((...#.))).)))))))))))).	5962	6001	1		0	1
mmu-miR-684	NM_028550	1700074P13Rik	AGTTTTCCCTTCAAGTCAA#TGCATCCTCAAATTTATGTGTATATAACAACACTTGAGGGAGAAAACTG#((((((((((((((((...#.))))))))).))))))).	1557	1606	1		0	1
mmu-miR-684	NM_032000	Trps1	AGTTTTCCCTTCAAGTCAA#ACTATCCATGAAGGGAGAGCTC#(((((((((((((......#.))))))))))))).	5481	5503	1		0	1
mmu-miR-684	NM_033078	Klrk1	AGTTTTCCCTTCAAGTCAA#GACCAGAGGGGAAGATC#.(((((((((((..(((..#)))..))))))))))).	2218	2235	1	MIRT598468	0	1
mmu-miR-684	NM_001024950	Zfp563	AGTTTTCCCTTCAAGTCAA#TGACTTGGAGGGGAAAACA#.(((((((((((((((((.#))))))).)))))))))).	4027	4046	1		0	1
mmu-miR-684	NM_001025600	Cadm1	AGTTTTCCCTTCAAGTCAA#TGACTGGAGGGGACAGGCTT#((((((((((((.(((((.#))))).))))))).))))).	2405	2425	1		0	1
mmu-miR-684	NM_001025600	Cadm1	AGTTTTCCCTTCAAGTCAA#GGAGGGGAAGCA#.(((((((((((.......#))))))))))).	2274	2286	1		0	1
mmu-miR-684	NM_001029889	Usf3	AGTTTTCCCTTCAAGTCAA#ACTTCCTCTCTGAGGGGAGGGCA#.((((((((((((......#.)))))))))))).	10275	10298	1		0	1
mmu-miR-684	NM_001033962	Ube3a	AGTTTTCCCTTCAAGTCAA#TTGAGAACCAATAAAGATGGAAGGGAGAACTT#((((((((((((..(((..#.))).)))))))))))).	3677	3709	1		0	1
mmu-miR-684	NM_001037136	Agap1	AGTTTTCCCTTCAAGTCAA#GGAGGGAGAGCA#.(((((((((((.......#))))))))))).	6121	6133	1		0	1
mmu-miR-684	NM_001038710	Tmod2	AGTTTTCCCTTCAAGTCAA#TTGGCTACATCTGGACAACTGATTGAAGGGGAGGCTC#((((((((((((.(((((.#.))))))))))))))))).	5558	5595	1		0	1
mmu-miR-684	NM_001042752	Neo1	AGTTTTCCCTTCAAGTCAA#GCTGTTAATCCATCACTTTGAGGGGAGGACA#.((((((((((((((....#.)))))))))))))).	5293	5324	1		0	1
mmu-miR-684	NM_001081110	Cd8a	AGTTTTCCCTTCAAGTCAA#GACGTGGAGGAAGACG#.(((((.((((((.(((..#))).))))))))))).	2781	2797	1		0	1
mmu-miR-684	NM_001083120	Enah	AGTTTTCCCTTCAAGTCAA#GATTTGGAGGGAAGGA#..(((((((((((((((..#))))))))))))))).	10692	10708	1		0	1
mmu-miR-684	NM_001083121	Enah	AGTTTTCCCTTCAAGTCAA#GATTTGGAGGGAAGGA#..(((((((((((((((..#))))))))))))))).	9960	9976	1		0	1
mmu-miR-684	NM_001083126	Lhx6	AGTTTTCCCTTCAAGTCAA#TTGGCTTGGAGGAGAAGGACTG#(((((((((((((((((((#)))))))))))).)))).))).	1872	1894	1		0	1
mmu-miR-684	NM_001083127	Lhx6	AGTTTTCCCTTCAAGTCAA#TTGGCTTGGAGGAGAAGGACTG#(((((((((((((((((((#)))))))))))).)))).))).	1768	1790	1		0	1
mmu-miR-684	NM_001083322	Klrk1	AGTTTTCCCTTCAAGTCAA#GACCAGAGGGGAAGATC#.(((((((((((..(((..#)))..))))))))))).	2125	2142	1	MIRT598468	0	1
mmu-miR-684	NM_001085507	Zbtb34	AGTTTTCCCTTCAAGTCAA#TGGCTCTTAAGATACCAAGAACAATGGGTTTGGGGGGAAAACTT#((((((((((((((.(((.#.)))..)))))))))))))).	3485	3529	1		0	1
mmu-miR-684	NM_001093757	Ogfod1	AGTTTTCCCTTCAAGTCAA#GGCTAGGGAGAACA#.(((((((((...((((..#))))))))))))).	3970	3984	1		0	1
mmu-miR-684	NM_001101475	F830016B08Rik	AGTTTTCCCTTCAAGTCAA#TTGATGAAACCATGCAAACTTAGAAAGGGGGGGAAGCTT#((((((((((((.......#.)))))))))))).	2481	2520	1		0	1
mmu-miR-684	NM_001113209	Nfib	AGTTTTCCCTTCAAGTCAA#TGGAGGGAGAGCTC#(((((((((((((......#))))))))))))).	5186	5200	1		0	1
mmu-miR-684	NM_001113210	Nfib	AGTTTTCCCTTCAAGTCAA#TGGAGGGAGAGCTC#(((((((((((((......#))))))))))))).	5159	5173	1		0	1
mmu-miR-684	NM_001113417	Thrb	AGTTTTCCCTTCAAGTCAA#GACCAATTCTCCTTCCAAAGGGAGAGGGGGAGGCA#.(((((((((((.......#.))))))))))).	3738	3773	1		0	1
mmu-miR-684	NM_001114399	Zmym4	AGTTTTCCCTTCAAGTCAA#GATTGGGAGGGAGAGG#..((((((((((.((((..#)))).)))))))))).	5197	5213	1		0	1
mmu-miR-684	NM_001163493	Stard13	AGTTTTCCCTTCAAGTCAA#GAGGGGAGGGGGAGATG#.(((((((((((...((..#))...))))))))))).	5419	5436	1		0	1
mmu-miR-684	NM_001164078	Tia1	AGTTTTCCCTTCAAGTCAA#TGGCTTGAAGCCACAGGGAGGGTAGGAAAACTG#((((((((((((((((((.#))))))))))..............)))))))).	1437	1470	1		0	1
mmu-miR-684	NM_001164079	Tia1	AGTTTTCCCTTCAAGTCAA#TGGCTTGAAGCCACAGGGAGGGTAGGAAAACTG#((((((((((((((((((.#))))))))))..............)))))))).	1161	1194	1		0	1
mmu-miR-684	NM_001164495	Syn3	AGTTTTCCCTTCAAGTCAA#ACTTCTAGGGAAAACA#.(((((((((..((((...#))))..))))))))).	1983	1999	1		0	1
mmu-miR-684	NM_001164717	Sh3pxd2a	AGTTTTCCCTTCAAGTCAA#TGGCATGTGGGAAAGCTA#(((((((((..((.((((.#)))).)).))))))))).	9102	9120	1		0	1
mmu-miR-684	NM_001167777	Asxl3	AGTTTTCCCTTCAAGTCAA#GGCTGAAGGGATACTGAGCTC#((((((((((((.((((..#)))))))))))....))))).	9242	9263	1		0	1
mmu-miR-684	NM_001167976	Slc25a21	AGTTTTCCCTTCAAGTCAA#GACACACCCGTTAAGAGGGGAAGACA#.(((((((((((.......#.))))))))))).	1052	1078	1		0	1
mmu-miR-684	NM_001199304	Atxn1	AGTTTTCCCTTCAAGTCAA#GGTGGGGAGGGGGGACTT#((((((((((((..(((..#)))..)))))))))))).	7079	7097	1	MIRT590578	0	1
mmu-miR-684	NM_001205099	Npy2r	AGTTTTCCCTTCAAGTCAA#TGAGTAGAGAAGGGAAGGA#..((((((((((.(.(((.#))).)...)))))))))).	1317	1336	1		0	1
mmu-miR-684	NM_001242423	Otulinl	AGTTTTCCCTTCAAGTCAA#GACGAAGGGAAAC#...(((((((((..(((..#)))))))))))).	1372	1385	1		0	1
mmu-miR-684	NM_001242424	Otulinl	AGTTTTCCCTTCAAGTCAA#GACGAAGGGAAAC#...(((((((((..(((..#)))))))))))).	1460	1473	1		0	1
mmu-miR-684	NM_001285910	Gng2	AGTTTTCCCTTCAAGTCAA#GAGGGGAAAACA#.(((((((((((.......#))))))))))).	3447	3459	1		0	1
mmu-miR-684	NM_001286131	Nfib	AGTTTTCCCTTCAAGTCAA#TGGAGGGAGAGCTC#(((((((((((((......#))))))))))))).	4937	4951	1		0	1
mmu-miR-684	NM_001290512	Mid1	AGTTTTCCCTTCAAGTCAA#GGTGGGGGGGGAGAATA#.(((((((((((..(((..#)))..))))))))))).	3118	3135	1		0	1
mmu-miR-684	NM_001293561	Unc5c	AGTTTTCCCTTCAAGTCAA#TGGCTGTGTGACTTTGGGGAAAACA#.(((((((((..((((((.#.)))))).))))))))).	4180	4205	1		0	1
mmu-miR-684	NM_001310481	Trps1	AGTTTTCCCTTCAAGTCAA#ACTATCCATGAAGGGAGAGCTC#(((((((((((((......#.))))))))))))).	5151	5173	1		0	1
mmu-miR-684	NM_001310485	Trps1	AGTTTTCCCTTCAAGTCAA#ACTATCCATGAAGGGAGAGCTC#(((((((((((((......#.))))))))))))).	4584	4606	1		0	1
mmu-miR-684	NM_001310841	Cadm1	AGTTTTCCCTTCAAGTCAA#TGACTGGAGGGGACAGGCTT#((((((((((((.(((((.#))))).))))))).))))).	2758	2778	1		0	1
mmu-miR-684	NM_001310841	Cadm1	AGTTTTCCCTTCAAGTCAA#GGAGGGGAAGCA#.(((((((((((.......#))))))))))).	2627	2639	1		0	1
mmu-miR-684	NM_001311790	Ctsc	AGTTTTCCCTTCAAGTCAA#ACTGGGGAGGGGAAGCA#.(((((((((((.(((...#)))..))))))))))).	2692	2709	1		0	1
mmu-miR-684	NM_001346958	Nrxn1	AGTTTTCCCTTCAAGTCAA#GACAGGGAATGCGATCAGGAGGGAAAACTC#((((((((((((..(((..#.)))..)))))))))))).	2328	2358	1		0	1
mmu-miR-684	NM_001346959	Nrxn1	AGTTTTCCCTTCAAGTCAA#GACAGGGAATGCGATCAGGAGGGAAAACTC#((((((((((((..(((..#.)))..)))))))))))).	2337	2367	1		0	1
mmu-miR-684	NM_001346960	Nrxn1	AGTTTTCCCTTCAAGTCAA#GACAGGGAATGCGATCAGGAGGGAAAACTC#((((((((((((..(((..#.)))..)))))))))))).	2247	2277	1		0	1
mmu-miR-684	NM_001346962	Nrxn1	AGTTTTCCCTTCAAGTCAA#GACAGGGAATGCGATCAGGAGGGAAAACTC#((((((((((((..(((..#.)))..)))))))))))).	693	723	1		0	1
mmu-miR-684	NM_001347180	Skint4	AGTTTTCCCTTCAAGTCAA#GACTGAAGGGAAGGCC#.(((((((((((.((((..#))))))))))))))).	3431	3447	1		0	1
mmu-miR-684	NM_001347180	Skint4	AGTTTTCCCTTCAAGTCAA#GACTTAAGGGGAAATTA#(((((((((((.(((((..#)))))))))))))))).	1768	1785	1		0	1
mmu-miR-684	NM_001347232	Gsk3b	AGTTTTCCCTTCAAGTCAA#TTGACCGCATAGTTCCTTGAAGGGGGTGACTT#(((((((((((((((....#.))))))))))).)))).	4984	5016	1		0	1
mmu-miR-684	NM_001347419	Nrxn1	AGTTTTCCCTTCAAGTCAA#GACAGGGAATGCGATCAGGAGGGAAAACTC#((((((((((((..(((..#.)))..)))))))))))).	702	732	1		0	1
mmu-miR-684	NM_133218	Zfp704	AGTTTTCCCTTCAAGTCAA#GGAGGGAAAGCTG#((((((((((((.......#)))))))))))).	6006	6019	1		0	1
mmu-miR-684	NM_146258	Stard13	AGTTTTCCCTTCAAGTCAA#GAGGGGAGGGGGAGATG#.(((((((((((...((..#))...))))))))))).	5362	5379	1		0	1
mmu-miR-684	NM_173439	Fbxo45	AGTTTTCCCTTCAAGTCAA#GGGGGGGGGACA#.(((((((((((.......#))))))))))).	1634	1646	1		0	1
mmu-miR-684	NM_175266	Epm2aip1	AGTTTTCCCTTCAAGTCAA#TTGATTTGAAAAGGGAAAATTA#(((((((((((((((((((#)))))))))..)))))))))).	1956	1978	1		0	1
mmu-miR-684	NM_177185	Ubn2	AGTTTTCCCTTCAAGTCAA#GTATCTAAGACTTGAGGGGGGGGTT#..(((((((((((((((..#.))))))))))))))).	9839	9864	1		0	1
mmu-miR-684	NM_177284	Nrxn1	AGTTTTCCCTTCAAGTCAA#GACAGGGAATGCGATCAGGAGGGAAAACTC#((((((((((((..(((..#.)))..)))))))))))).	5673	5703	1		0	1
mmu-miR-684	NM_177357	Kalrn	AGTTTTCCCTTCAAGTCAA#GGCAGAGGGGAAAGCTG#((((((((((((..(((..#))).)))))))))))).	12141	12158	1		0	1
mmu-miR-684	NM_177357	Kalrn	AGTTTTCCCTTCAAGTCAA#GATTATGCCCAGTGCCCTCTGGAGGGAAAACA#.((((((((((((......#.)))))))))))).	10261	10293	1		0	1
mmu-miR-684	NM_177767	Ogfod1	AGTTTTCCCTTCAAGTCAA#GGCTAGGGAGAACA#.(((((((((...((((..#))))))))))))).	4099	4113	1		0	1
mmu-miR-684	NM_178027	Vps26b	AGTTTTCCCTTCAAGTCAA#GGGTTGAGGGTGAGACTG#((((((.(((((((.((..#)).))))))).)))))).	4230	4248	1		0	1
mmu-miR-684	NM_178119	Agap1	AGTTTTCCCTTCAAGTCAA#GGAGGGAGAGCA#.(((((((((((.......#))))))))))).	6280	6292	1		0	1
mmu-miR-684	NM_178417	Zfp867	AGTTTTCCCTTCAAGTCAA#GACCAGAGGGGAAAACA#.(((((((((((..(((..#)))..))))))))))).	2214	2231	1		0	1
mmu-miR-684	NM_178764	Fam168a	AGTTTTCCCTTCAAGTCAA#TGGAGGGAGGGAAGACA#.(((((((((((.......#.))))))))))).	1633	1650	1		0	1
mmu-miR-684	NM_178786	Skint4	AGTTTTCCCTTCAAGTCAA#GACTGAAGGGAAGGCC#.(((((((((((.((((..#))))))))))))))).	3416	3432	1		0	1
mmu-miR-684	NM_178786	Skint4	AGTTTTCCCTTCAAGTCAA#GACTTAAGGGGAAATTA#(((((((((((.(((((..#)))))))))))))))).	1753	1770	1		0	1
mmu-miR-684	NM_198006	Coa5	AGTTTTCCCTTCAAGTCAA#GCATATCTAGCTTTGCACAATGCCCTTTGGAGGGAAAACA#.((((((((((((((....#.)))))))))))))).	3666	3706	1		0	1
mmu-miR-684	NM_198301	Otulinl	AGTTTTCCCTTCAAGTCAA#GACGAAGGGAAAC#...(((((((((..(((..#)))))))))))).	1222	1235	1		0	1
mmu-miR-684	NM_207675	Cadm1	AGTTTTCCCTTCAAGTCAA#TGACTGGAGGGGACAGGCTT#((((((((((((.(((((.#))))).))))))).))))).	2522	2542	1		0	1
mmu-miR-684	NM_207675	Cadm1	AGTTTTCCCTTCAAGTCAA#GGAGGGGAAGCA#.(((((((((((.......#))))))))))).	2391	2403	1		0	1
mmu-miR-684	NM_207676	Cadm1	AGTTTTCCCTTCAAGTCAA#TGACTGGAGGGGACAGGCTT#((((((((((((.(((((.#))))).))))))).))))).	2438	2458	1		0	1
mmu-miR-684	NM_207676	Cadm1	AGTTTTCCCTTCAAGTCAA#GGAGGGGAAGCA#.(((((((((((.......#))))))))))).	2307	2319	1		0	1
mmu-miR-684	XM_006502128	Cyb561d1	AGTTTTCCCTTCAAGTCAA#TGGCTGTCCTTTGGCCATGTTCCTTGACTAGGGAAAGCTA#((((((((((...((((((#.)))))))))))))))).	4426	4466	1		0	1
mmu-miR-684	XM_006503344	Zmym4	AGTTTTCCCTTCAAGTCAA#GATTGGGAGGGAGAGG#..((((((((((.((((..#)))).)))))))))).	4931	4947	1		0	1
mmu-miR-684	XM_006505889	Tia1	AGTTTTCCCTTCAAGTCAA#TGGCTTGAAGCCACAGGGAGGGTAGGAAAACTG#((((((((((((((((((.#))))))))))..............)))))))).	1443	1476	1		0	1
mmu-miR-684	XM_006511267	Tmod2	AGTTTTCCCTTCAAGTCAA#TTGGCTACATCTGGACAACTGATTGAAGGGGAGGCTC#((((((((((((.(((((.#.))))))))))))))))).	5410	5447	1		0	1
mmu-miR-684	XM_006511268	Tmod2	AGTTTTCCCTTCAAGTCAA#TTGGCTACATCTGGACAACTGATTGAAGGGGAGGCTC#((((((((((((.(((((.#.))))))))))))))))).	5658	5695	1		0	1
mmu-miR-684	XM_006522385	Kalrn	AGTTTTCCCTTCAAGTCAA#GGCAGAGGGGAAAGCTG#((((((((((((..(((..#))).)))))))))))).	27341	27358	1		0	1
mmu-miR-684	XM_006523026	Cadm2	AGTTTTCCCTTCAAGTCAA#GACTTGAAGGGGAT#....(((((((((((((..#))))))))))))).	6732	6746	1		0	1
mmu-miR-684	XM_006523811	Nrxn1	AGTTTTCCCTTCAAGTCAA#GACAGGGAATGCGATCAGGAGGGAAAACTC#((((((((((((..(((..#.)))..)))))))))))).	6042	6072	1		0	1
mmu-miR-684	XM_006523812	Nrxn1	AGTTTTCCCTTCAAGTCAA#GACAGGGAATGCGATCAGGAGGGAAAACTC#((((((((((((..(((..#.)))..)))))))))))).	6033	6063	1		0	1
mmu-miR-684	XM_006523816	Nrxn1	AGTTTTCCCTTCAAGTCAA#GACAGGGAATGCGATCAGGAGGGAAAACTC#((((((((((((..(((..#.)))..)))))))))))).	5976	6006	1		0	1
mmu-miR-684	XM_006525544	Camk4	AGTTTTCCCTTCAAGTCAA#TGACTTGGAGGAGAAAGTCTA#((((((((((((((((((.#))))))))))).))))).)).	11610	11631	1		0	1
mmu-miR-684	XM_006525863	Rbm27	AGTTTTCCCTTCAAGTCAA#TTGGGGGGAAAAG#..((((((((((((.....#)))))))))))).	6364	6377	1		0	1
mmu-miR-684	XM_011242899	Cacna2d2	AGTTTTCCCTTCAAGTCAA#TGGGGGGGGGGGGAGACC#.(((((((((((...(((.#)))...))))))))))).	4566	4584	1		0	1
mmu-miR-684	XM_011250847	Ube3a	AGTTTTCCCTTCAAGTCAA#TTGAGAACCAATAAAGATGGAAGGGAGAACTT#((((((((((((..(((..#.))).)))))))))))).	3692	3724	1		0	1
mmu-miR-684	XM_036155160	Cdon	AGTTTTCCCTTCAAGTCAA#GGAGGGGAGGGGAAGCC#.(((((((((((...((..#))...))))))))))).	3641	3658	1		0	1
mmu-miR-684	XM_036158410	Bcl2l2	AGTTTTCCCTTCAAGTCAA#ATTTGGAGGGAAT#....((((((((((((...#)))))))))))).	1412	1425	1		0	1
mmu-miR-684	XM_036159653	Trps1	AGTTTTCCCTTCAAGTCAA#ACTATCCATGAAGGGAGAGCTC#(((((((((((((......#.))))))))))))).	4532	4554	1		0	1
mmu-miR-688	NM_177060	Rnf222	TCGCAGGCGACTACTTATTC#GGGCTGTTGCTTGCA#..(((((((((..(((....#)))..))))))))).	2341	2356	0.961538		0	1
mmu-miR-688	NM_001363115	Kcnip1	TCGCAGGCGACTACTTATTC#AAGAAGGTCCAGAATGCCTGCGAA#((((((((((((........#.))))......)))))))).	1498	1522	1		0	1
mmu-miR-688	NM_001363431	Pard3	TCGCAGGCGACTACTTATTC#TGGGTTGCTAAAGTGCCTGCGAA#((((((((.(((........#.))))))))))).	5317	5340	1		0	1
mmu-miR-688	NM_009158	Mapk10	TCGCAGGCGACTACTTATTC#TGCCTGCGAA#(((((((((...........#))))))))).	1975	1985	1		0	1
mmu-miR-688	NM_009294	Stx4a	TCGCAGGCGACTACTTATTC#TGCCTGCGAG#(((((((((...........#))))))))).	1295	1305	1		0	1
mmu-miR-688	NM_011589	Timeless	TCGCAGGCGACTACTTATTC#TTGCCTGCGT#.(((((((((..........#))))))))).	3765	3775	1		0	1
mmu-miR-688	NM_011669	Usp12	TCGCAGGCGACTACTTATTC#GGGTAGCCTCACACTGCCCTCCGCATGCCGTGGTGGTGGTGGCCTGTTGAT#((((((((.((((((.....#.)))))).)))))).)).	2775	2826	1		0	1
mmu-miR-688	NM_011669	Usp12	TCGCAGGCGACTACTTATTC#TTGCCTGCGAT#((((((((((..........#)))))))))).	3630	3641	1		0	1
mmu-miR-688	NM_015755	Hunk	TCGCAGGCGACTACTTATTC#GAATGAGTCTTTGCCTGTGAT#((((((((((..((((((((#))))))))..)))))))))).	4814	4835	1		0	1
mmu-miR-688	NM_015755	Hunk	TCGCAGGCGACTACTTATTC#TAGTCAGCCTGTGGC#(((((((((((((.......#))))).)))))))).	4837	4852	1		0	1
mmu-miR-688	NM_031202	Tyrp1	TCGCAGGCGACTACTTATTC#GTATCTTAGAGGCCTGCGAG#((((((((..(((.......#.)))..)))))))).	2582	2602	1		0	1
mmu-miR-688	NM_033620	Pard3	TCGCAGGCGACTACTTATTC#TGGGTTGCTAAAGTGCCTGCGAA#((((((((.(((........#.))))))))))).	5404	5427	1		0	1
mmu-miR-688	NM_001033212	Rprml	TCGCAGGCGACTACTTATTC#TGCCTGCGAT#(((((((((...........#))))))))).	702	712	1		0	1
mmu-miR-688	NM_001081567	Mapk10	TCGCAGGCGACTACTTATTC#TGCCTGCGAA#(((((((((...........#))))))))).	1970	1980	1		0	1
mmu-miR-688	NM_001136082	Timeless	TCGCAGGCGACTACTTATTC#TTGCCTGCGT#.(((((((((..........#))))))))).	3819	3829	1		0	1
mmu-miR-688	NM_001164080	Timeless	TCGCAGGCGACTACTTATTC#TTGCCTGCGT#.(((((((((..........#))))))))).	3819	3829	1		0	1
mmu-miR-688	NM_001164081	Timeless	TCGCAGGCGACTACTTATTC#TTGCCTGCGT#.(((((((((..........#))))))))).	3822	3832	1		0	1
mmu-miR-688	NM_001282015	Tyrp1	TCGCAGGCGACTACTTATTC#GTATCTTAGAGGCCTGCGAG#((((((((..(((.......#.)))..)))))))).	2561	2581	1		0	1
mmu-miR-688	NM_001309391	Pard3	TCGCAGGCGACTACTTATTC#TGGGTTGCTAAAGTGCCTGCGAA#((((((((.(((........#.))))))))))).	5407	5430	1		0	1
mmu-miR-688	NM_001309392	Pard3	TCGCAGGCGACTACTTATTC#TGGGTTGCTAAAGTGCCTGCGAA#((((((((.(((........#.))))))))))).	5362	5385	1		0	1
mmu-miR-688	NM_144803	Chrna2	TCGCAGGCGACTACTTATTC#TGCCTGCGAT#(((((((((...........#))))))))).	1757	1767	1		0	1
mmu-miR-688	NM_177060	Rnf222	TCGCAGGCGACTACTTATTC#TGCCTGCGAT#(((((((((...........#))))))))).	2596	2606	1		0	1
mmu-miR-688	NM_177759	Ccdc60	TCGCAGGCGACTACTTATTC#ATGTGTTTTGCCTGCGT#.(((((((((..........#.))))))))).	2491	2508	1		0	1
mmu-miR-688	XM_006499035	Scn9a	TCGCAGGCGACTACTTATTC#GTTTACAGCCTGCGAA#((((((((............#.)))))))).	6620	6636	1		0	1
mmu-miR-688	XM_006518434	Chrna2	TCGCAGGCGACTACTTATTC#TGCCTGCGAT#(((((((((...........#))))))))).	2075	2085	1		0	1
mmu-miR-688	XM_030254365	Usp12	TCGCAGGCGACTACTTATTC#GGGTAGCCTCACACTGCCCTCCGCATGCCGTGGTGGTGGTGGCCTGTTGAT#((((((((.((((((.....#.)))))).)))))).)).	2434	2485	1		0	1
mmu-miR-688	XM_030254365	Usp12	TCGCAGGCGACTACTTATTC#TTGCCTGCGAT#((((((((((..........#)))))))))).	3289	3300	1		0	1
mmu-miR-762	NM_007513	Slc7a1	GGGGCTGGGGCCGGGACAGAGC#TTTGTACCTTGGCCCTAACCCCA#((((.(((((((((((((((..#))))).))).))))))).)))).	5547	5570	0.953846		0	1
mmu-miR-762	NM_009285	Stc1	GGGGCTGGGGCCGGGACAGAGC#GTTAAGGGCATTTTCATACTTAGAACTGTCCCATCCCCAGGTCCCA#((((((((((..(((((((...#.)))))))..)))))).)))).	2802	2848	0.953846		0	1
mmu-miR-762	NM_001301424	Slc7a1	GGGGCTGGGGCCGGGACAGAGC#TTTGTACCTTGGCCCTAACCCCA#((((.(((((((((((((((..#))))).))).))))))).)))).	5431	5454	0.953846		0	1
mmu-miR-762	NM_001360536	Ocln	GGGGCTGGGGCCGGGACAGAGC#CTCTGTGTAGCCCTGGCTGACCT#(((((((((((..(.((((((.#)))))).).)))))))))..)).	2242	2265	0.961538		0	1
mmu-miR-762	NM_007579	Cacna1b	GGGGCTGGGGCCGGGACAGAGC#GCATTTTGATACTGATGTTCTGTCTCTGTTCCAGCCCCAGCCCCC#(((((((((((.(((((((((.#.))))))))).))))))))))).	8916	8961	0.961538		0	1
mmu-miR-762	NM_019835	B4galt5	GGGGCTGGGGCCGGGACAGAGC#TTTGTTTTGTTTTGGTTTTGGTTTG#.(((((((((((((((((((((#.))))))))))))))))))))).	1789	1814	0.961538		0	1
mmu-miR-762	NM_025685	Col27a1	GGGGCTGGGGCCGGGACAGAGC#GCTTGTGTGTCCCGGCCTGTCCCG#(((((..(((((((((((((((#))))...)))))))))))))))).	7413	7437	0.961538		0	1
mmu-miR-762	NM_001042528	Cacna1b	GGGGCTGGGGCCGGGACAGAGC#GCATTTTGATACTGATGTTCTGTCTCTGTTCCAGCCCCAGCCCCC#(((((((((((.(((((((((.#.))))))))).))))))))))).	9033	9078	0.961538		0	1
mmu-miR-762	NM_133764	Atp6v0e2	GGGGCTGGGGCCGGGACAGAGC#GCTGGCTTCTGGCCTCAGATGCCCTG#((((((((((((((((...(((#)))...)))))))))))...))))).	443	469	0.961538		0	1
mmu-miR-762	NM_001284270	Tmem201	GGGGCTGGGGCCGGGACAGAGC#GCTCTGTCTCTGCCTTGACCTCCTGGGTCAAGTCCCT#(((((((((((.((((((((((#)))))))))).)))))..............)))))).	2193	2230	0.969231		0	1
mmu-miR-762	NM_153134	Irgq	GGGGCTGGGGCCGGGACAGAGC#GCTTTGGCCCTGCCTCAGCCTCC#(((((((((((.(((.((((((#)))))).))).))))))))))).	4026	4049	0.969231		0	1
mmu-miR-762	NM_177226	Zfp629	GGGGCTGGGGCCGGGACAGAGC#CTCTGTCCTGGACCGAGAGCCCTC#((((((..(((((((((((((.#))))))))))).))...)))))).	5731	5755	0.969231		0	1
mmu-miR-762	XM_017317468	Cpne5	GGGGCTGGGGCCGGGACAGAGC#GCATCCTGTCACCCCCATGCCTCAGCCCTT#(((((((((((.(((((((.((#))...))))).)).....))))))))))).	1769	1799	0.969231		0	1
mmu-miR-762	NM_029182	Rasd2	GGGGCTGGGGCCGGGACAGAGC#TGTGTCCCCAGCTCCGGCCTCT#(((((((((((.((((((.(..#).))))))..))))))))))).	1970	1992	0.974359		0	1
mmu-miR-762	NM_031251	Ctns	GGGGCTGGGGCCGGGACAGAGC#GCCCATCAGTCAATCAGTAAGCTGCCCTGGATGGGAAGGGAGGCCTCCTTCCCCAGCCCCA#(((((((((((((((.(((...#.))).)))))....................)))))))))).	2182	2243	0.974359		0	1
mmu-miR-762	NM_001080929	Cdr2l	GGGGCTGGGGCCGGGACAGAGC#CTGTCCCTGGGGGCTTTTCAGCTCCCCCAGCCCTC#(((((((((((((((((((...#))))))).))..............)))))))))).	2060	2095	0.974359		0	1
mmu-miR-762	NM_001302394	Ppt2	GGGGCTGGGGCCGGGACAGAGC#GTGTTGGGGTATCCCCTGGGAGCCTAGGTTCTTTGAGGCCCCAGCCCCT#(((((((((((((((((..((.#.))..)))))....)))))))))))).	1571	1620	0.974359		0	1
mmu-miR-762	XM_006506193	Cntn4	GGGGCTGGGGCCGGGACAGAGC#GTCTCGAGCTCTGGCCCCA#(((((((((((((((((.....#)))))).))))))))))).	5716	5735	0.974359		0	1
mmu-miR-762	XM_006520281	Prr5	GGGGCTGGGGCCGGGACAGAGC#CTGAGAGTCCCTGGTCCTGGCCCTG#(((((((((((((((((.....#.))))).)))))))))))).	6194	6219	0.974359		0	1
mmu-miR-762	NM_001362196	Zfp629	GGGGCTGGGGCCGGGACAGAGC#CTCTGTCCTGGACCGAGAGCCCTC#((((((..(((((((((((((.#))))))))))).))...)))))).	5440	5464	0.980769		0	1
mmu-miR-762	NM_001362197	Zfp629	GGGGCTGGGGCCGGGACAGAGC#CTCTGTCCTGGACCGAGAGCCCTC#((((((..(((((((((((((.#))))))))))).))...)))))).	5518	5542	0.980769		0	1
mmu-miR-762	NM_001162883	Apol9a	GGGGCTGGGGCCGGGACAGAGC#GCTCTGTAAACACATCATGAGCCCCATCCCTGTGCTTTAGAGCCTGTGCTTCTCCCCAGCTCCC#((((((((((..((.((((.((#.)))))).))...)))))))))).	1348	1412	0.980769		0	1
mmu-miR-762	NM_173786	Apol9a	GGGGCTGGGGCCGGGACAGAGC#GCTCTGTAAACACATCATGAGCCCCATCCCTGTGCTTTAGAGCCTGTGCTTCTCCCCAGCTCCC#((((((((((..((.((((.((#.)))))).))...)))))))))).	1400	1464	0.980769		0	1
mmu-miR-762	XM_030247102	Celf1	GGGGCTGGGGCCGGGACAGAGC#TTTGTCCTGTGCTCCAGGACCA#((..((((((((((((((((..#))))))))).)))))))..)).	4042	4064	0.980769		0	1
mmu-miR-762	XM_036158016	Celf1	GGGGCTGGGGCCGGGACAGAGC#TTTGTCCTGTGCTCCAGGACCA#((..((((((((((((((((..#))))))))).)))))))..)).	3916	3938	0.980769		0	1
mmu-miR-762	XM_036160525	Btbd9	GGGGCTGGGGCCGGGACAGAGC#GCTTTGTGCTCTACACTGTACTCAGTCCCG#(((((((((..(((...(((((#.)))))...)))..))))))))).	2234	2264	0.980769		0	1
mmu-miR-762	NM_001357963	Lysmd4	GGGGCTGGGGCCGGGACAGAGC#GCTTGAACGCAACTGTTGTCCCCAATGGCTCGATGACACTGAGCCCAGTTCCA#(((((((((((((((((((...#.)))))))....)))..............))))))))).	864	917	1		0	1
mmu-miR-762	NM_001357964	Lysmd4	GGGGCTGGGGCCGGGACAGAGC#GCTTGAACGCAACTGTTGTCCCCAATGGCTCGATGACACTGAGCCCAGTTCCA#(((((((((((((((((((...#.)))))))....)))..............))))))))).	1273	1326	1		0	1
mmu-miR-762	NM_001359107	Spop	GGGGCTGGGGCCGGGACAGAGC#GCTCTGTCACCGTGTGCCCTTTGGCCTG#.(((((((((((((((((((((#)))))))).)))...)))))..))))).	1733	1761	1		0	1
mmu-miR-762	NM_001359970	Arhgap1	GGGGCTGGGGCCGGGACAGAGC#GCTGCTGTCAGTCCCCAGCCTCA#((((((((((.(..((((((((#))).))))).).)))))))))).	2704	2727	1		0	1
mmu-miR-762	NM_001360539	Ocln	GGGGCTGGGGCCGGGACAGAGC#CTCTGTGTAGCCCTGGCTGACCT#(((((((((((..(.((((((.#)))))).).)))))))))..)).	1452	1475	1		0	1
mmu-miR-762	NM_001363336	Mbtd1	GGGGCTGGGGCCGGGACAGAGC#CTCTGCGGCCCTTCAGCCTT#.((((((((((((...(((((.#)))))))))))..)))))).	3532	3552	1		0	1
mmu-miR-762	NM_001363425	Arhgdia	GGGGCTGGGGCCGGGACAGAGC#CTCTGTCCCTTGTAGGCAGTACTCGGAGCCCCTGTCCCC#(((((.(((((((((((((((.#)))))))))................).))))).))))).	1635	1674	1		0	1
mmu-miR-762	NM_001363488	Znrf1	GGGGCTGGGGCCGGGACAGAGC#TTGCCCTCCCCCAGCCCCG#((((((((((..(((.(((...#))))))..)))))))))).	2149	2168	1		0	1
mmu-miR-762	NM_001363489	Znrf1	GGGGCTGGGGCCGGGACAGAGC#TTGCCCTCCCCCAGCCCCG#((((((((((..(((.(((...#))))))..)))))))))).	1348	1367	1		0	1
mmu-miR-762	NM_001374777	Ppfia4	GGGGCTGGGGCCGGGACAGAGC#TTTTGTGCTTCCCCCCAGAGGGCAGTGGGGATGCCTCCAGCCCCAGCCCCA#(((((((((((..(((......#.))).))))))))))).	4845	4896	1		0	1
mmu-miR-762	NM_001376946	Mau2	GGGGCTGGGGCCGGGACAGAGC#CTGGTCCACAGCCCCT#((((((((((((((........#))))))).))))))).	3453	3469	1		0	1
mmu-miR-762	NM_001377105	Fam219a	GGGGCTGGGGCCGGGACAGAGC#GCTGGTCCACTGGTCCCCAGCCCCG#(((((((((((((((((..(((#))).)))).).)).)))))))))).	846	871	1		0	1
mmu-miR-762	NM_001379197	Celf5	GGGGCTGGGGCCGGGACAGAGC#CTCTGGCTCCACCCTCACGGCTGACATCACCCCAGCTCCT#(((((((((((((((((((((.#)))))..))).......)))).........))))))))).	640	680	1		0	1
mmu-miR-762	NM_007456	Ap1m1	GGGGCTGGGGCCGGGACAGAGC#GCTCTGCCTGGGCCGGCTGTGCCTCCCTTGCCAGCCCTT#((((((((((((.((.((((((#)))))).)).))))................)))))))).	1890	1929	1		0	1
mmu-miR-762	NM_007513	Slc7a1	GGGGCTGGGGCCGGGACAGAGC#CCCACCCCCAGCCCCA#((((((((((..(((.......#)))..)))))))))).	5414	5430	1		0	1
mmu-miR-762	NM_007577	C5ar1	GGGGCTGGGGCCGGGACAGAGC#GCTCTGACTAGCCTTGAGCCCA#.((((((((((.((..((((((#)))))).)).))))).))))).	1318	1340	1		0	1
mmu-miR-762	NM_007577	C5ar1	GGGGCTGGGGCCGGGACAGAGC#GTTCTGGTCTGAACCCAGGTCTCA#(((((((((..(((..((((((#))))))..)))..))))).)))).	1608	1632	1		0	1
mmu-miR-762	NM_007760	Crat	GGGGCTGGGGCCGGGACAGAGC#CTGTCCTGGATTAGGCCTTCCCAAGTCCCA#(((((((((((((((((((...#))))))))).........))))).))))).	3124	3154	1		0	1
mmu-miR-762	NM_007870	Dnase1l3	GGGGCTGGGGCCGGGACAGAGC#TTGCTGGGCCCCAGCCCCA#((((((((((((.((.(((...#))))).)))))))))))).	3467	3486	1		0	1
mmu-miR-762	NM_007872	Dnmt3a	GGGGCTGGGGCCGGGACAGAGC#GTTTTTCCTGGTCCCGGCTTCC#((((((((((((((((.(((((#))))))))))))))))))))).	8409	8431	1		0	1
mmu-miR-762	NM_007964	Evi5	GGGGCTGGGGCCGGGACAGAGC#GCTCTGTACTCTTAGTTCAGGAGGTTGTCGTAGCCCA#.((((((.(((.((((((((((#))))))).)))...............))).)))))).	4173	4210	1		0	1
mmu-miR-762	NM_007985	Fancc	GGGGCTGGGGCCGGGACAGAGC#GCTGTACTGCCTGGCCCCGGCGGTCCA#(((((((((((((((.((((((#)))...)))))))))))))))..))).	2141	2168	1		0	1
mmu-miR-762	NM_008010	Fgfr3	GGGGCTGGGGCCGGGACAGAGC#GCAATGTTTACGCGGACCCTAGCCCG#.((((((((((((.((((..((#))..)))...).))).))))))))).	2742	2768	1		0	1
mmu-miR-762	NM_008027	Flot1	GGGGCTGGGGCCGGGACAGAGC#GGTCTCATCGCATGCACCTCACCTGGCCTCCCTTAGCATGGCCCCC#(((((((((((((((...(((.#.))).))))))))).........)))))).	1492	1538	1		0	1
mmu-miR-762	NM_008183	Gstm2	GGGGCTGGGGCCGGGACAGAGC#GCTCTGCTGGCCCTAGCTCTT#((((((((((((((..((((((#)))))))))))))))))))).	721	742	1		0	1
mmu-miR-762	NM_008445	Kif3c	GGGGCTGGGGCCGGGACAGAGC#GCCTGCAGGCCCCAGCCCTG#((((((((((((..(.(((.((#)))))).)))))))))))).	6783	6803	1		0	1
mmu-miR-762	NM_008451	Klc2	GGGGCTGGGGCCGGGACAGAGC#GTCCTGCCGGCTCCAGCTCTG#((((((((((((((..(((.((#)).))))))))))))))))).	2220	2241	1		0	1
mmu-miR-762	NM_008629	Msi1	GGGGCTGGGGCCGGGACAGAGC#CTCAACCCCTGGGCCCAGCCCCC#(((((((((.(((((...(((.#)))....))))).))))))))).	1296	1319	1		0	1
mmu-miR-762	NM_008756	Ocln	GGGGCTGGGGCCGGGACAGAGC#CTCTGTGTAGCCCTGGCTGACCT#(((((((((((..(.((((((.#)))))).).)))))))))..)).	2199	2222	1		0	1
mmu-miR-762	NM_008844	Pip5k1c	GGGGCTGGGGCCGGGACAGAGC#GCAACCGAAGGAGAGATGGACAGATGTCTGTCCCTGGACCTCAGTCCCC#((((((((((((((((((((..#.)))))))).)).)))))))))).	3246	3295	1		0	1
mmu-miR-762	NM_009010	Rad23a	GGGGCTGGGGCCGGGACAGAGC#TCTGGCCTTGGCCTCCAGCCTG#.((((((((((((((.((((..#))))..))))))).))))))).	1678	1700	1		0	1
mmu-miR-762	NM_009097	Rps6ka1	GGGGCTGGGGCCGGGACAGAGC#GCTGTCTCCTGGCTCCTCAGCAGAACTTGGTCCCC#((((((((((((((((.(.(((#))).).))))))))))............)))))).	2777	2812	1		0	1
mmu-miR-762	NM_009102	Rrh	GGGGCTGGGGCCGGGACAGAGC#GTTCCTCCCACTCAGCCAGCCCA#.(((((((....((((..((((#)))).))))......))))))).	1165	1188	1		0	1
mmu-miR-762	NM_009148	Exoc4	GGGGCTGGGGCCGGGACAGAGC#GCTTTGTCTCCATTGCCAAAATCAAGTAAGCGCTTCTCAGCTGGCTTCCCAGCCCA#.(((((((((((((...(((((#.))).))...)))))..)))))))).	3362	3418	1		0	1
mmu-miR-762	NM_009157	Map2k4	GGGGCTGGGGCCGGGACAGAGC#CTTTGTCCTTTTCCAGCCCTG#((((((((((..(((((((((.#))))))))).)))))))))).	1981	2002	1		0	1
mmu-miR-762	NM_009456	Ube2l3	GGGGCTGGGGCCGGGACAGAGC#CCAAGGCCCCAGCTCCC#((((((((((((.((.......#))..)))))))))))).	875	892	1		0	1
mmu-miR-762	NM_009566	Zfp92	GGGGCTGGGGCCGGGACAGAGC#GCTAAGCCTGGTCCCTCTCCA#((((..(((((((((.(..(((#)))..)))))))))).)))).	5266	5287	1		0	1
mmu-miR-762	NM_009720	Atox1	GGGGCTGGGGCCGGGACAGAGC#GCAGGCTGTTGATCTGGTCTCCCCGGCAGATCTGGAACACCAACTGCTCAGTCCAGTCCAGCCCA#.((((((((....((((.((((#.)))).))))..)))))))).	362	427	1		0	1
mmu-miR-762	NM_009771	Btrc	GGGGCTGGGGCCGGGACAGAGC#GCTGTGTCTGCTTCGGACTCAGCGGTCTTCCTCGGTCCCA#((((((((((((((((((.(((#))).)))))....))).............)))))))))).	2705	2745	1		0	1
mmu-miR-762	NM_009771	Btrc	GGGGCTGGGGCCGGGACAGAGC#TCTGTCCCTCTTCCCTGCTCCCA#(((((.((((..((((((((..#))))))))...)))).)).))).	2439	2462	1		0	1
mmu-miR-762	NM_010018	Dao	GGGGCTGGGGCCGGGACAGAGC#GTGATGCTCCTGGATGATGCTCTCTCCCCAGCCCCA#((((((((((((((((((..((#))..)).))))))............)))))))))).	1306	1342	1		0	1
mmu-miR-762	NM_010050	Dio2	GGGGCTGGGGCCGGGACAGAGC#GCCCCCCCCCACCCCCAGCCCCA#((((((((((..(((.......#.)))..)))))))))).	5404	5427	1		0	1
mmu-miR-762	NM_010166	Eya3	GGGGCTGGGGCCGGGACAGAGC#TCTGTCTCTCGGGTCTCAGTGCCCCC#((((((((((((((((((((..#))))))))...)))))))..))))).	1885	1911	1		0	1
mmu-miR-762	NM_010173	Faah	GGGGCTGGGGCCGGGACAGAGC#GCTCCTGCCCTTCCTTCCTTGTTCAGATTGGCCCCAGCTTTG#(((((((((((((((.((((((#)))).)))))...................)))))))))))).	2462	2504	1		0	1
mmu-miR-762	NM_010725	Lmx1b	GGGGCTGGGGCCGGGACAGAGC#GCTTTGTCCCAGCCAGGGCCCTA#((((((..(((.((((((((((#)))))))))).)))..)))))).	4568	4591	1		0	1
mmu-miR-762	NM_010823	Mpl	GGGGCTGGGGCCGGGACAGAGC#TCTGTCCTTACCCCCCACCCCCA#((((.(((((..((((((((..#))))))))....))))).)))).	2844	2867	1		0	1
mmu-miR-762	NM_010906	Nfix	GGGGCTGGGGCCGGGACAGAGC#GCTCAGGCTTCTGGCCCCAGCTGCT#(.(((((((((((((((.((((#))))..).)))))))))))))).).	2130	2155	1		0	1
mmu-miR-762	NM_011056	Pde4d	GGGGCTGGGGCCGGGACAGAGC#CTCCTTGACCATGCCCCGCCCCGGCTCA#.((((((((((.(((.((....#.))))).)))))))))).	5220	5248	1		0	1
mmu-miR-762	NM_011595	Timp3	GGGGCTGGGGCCGGGACAGAGC#TCCTGGCCCCGCCCCT#(((((.((((((((((......#))))))))))))))).	1240	1256	1		0	1
mmu-miR-762	NM_011743	Zfp106	GGGGCTGGGGCCGGGACAGAGC#TTTTGTCCCTGGCCTGATCAGACCTCCCCA#(((((((((((((((((((((.#))))))))).)))))...)))....)))).	7058	7088	1		0	1
mmu-miR-762	NM_011743	Zfp106	GGGGCTGGGGCCGGGACAGAGC#GCGTTGCTCCGTTGCCAGCCCCC#((((((((.(.((((.(((.((#)).))).)))).).)))))))).	6634	6657	1		0	1
mmu-miR-762	NM_011849	Nek4	GGGGCTGGGGCCGGGACAGAGC#GCTCTTAACCACTGAGCCATCTCTCCAGCCCCC#((((((((((((((...(((((#)))))......))).)))......)))))))).	3563	3596	1		0	1
mmu-miR-762	NM_011876	Twf2	GGGGCTGGGGCCGGGACAGAGC#GCCCTGTCACTGTCCCTGCCTCT#(((((.((((.((((((((.((#)).))))).))))))).))))).	1377	1400	1		0	1
mmu-miR-762	NM_011976	Sema4g	GGGGCTGGGGCCGGGACAGAGC#CTCTTTCCAGCCCCAGCCCCG#(((((((((((.((((.((((.#)))))))).))))))))))).	3493	3514	1		0	1
mmu-miR-762	NM_012040	Pnck	GGGGCTGGGGCCGGGACAGAGC#GGACTGACTCCCGGTTTTTCTTTCCTCCAGCCCTT#(((((((((((((((((((..(#)..)))..))))))..........)))))))))).	1192	1227	1		0	1
mmu-miR-762	NM_013599	Mmp9	GGGGCTGGGGCCGGGACAGAGC#CTGTGTGTCGGGCGCGGCTCCA#(((((((.(.((((.(((.((.#)).))).)))).).))))))).	2686	2708	1		0	1
mmu-miR-762	NM_013823	Kl	GGGGCTGGGGCCGGGACAGAGC#GCTCTGCCCCACCTCGCTCCACCCAGCTTGCTCCAGCCCA#.((((((((((.(((.((((((#)))))))))....................)))))))))).	3836	3876	1		0	1
mmu-miR-762	NM_016785	Tpmt	GGGGCTGGGGCCGGGACAGAGC#GCTCTTACTTGCTGAGCCATCTCTCCAGTCCCC#((((((((((((((.(.(((((#)))))....).))).)))......)))))))).	2056	2089	1		0	1
mmu-miR-762	NM_016881	Pmm2	GGGGCTGGGGCCGGGACAGAGC#GCTCCAGTAATGCTGGAGCCCCTAGCTGTCCTGGCTGTAGCAGTTCCAAGCCAGCCCA#.((((((((((((((((((...#.)))))))))))..............))))))).	1595	1653	1		0	1
mmu-miR-762	NM_016916	Blcap	GGGGCTGGGGCCGGGACAGAGC#CTTTCTCCTGGCCCCTACCCA#.(((..((((((((((.((((.#)))).))))))))))..))).	1825	1846	1		0	1
mmu-miR-762	NM_017368	Celf1	GGGGCTGGGGCCGGGACAGAGC#GCTACTGTTCCCGGGTGCCAGGCCA#.((.((((.(((((((((((((#))).)))).))))).).)))).)).	3415	3440	1		0	1
mmu-miR-762	NM_018777	Cldn6	GGGGCTGGGGCCGGGACAGAGC#CTTTGTTTTTCTCAAAATATCCTGTCCCAGTCCCA#(((((((((((.(((((((((.#))))))).............)).))))))))))).	1194	1229	1		0	1
mmu-miR-762	NM_019649	Clptm1	GGGGCTGGGGCCGGGACAGAGC#GCTCTGCCACAGCCTCACCTCTAGCCCCA#(((((((((((.(((.((((((#)))))))).).))))))......))))).	3429	3458	1		0	1
mmu-miR-762	NM_019705	Rbck1	GGGGCTGGGGCCGGGACAGAGC#GCTCTCATACTGACCCAGCCCCA#(((((((((..(((...(((((#)))))....))).))))))))).	1751	1774	1		0	1
mmu-miR-762	NM_019742	Tusc2	GGGGCTGGGGCCGGGACAGAGC#GCTTTCTTCCAAGCTTGCCTAGGGCCCAGCCCTC#(((((((((.(((((.((.(((#.)))))))).)).))))))))).	790	824	1		0	1
mmu-miR-762	NM_019788	Bloc1s6	GGGGCTGGGGCCGGGACAGAGC#CTGTTCCAGAGTCTGGGTTCAAAATGAGCAGAAGGTCTGAGCTCCT#((((((.((((((((((((...#)))))))..........................))))).)))))).	833	879	1		0	1
mmu-miR-762	NM_019789	Kcnip3	GGGGCTGGGGCCGGGACAGAGC#GGTCTGTCCCCTTTGCAGGGACACAGACTGGCCGCATGTCCG#.((((((.((((((((((((.(#).))))))))...................)))).)).)))).	2605	2647	1		0	1
mmu-miR-762	NM_019821	Gltp	GGGGCTGGGGCCGGGACAGAGC#GCTCAGGGGCGACATACACCTCACCCAGCAAAGAAGCCCGGCCCATCTGGCCCA#.((((((((((((((.......#.))))))))...)))))).	1041	1095	1		0	1
mmu-miR-762	NM_019913	Txn2	GGGGCTGGGGCCGGGACAGAGC#CTCTGAAGCCCCAGCCCCC#(((((((((((.....(((((.#)))))..))))))))))).	975	994	1		0	1
mmu-miR-762	NM_021458	Fzd3	GGGGCTGGGGCCGGGACAGAGC#CTGTCCTGGAACTTGCTCTG#(((((.((..(((((((((...#)))))))))..)).))))).	7981	8001	1		0	1
mmu-miR-762	NM_021458	Fzd3	GGGGCTGGGGCCGGGACAGAGC#GCTTTGTTGCCCCTCCCATCCCCT#((((.(((((..((((((((((#)))))))..))).))))).)))).	9028	9052	1		0	1
mmu-miR-762	NM_021542	Kcnk5	GGGGCTGGGGCCGGGACAGAGC#GCTGATAACCTGCCTCAGCCCCT#(((((((((((.((.....(((#))).....)).))))))))))).	3071	3094	1		0	1
mmu-miR-762	NM_022723	Scube1	GGGGCTGGGGCCGGGACAGAGC#CTCCTGGGGTTCCTGGTCTCCAGCCCA#.((((((((((((((((((((.#))).))....)))))))).))))))).	4530	4557	1		0	1
mmu-miR-762	NM_023249	Ypel1	GGGGCTGGGGCCGGGACAGAGC#GCTCTGTCCCAGGGCTACCCAAGTCTG#.(((((((((((((((((((((#))))))))))..)))..)))).)))).	1263	1290	1		0	1
mmu-miR-762	NM_023258	Pycard	GGGGCTGGGGCCGGGACAGAGC#GCTCTCTACAACCGAGTTTCATCCCCAGTCCA#.(((((((((..((((((((((#)))))..........)))))..))))))))).	1906	1938	1		0	1
mmu-miR-762	NM_023305	Ubap1	GGGGCTGGGGCCGGGACAGAGC#CTCTGTGAGCCCAGGCCTGAGCTG#..((((.((((((((((((((.#))))))...))).))))).)))).	1894	1918	1		0	1
mmu-miR-762	NM_023668	Ndel1	GGGGCTGGGGCCGGGACAGAGC#CTCTGTCCGCCTCTTCACCGCTGGCAGAGGGCAGGCTGCATGCAGTGGCGGCTGCTGGGCCCTGCCCAGCCCCA#((((((.((((.(((.((((((#.))).)))..))).)))))))))).	1336	1410	1		0	1
mmu-miR-762	NM_023671	Clns1a	GGGGCTGGGGCCGGGACAGAGC#GCTCAGTCCCTGCTTGCTCCAGCCA#..(((((((((.(((((.((((#)))).))))).....))))))))).	2806	2831	1		0	1
mmu-miR-762	NM_023805	Slc38a3	GGGGCTGGGGCCGGGACAGAGC#GCTCATCCCTGATCTCCAGCCCCG#((((((((((..((((..((((#)))).))))....)))))))))).	2260	2284	1		0	1
mmu-miR-762	NM_023805	Slc38a3	GGGGCTGGGGCCGGGACAGAGC#CTCTGTAAATACTATGGCCTCTGGCTCCA#(((((((((((((..((((((.#))))))........))))).)))))))).	1943	1972	1		0	1
mmu-miR-762	NM_024246	Tmem79	GGGGCTGGGGCCGGGACAGAGC#GTTCTGGACCCGCTACCACTGGCCTCA#((((((((((.((((.((((((#))))))..))))...)).)))))))).	1682	1709	1		0	1
mmu-miR-762	NM_024281	Rrbp1	GGGGCTGGGGCCGGGACAGAGC#GCAGACTGGAGGGCCTCAGCCCA#.(((((((((((....(((.((#))...)))...))))))))))).	5052	5075	1		0	1
mmu-miR-762	NM_025287	Spop	GGGGCTGGGGCCGGGACAGAGC#GCTCTGTCACCGTGTGCCCTTTGGCCTG#.(((((((((((((((((((((#)))))))).)))...)))))..))))).	1533	1561	1		0	1
mmu-miR-762	NM_025294	Natd1	GGGGCTGGGGCCGGGACAGAGC#TTCTGTGTGGGCCTCAGCCA#..((((((((((.(.((((((.#)))))).).)))))))))).	437	457	1		0	1
mmu-miR-762	NM_025294	Natd1	GGGGCTGGGGCCGGGACAGAGC#GCTCTTACCCGGTTCTTGATGCTCCTCTTCCAGCCTCC#(((((((((((((((..(((((#)))))..))))))...............))))))))).	1481	1519	1		0	1
mmu-miR-762	NM_025335	Tmem167	GGGGCTGGGGCCGGGACAGAGC#GCTGTAGAGAAGATCTCTGTCTCGGTGGGATTCCCTAGCTCTA#(((((((((((((((((((((.#.))))))))))).......)))))))))).	4678	4721	1		0	1
mmu-miR-762	NM_025852	Rexo1	GGGGCTGGGGCCGGGACAGAGC#CTCTGTGCCCCAGTCAGGCACCCCCACTCTTACCCCAGCCCA#.((((((((((((((((((((.#)))))).)))......)))..............)))))))).	4067	4109	1		0	1
mmu-miR-762	NM_025888	Kctd20	GGGGCTGGGGCCGGGACAGAGC#GCAGCTGTCCAGCCCAGGCCCA#.(((((.((((..((((((.((#))..)))))).)))).))))).	2671	2693	1		0	1
mmu-miR-762	NM_025888	Kctd20	GGGGCTGGGGCCGGGACAGAGC#CTTTGTCCTTCGGAGTTGGTTCACTGGCTCTGGCCTT#.((((((((((((((((((((.#)))))))))................))))))))))).	2781	2818	1		0	1
mmu-miR-762	NM_025888	Kctd20	GGGGCTGGGGCCGGGACAGAGC#CTGTCTCTGCCTCCAGTGCTA#((.((((((((.(((((((...#))))))).))).))))).)).	3185	3206	1		0	1
mmu-miR-762	NM_026150	4921536K21Rik	GGGGCTGGGGCCGGGACAGAGC#GCTCAGGTCTTGGTCCCAAGCTCTG#(((((((((((((((((.((((#))))..)))))))))))).))))).	1452	1477	1		0	1
[truncated: 311 more rows]

## Sheet: DOWN BC_M
miRNA targets predicted by miRWalk for down WDBC-M_vs_WDCO-M Column A: mirnaid, mature miRNA name Column B-C: refseqid and genesymbol. Column D-R: predicted results, including location, au, me and so on. Column S: validated, miRTarBase id. Column T: predicted by Targetscan. Column U: predicted by miRDB.
[truncated: 26 more rows]
